# Supplementary material for: DNA barcoding of Afrotropical nose flies (Diptera, Calliphoridae, Rhiniinae): species identification, female-male morphotype association, and reference library development
Source: Zookeys. 2026 Jul 3;1284:149–83. doi: 10.3897/zookeys.1284.189450 (PMC13354976; doi:10.3897/zookeys.1284.189450)
Supplement: Supplementary material 7 — Results of the partitions for the ABGD and ASAP analyses of the COI DNA barcode sequences [file zookeys-1284-149_article-189450__-s007.xlsx]

## Sheet: ABGD
JC69, x value 0.90 - 216 sequences						JC69, x value 0.90 - 1384 sequences
Partion	prior	nbSubsetInitial	nbSubsetRecursive	Barcode gap distance		Partion	prior	nbSubsetInitial	nbSubsetRecursive	Barcode gap distance
1	0.001	131	131	0.001		1	0.001	694	694	0.001
2	0.001668	105	105	0.002		2	0.001668	172	191	0.006
3	0.002783	105	105	0.002		3	0.002783	172	181	0.006
4	0.004642	78	79	0.007		4	0.004642	110	131	0.016
5	0.007743	50	62	0.032		5	0.007743	109	120	0.018
6	0.012915	50	55	0.032		6	0.012915	92	99	0.027
7	0.021544	50	50	0.032		7	0.021544	89	94	0.031
8	0.035938	1	1	0.138		8	0.035938	2	2	0.134
						9	0.059948	2	2	0.134
						10	0.1	1	1
K80, x value 0.90 - 216 sequences						K80, x value 0.90 - 1384 sequences
Partion	prior	nbSubsetInitial	nbSubsetRecursive	Barcode gap distance		Partion	prior	nbSubsetInitial	nbSubsetRecursive	Barcode gap distance
1	0.001	105	119	0.002		1	0.001	694	694	0.001
2	0.001668	105	105	0.002		2	0.001668	172	190	0.006
3	0.002783	105	105	0.002		3	0.002783	172	181	0.006
4	0.004642	78	79	0.007		4	0.004642	110	130	0.016
5	0.007743	59	66	0.019		5	0.007743	109	120	0.018
6	0.012915	59	63	0.019		6	0.012915	94	100	0.026
7	0.021544	1	1	0.145		7	0.021544	89	94	0.031
						8	0.035938	1	1	0.169
SD, x value 0.90 - 216 sequences						SD, x value 0.90 - 1384 sequences
Partion	prior	nbSubsetInitial	nbSubsetRecursive	Barcode gap distance		Partion	prior	nbSubsetInitial	nbSubsetRecursive	Barcode gap distance
1	0.001	78	78	0.009		1	0.001	155	155	0.008
2	0.001668	78	78	0.009		2	0.001668	155	155	0.008
3	0.002783	78	78	0.009		3	0.002783	110	124	0.018
4	0.004642	59	62	0.021		4	0.004642	110	115	0.018
5	0.007743	59	60	0.021		5	0.007743	97	102	0.025
6	0.012915	59	60	0.021		6	0.012915	88	93	0.032
7	0.021544	1	1	0.128		7	0.021544	54	64	0.048
						8	0.035938	1	1	0.142

## Sheet: ASAP
JC69, x value 0.90 - 216 sequences										JC69, x value 0.90 - 1384 sequences
Partition rank	NbSubset	Asap score	p-val	pval-rank	W	W rank	Treshold distance	groups		Partition rank	NbSubset	Asap score	p-val	pval-rank	W	W rank	Treshold distance
1	62	1.5	0.00359991	2	0.000121	1	0.017026			1	92	1.5	0.0124542	2	6e-06	1	0.027053
2	72	8	0.0265763	3	5.9e-05	13	0.009245			2	88	7	0.0341176	5	4e-06	9	0.031015
3	64	9	0.61477	16	0.000117	2	0.01545			3	94	7	0.0405616	7	4e-06	7	0.025491
4	70	9.5	0.58483	15	0.000112	4	0.01197			4	96	9.5	0.181637	11	4e-06	8	0.0244
5	76	15	0.774451	21	8e-05	9	0.007933			5	84	10.5	0.00152286	1	2e-06	20	0.031705
6	61	16	0.141717	7	4.3e-05	25	0.017801			6	90	11.5	0.373254	20	6e-06	3	0.02953
7	67	16.5	0.862275	26	8.6e-05	7	0.012971			7	89	15.5	0.331337	18	4e-06	13	0.03036
8	60	17.5	0.413174	9	4e-05	26	0.018608			8	105	18	0.034823	6	2e-06	30	0.019016
9	65	17.5	0.93014	32	0.000115	3	0.014512			9	57	20.5	0.0187707	3	1e-06	38	0.046981
10	59	18	0.0346703	4	3.4e-05	32	0.019384			10	82	23.5	0.256991	14	1e-06	33	0.033646
K80, x value 0.90 - 216 sequences										K80, x value 0.90 - 1384 sequences
Partition rank	NbSubset	Asap score	p-val	pval-rank	W	W rank	Treshold distance			Partition rank	NbSubset	Asap score	p-val	pval-rank	W	W rank	Treshold distance
1	62	2.5	0.00293019	1	0.00011	4	0.017023			1	92	1.5	0.00797872	2	6e-06	1	0.027077
2	70	7	0.115768	7	0.000102	7	0.011976			2	94	5	0.0314672	3	4e-06	7	0.025437
3	72	10	0.0265625	3	6e-05	17	0.009248			3	88	7	0.0345912	5	4e-06	9	0.030924
4	66	11	0.54491	21	0.00014	1	0.013724			4	84	9	0.0012805	1	2e-06	17	0.031727
5	68	14.5	0.592814	24	0.000108	5	0.012235			5	96	10.5	0.213573	13	4e-06	8	0.024394
6	64	15	0.562874	22	9.5e-05	8	0.01548			6	90	11.5	0.345309	21	6e-06	2	0.029501
7	61	20.5	0.137725	10	4.2e-05	31	0.017778			7	89	15.5	0.335329	20	3e-06	11	0.030309
8	59	21.5	0.0425355	4	3e-05	39	0.019412			8	105	17.5	0.0349462	6	2e-06	29	0.019049
9	76	21.5	0.822355	30	8e-05	13	0.007925			9	57	20.5	0.0358902	7	1e-06	34	0.047232
10	67	22	0.870259	33	8.5e-05	11	0.012985			10	55	22	0.0527888	8	1e-06	36	0.047888
SD, x value 0.90 - 216 sequences										SD, x value 0.90 - 1384 sequences
Partition rank	NbSubset	Asap score	p-val	pval-rank	W	W rank	Treshold distance			Partition rank	NbSubset	Asap score	p-val	pval-rank	W	W rank	Treshold distance
1	62	1.5	0.00252201	2	0.000118	1	0.016835			1	92	1.5	0.0129705	2	6e-06	1	0.02657
2	72	8.5	0.0356893	4	5.9e-05	13	0.009188			2	94	6	0.0339506	5	4e-06	7	0.025062
3	70	8.5	0.56487	15	0.000116	2	0.011875			3	88	8	0.0449799	7	4e-06	9	0.030383
4	64	9.5	0.590818	16	0.00011	3	0.015292			4	96	9.5	0.213573	11	4e-06	8	0.024008
5	67	15	0.838323	23	8.5e-05	7	0.012859			5	84	11	0.00143048	1	2e-06	21	0.031044
6	61	15.5	0.135729	6	4.2e-05	25	0.017591			6	90	11	0.333333	19	6e-06	3	0.028956
7	76	15.5	0.786427	22	8e-05	9	0.007891			7	89	14.5	0.321357	17	3e-06	12	0.029754
8	59	17	0.0269984	3	3.3e-05	31	0.019136			8	105	18	0.0410783	6	2e-06	30	0.018777
9	60	18	0.401198	9	3.9e-05	27	0.018379			9	57	22.5	0.0315594	3	1e-06	42	0.04554
10	71	19	0.946108	34	9.8e-05	4	0.010432			10	82	24	0.261568	15	1e-06	33	0.032902
