# Supplementary material for: DNA barcoding of Afrotropical nose flies (Diptera, Calliphoridae, Rhiniinae): species identification, female-male morphotype association, and reference library development
Source: Zookeys. 2026 Jul 3;1284:149–83. doi: 10.3897/zookeys.1284.189450 (PMC13354976; doi:10.3897/zookeys.1284.189450)
Supplement: Supplementary material 9 — Interspecific K2P-genetic distances between a dataset of 216 COI DNA barcode sequences of Rhiniinae species from the Afrotropical region [file zookeys-1284-149_article-189450__-s009.xlsx]

## Sheet: MatrixOutput
	St._cribrata	Rh._apicalis	St._chapini	Rhinia	S._wellmani	St._rugosa	S._vinculatum	St._lunata	I._tristis	I._pubera	R._disclusa	I._natalensis	St._guttata	Rhyncomya_sp14	V._africana	A._malgache	C._margaritae	C._gracilis	R._interclusa	Trichoberia	Cosmina_sp3	Cosmina_sp2	Cosmina_sp5	Cosmina_sp6	C._fiscipennis	Cosmina_aenea	Cosmina_sp9_(testaceipes)	E._diversicolor	F._elongata	F._albitarsis	F._inexpectata	S._bowdeni	I._dubiosa	I._eos	I._darwini	Isomyia_sp1	Isomyia_sp2	I._distinguenda	Isomyia_sp6	I._cuthbertsoni	Rh._coxendix	St._apta	St._malobana	S_armatipes	Thoracites_sp	Th._petersiana	R._minutalis	R._soyauxi	Z._antenallis
St._cribrata		0.00847734	0.0094847	0.0087416	0.00995964	0.00505829	0.0105011	0.00787475	0.0111943	0.0103645	0.0108752	0.0116417	0.00810187	0.0112845	0.010372	0.0104367	0.0132935	0.0107911	0.00981205	0.0126637	0.0107463	0.0117113	0.012155	0.0113897	0.0119541	0.0133064	0.0126623	0.0106698	0.0094845	0.00819774	0.00893732	0.0104194	0.0137197	0.0128597	0.0135975	0.0141689	0.0146177	0.0125907	0.0114115	0.0123903	0.00987934	0.0102902	0.00999216	0.00820936	0.0111168	0.0104795	0.0103915	0.0120764	0.0111364
Rh._apicalis	0.0516641		0.00954735	0.00438593	0.00792661	0.00884249	0.00830348	0.00890551	0.00901707	0.00923624	0.0105416	0.0106611	0.00937833	0.0103177	0.00869293	0.00918426	0.0106474	0.0100344	0.00903859	0.0114906	0.0093847	0.0107558	0.0102515	0.00976714	0.0106837	0.0111673	0.0113876	0.0094579	0.00865345	0.00713565	0.0080569	0.00994543	0.0124503	0.0125295	0.0121126	0.0131858	0.0127623	0.0109528	0.0110962	0.0104872	0.0054678	0.00985908	0.00991126	0.00943204	0.0108918	0.00971629	0.00931122	0.0108361	0.0105316
St._chapini	0.0630586	0.0656255		0.00932511	0.0102249	0.00906163	0.0110006	0.0100384	0.011429	0.0119553	0.0121975	0.0121286	0.0102625	0.0124228	0.010327	0.011089	0.0134698	0.0126978	0.0104465	0.0132788	0.0114781	0.0127457	0.0120372	0.0114155	0.0122142	0.0120152	0.0133991	0.0110044	0.0108428	0.00913285	0.00997092	0.0112539	0.0147331	0.0135549	0.0137491	0.0147209	0.0144685	0.0131885	0.0133373	0.0124345	0.00994022	0.0108735	0.0106274	0.0105247	0.0127769	0.0125295	0.0106202	0.0116975	0.0122713
Rhinia	0.061675	0.0256142	0.0715112		0.00867608	0.00891286	0.00899285	0.00921525	0.0095331	0.00982468	0.0112108	0.0108104	0.00928932	0.0107577	0.0093882	0.0101681	0.0109442	0.0104408	0.00891017	0.0118125	0.00958123	0.0108636	0.0107113	0.0106694	0.0101832	0.011282	0.0117801	0.0102643	0.00933285	0.00783903	0.00857969	0.0104046	0.0126161	0.0131531	0.0127207	0.0133281	0.0132048	0.0113978	0.0116485	0.0107653	0.00336358	0.0100342	0.00991446	0.00970764	0.010823	0.0102604	0.00975228	0.0113007	0.0111915
S._wellmani	0.0817176	0.0626511	0.0816083	0.0740965		0.0103487	0.00789728	0.0100148	0.00945225	0.00945903	0.0104743	0.0104413	0.00988259	0.00931713	0.0100323	0.0100283	0.00955956	0.00943372	0.00893199	0.0119392	0.00861197	0.00974028	0.00990884	0.00869718	0.00937797	0.0101077	0.011298	0.00913832	0.0103274	0.00864603	0.00922136	0.00899876	0.0124452	0.0110378	0.0123851	0.0138343	0.0124214	0.0107068	0.0106958	0.0103846	0.00949894	0.0103807	0.0100691	0.0101792	0.0102592	0.00939212	0.00945837	0.0093789	0.00986544
St._rugosa	0.0226265	0.0635748	0.0635745	0.0709495	0.0866113		0.0110779	0.00857147	0.0118554	0.0105551	0.0109962	0.0125088	0.00878699	0.0119339	0.0102672	0.0110242	0.0129402	0.0120046	0.0100478	0.0128982	0.0113116	0.0123809	0.0126395	0.0111318	0.0121539	0.0131785	0.0131005	0.0114674	0.00971256	0.00908315	0.00947331	0.0111787	0.0134669	0.0124264	0.0142501	0.0141416	0.0148061	0.0128518	0.0119481	0.0123382	0.0100027	0.010774	0.0104229	0.00904485	0.0116495	0.0111639	0.0105458	0.01313	0.0112579
S._vinculatum	0.0755015	0.0521296	0.081616	0.0637984	0.056874	0.0837764		0.0105156	0.00932707	0.00955003	0.0103285	0.0112047	0.0107282	0.00964798	0.0101094	0.0104108	0.0111606	0.0108054	0.00932896	0.0125602	0.00854287	0.0109233	0.0113561	0.00975988	0.00936808	0.0110742	0.011161	0.00979165	0.0108441	0.00924945	0.009848	0.0100297	0.0122327	0.0118288	0.0123868	0.0144519	0.011669	0.0118376	0.011969	0.0115922	0.00959756	0.0116125	0.0112527	0.0109474	0.0107463	0.00902511	0.00964047	0.0100059	0.0109646
St._lunata	0.0400122	0.0581028	0.0724808	0.0696287	0.0828245	0.0496085	0.0777849		0.0111234	0.0106234	0.0111594	0.0123729	0.00862803	0.0114715	0.0103105	0.0102145	0.0128881	0.011157	0.00986337	0.0127321	0.0115929	0.0126826	0.0114554	0.0111626	0.0109494	0.0129059	0.0130452	0.0117762	0.00967855	0.00889711	0.0091746	0.0100772	0.0138861	0.0128507	0.014093	0.0147726	0.0133605	0.0123544	0.0127954	0.0121644	0.0101223	0.0102263	0.00948847	0.00263634	0.0113826	0.0108411	0.0110089	0.0122323	0.0118744
I._tristis	0.0862388	0.0665712	0.0907349	0.0781601	0.0811179	0.0947932	0.0678423	0.0847118		0.0096887	0.010565	0.0100967	0.0113286	0.0102501	0.0101414	0.0111788	0.0116286	0.0109837	0.00975204	0.0118647	0.0102873	0.0108079	0.011446	0.010462	0.0100216	0.0107056	0.0116512	0.00913174	0.0111702	0.0102548	0.0102606	0.0108439	0.0121872	0.0113402	0.0113027	0.0138973	0.011264	0.0119799	0.0115012	0.01073	0.0101583	0.0120062	0.0115724	0.0114945	0.0118445	0.0104856	0.010258	0.0114706	0.0111384
I._pubera	0.0744539	0.0643626	0.0974611	0.0792548	0.0779286	0.0864776	0.0616831	0.0820542	0.0698046		0.0114288	0.0102337	0.0101693	0.0105011	0.00969319	0.0115817	0.0122123	0.0110839	0.00994872	0.0125302	0.00906708	0.0105773	0.011743	0.0102386	0.0108068	0.0111441	0.0117109	0.0100278	0.0112557	0.0101214	0.0103545	0.0106834	0.0120353	0.0104124	0.0119672	0.0141965	0.0124969	0.0108197	0.0107553	0.0101451	0.0107095	0.0105354	0.0105041	0.0108708	0.0109893	0.0104196	0.0108525	0.0113533	0.0111703
R._disclusa	0.070904	0.0678659	0.0919792	0.0811614	0.0826109	0.0800081	0.075216	0.0799593	0.0790398	0.0872856		0.0127682	0.0122922	0.009695	0.0104656	0.0122817	0.0121975	0.0113753	0.0104116	0.0116501	0.0105269	0.0119149	0.0117891	0.0110382	0.0106191	0.0114776	0.0104172	0.00979473	0.0110948	0.0101953	0.010515	0.010808	0.0138456	0.0140336	0.0136286	0.015627	0.0135311	0.0125172	0.012359	0.0126017	0.0120206	0.0118686	0.0118424	0.0114718	0.0114735	0.011581	0.0106019	0.0105067	0.0108504
I._natalensis	0.0879502	0.080588	0.0967466	0.0909086	0.0898031	0.105108	0.0840258	0.0953005	0.073379	0.0723606	0.0976206		0.0110428	0.0120341	0.0105267	0.0122045	0.0136776	0.0122133	0.0114849	0.0125149	0.0109784	0.0113291	0.0115617	0.011689	0.0122115	0.0111851	0.0122503	0.0115402	0.0133688	0.0116707	0.0123737	0.0119192	0.0135002	0.0123119	0.0116197	0.0141649	0.0129607	0.0113018	0.0106085	0.0109662	0.0118477	0.0113903	0.0113195	0.012663	0.013497	0.0110699	0.0119279	0.0111758	0.0122162
St._guttata	0.0451985	0.0622185	0.0726707	0.0683719	0.083333	0.055375	0.0841519	0.0449628	0.0930105	0.0804328	0.0879604	0.0819129		0.011965	0.0108917	0.0112737	0.0128746	0.012173	0.0105806	0.0136006	0.0111911	0.011701	0.0113689	0.011928	0.0106161	0.012035	0.0128463	0.0113909	0.00979307	0.00897312	0.00899084	0.0103567	0.0143598	0.0123982	0.0137527	0.0145939	0.0141366	0.0116887	0.0121635	0.011819	0.00969511	0.00937073	0.00935189	0.00900148	0.0116572	0.0102221	0.011799	0.0125703	0.0120029
Rhyncomya_sp14	0.0757929	0.0679715	0.0911947	0.0788513	0.0741471	0.0874499	0.0608124	0.0833519	0.0714461	0.0720041	0.05995	0.087323	0.0913899		0.0109822	0.0119643	0.0110761	0.00999158	0.00945398	0.012135	0.00944415	0.0105801	0.0103004	0.00947049	0.0100938	0.0114516	0.0114089	0.00963963	0.0117387	0.00964174	0.0104295	0.00993117	0.0128243	0.0128653	0.0134727	0.0141398	0.0131843	0.0129925	0.0124917	0.0129239	0.011561	0.0124556	0.0121542	0.0115879	0.0112532	0.0100401	0.00998335	0.00892559	0.0107375
V._africana	0.0772691	0.0600881	0.0839612	0.0755797	0.0828114	0.0790393	0.0688878	0.0767533	0.0771167	0.0689233	0.0800015	0.0807761	0.081209	0.0782963		0.0117584	0.0124455	0.0114253	0.00988974	0.0116732	0.0107157	0.0124681	0.0116293	0.0114557	0.0120078	0.0120314	0.0122892	0.0106228	0.0114968	0.00932993	0.0105918	0.0106961	0.0125274	0.0131798	0.0124956	0.0139076	0.0122714	0.0121569	0.0114257	0.0117939	0.0100834	0.0109649	0.0108371	0.0106604	0.0124248	0.0118222	0.0108207	0.0110046	0.0109159
A._malgache	0.0787256	0.0611631	0.0862152	0.0784043	0.0809112	0.0872182	0.0770043	0.0761601	0.0898637	0.0899947	0.0896652	0.0985949	0.0837362	0.0862367	0.0899488		0.0135179	0.0116657	0.011315	0.0127429	0.011054	0.0128369	0.0112926	0.0111765	0.0127505	0.0126124	0.0128673	0.0114703	0.0117985	0.0104324	0.0110445	0.0116507	0.014175	0.0135708	0.013403	0.0149051	0.0134837	0.0126686	0.0128005	0.0123595	0.011168	0.011344	0.011539	0.0106982	0.012533	0.0107949	0.0107102	0.0114436	0.011765
C._margaritae	0.0862633	0.0625211	0.0915018	0.0747949	0.066801	0.0861457	0.0680049	0.0833008	0.0705002	0.0794318	0.0701152	0.0819137	0.0838723	0.0656986	0.0765925	0.0908283		0.0072575	0.0117667	0.0141982	0.0108739	0.0102953	0.0110983	0.00883539	0.010566	0.0121241	0.0121112	0.011486	0.0130663	0.0114781	0.0116041	0.0117388	0.0152353	0.0127784	0.0160488	0.0178666	0.0147388	0.0133945	0.0125256	0.0133133	0.0120662	0.0133256	0.0125067	0.0134826	0.011803	0.0115427	0.0118846	0.0123966	0.0126826
C._gracilis	0.0724705	0.0661554	0.0950126	0.0757011	0.0725084	0.088123	0.0662388	0.0750472	0.082967	0.0822654	0.0716498	0.0855597	0.0845892	0.0665728	0.0853191	0.0843018	0.0261366		0.0108252	0.0133331	0.00979721	0.0100129	0.00982717	0.00891849	0.0102746	0.0113371	0.0113589	0.0103945	0.012733	0.0106765	0.0116385	0.0104459	0.0142721	0.0130758	0.0147557	0.0147981	0.0136412	0.0127218	0.0126888	0.012269	0.0113625	0.01209	0.0113691	0.0114405	0.0113803	0.0110489	0.0115776	0.0111263	0.011006
R._interclusa	0.0623943	0.052815	0.0721779	0.0620417	0.0647982	0.0698865	0.0614683	0.064764	0.0684667	0.0702075	0.0681396	0.083693	0.0708448	0.0582388	0.066268	0.0791484	0.0743016	0.0714847		0.0116413	0.00905351	0.0099597	0.00984581	0.00982059	0.00974941	0.0101827	0.0110727	0.00809169	0.0109707	0.00955083	0.00988174	0.00818584	0.0124366	0.0121615	0.0130046	0.0131622	0.0129839	0.0121091	0.011392	0.0124219	0.00979331	0.00988722	0.0097636	0.0100916	0.0101314	0.00947364	0.00766674	0.00976975	0.00983547
Trichoberia	0.101418	0.087328	0.1105	0.101212	0.105793	0.103021	0.104497	0.104228	0.0968531	0.103385	0.095365	0.100085	0.117611	0.0935654	0.0993217	0.104976	0.0963494	0.107552	0.084948		0.011943	0.0126298	0.0131791	0.0120827	0.0126155	0.0140981	0.0124637	0.011763	0.0126932	0.0112136	0.0122997	0.0135118	0.0142183	0.0131525	0.0141127	0.0152736	0.0130412	0.0133219	0.0120347	0.0131193	0.0126912	0.0135905	0.0136509	0.0132938	0.0134603	0.0119621	0.0115728	0.0117125	0.0137991
Cosmina_sp3	0.0689437	0.0645718	0.0855652	0.0733855	0.0673506	0.0812916	0.0535167	0.0848835	0.0750293	0.0630893	0.0715746	0.0804314	0.0771545	0.0583602	0.0765572	0.0775329	0.0657976	0.0600448	0.0598337	0.0986818		0.0077246	0.0100776	0.00834433	0.0085795	0.0104105	0.00970525	0.00905993	0.0118919	0.0103634	0.0106663	0.0102508	0.0121056	0.0113068	0.0131714	0.0142653	0.0131664	0.0116744	0.0116256	0.0119728	0.0103303	0.0102278	0.0100439	0.0118178	0.0105477	0.00970464	0.010257	0.0101989	0.0106912
Cosmina_sp2	0.0804999	0.0723891	0.0892701	0.0823085	0.0748682	0.0914796	0.0734269	0.0934761	0.0812516	0.0737442	0.0816306	0.0808668	0.0872863	0.0699254	0.0974737	0.0961909	0.0529092	0.0600448	0.0630964	0.100292	0.0421917		0.0105387	0.00846419	0.00917411	0.0108032	0.0100002	0.00982249	0.0129198	0.011528	0.011391	0.0107901	0.0136714	0.0119896	0.0133364	0.0142538	0.0142573	0.0120944	0.0121987	0.0120213	0.0119959	0.0105507	0.0102824	0.0128225	0.0115285	0.0107265	0.0112971	0.0111305	0.0107085
Cosmina_sp5	0.0892905	0.0678534	0.093595	0.0788207	0.0791404	0.100488	0.0777801	0.0814603	0.0853646	0.0901813	0.0801072	0.0854263	0.0821257	0.0681687	0.0853139	0.077439	0.0616567	0.0585368	0.0664022	0.107424	0.0650019	0.0666854		0.00948737	0.0101796	0.0113008	0.0114518	0.0105637	0.0124435	0.0105364	0.0109638	0.0100528	0.0142913	0.0131148	0.0133352	0.015334	0.0136478	0.0129854	0.012722	0.0130818	0.0113065	0.0121035	0.0121556	0.0116271	0.0109995	0.0107275	0.011226	0.0106206	0.0109988
Cosmina_sp6	0.0757929	0.067633	0.0798275	0.0812658	0.0665623	0.0798209	0.0637365	0.0766198	0.0728637	0.0737865	0.0734188	0.0833645	0.082822	0.0616518	0.0851792	0.0774839	0.0403769	0.0519402	0.0630957	0.100396	0.0471414	0.0421557	0.0568744		0.00935156	0.00967776	0.010086	0.00971755	0.012212	0.0100441	0.0108065	0.00959669	0.012789	0.0126484	0.0126648	0.0143758	0.0128197	0.0108943	0.0113529	0.0108995	0.0118231	0.0112747	0.0110933	0.0117082	0.0110049	0.0101301	0.0106644	0.00997098	0.0106759
C._fiscipennis	0.0830378	0.0753958	0.0913885	0.079744	0.0754355	0.0910118	0.0655959	0.078644	0.0724933	0.0752065	0.0727063	0.0881082	0.0776525	0.0677418	0.0898577	0.0952841	0.0562887	0.0638763	0.0635423	0.104067	0.050613	0.0489573	0.0666465	0.0539926		0.00976676	0.0102832	0.010558	0.0110936	0.0109451	0.0100871	0.0105079	0.0128242	0.0130009	0.0133256	0.0147032	0.0127409	0.0125029	0.0122591	0.0118615	0.0110047	0.0115214	0.0108122	0.011161	0.0102716	0.010322	0.0110632	0.0112954	0.0109234
Cosmina_aenea	0.101075	0.0843117	0.0975055	0.0923027	0.08583	0.106238	0.0853889	0.103763	0.0823275	0.0952729	0.0885391	0.0814998	0.0877185	0.0833958	0.0973884	0.101482	0.0701152	0.0750454	0.0764111	0.1216	0.0749702	0.0765857	0.0835615	0.0682391	0.0643017		0.0113951	0.0104445	0.0136582	0.0122189	0.0126005	0.0111127	0.0142228	0.0133393	0.0121702	0.015528	0.0135872	0.0124148	0.0120481	0.0112741	0.0121132	0.0116716	0.0115301	0.0130745	0.012324	0.0123605	0.0121943	0.0124942	0.011883
Cosmina_sp9_(testaceipes)	0.0911119	0.0781652	0.101536	0.0901059	0.0928189	0.0995966	0.0759541	0.100266	0.0859093	0.0831636	0.0699254	0.0905852	0.0992676	0.0715009	0.090296	0.0963623	0.0657976	0.0717788	0.0764299	0.0985238	0.0633686	0.0600241	0.0735384	0.0601644	0.0683039	0.0851229		0.0106656	0.0130083	0.0116303	0.011869	0.0116134	0.014386	0.0124978	0.0124466	0.0143361	0.0125654	0.0114901	0.0128137	0.0119079	0.0125281	0.0122628	0.0121243	0.0131637	0.0123227	0.0118466	0.0117921	0.0113407	0.0116143
E._diversicolor	0.0725122	0.0620152	0.0800393	0.0749177	0.0684143	0.0818326	0.0650201	0.0850339	0.0627519	0.0736718	0.0650019	0.0838939	0.0846003	0.0568744	0.0783376	0.0845635	0.067839	0.0682226	0.0436451	0.0866691	0.0567392	0.0649189	0.0698854	0.0632834	0.0688141	0.0732695	0.0717153		0.0113458	0.0100981	0.0102959	0.00981615	0.0127638	0.0111004	0.0123741	0.0131549	0.012198	0.0116885	0.0109753	0.0123154	0.0110002	0.0109362	0.0106316	0.0120492	0.0112185	0.0101886	0.00942125	0.0103762	0.0100359
F._elongata	0.063448	0.0614493	0.0791807	0.0729116	0.0852672	0.0708675	0.0779126	0.067648	0.0869159	0.0927637	0.0758736	0.111632	0.0680453	0.0809693	0.0830295	0.0959294	0.0819594	0.0929423	0.0723133	0.106699	0.0928473	0.0927411	0.0928473	0.0876711	0.0824974	0.108315	0.0978492	0.0842593		0.00643268	0.00497035	0.0116547	0.0131019	0.0133117	0.0142106	0.0149864	0.0144319	0.0134014	0.012818	0.0127373	0.0102502	0.0120601	0.0115788	0.0100934	0.0109052	0.0107639	0.0109973	0.0118888	0.012516
F._albitarsis	0.0459896	0.0439653	0.0573482	0.0561773	0.0695875	0.060156	0.0660358	0.0549099	0.0751346	0.0778174	0.0677932	0.0850582	0.0558767	0.0627402	0.0658879	0.075876	0.0689766	0.0731935	0.0579646	0.0889569	0.0707895	0.0747835	0.0775157	0.0630288	0.0726121	0.0939547	0.0836575	0.0690759	0.027046		0.00509121	0.00966987	0.0129405	0.012899	0.0130716	0.0137683	0.0130135	0.0117549	0.011647	0.0113392	0.00884833	0.0105791	0.0103887	0.00924077	0.0114958	0.0103395	0.00969942	0.0101913	0.0111477
F._inexpectata	0.0576418	0.0538002	0.0685101	0.0648666	0.0741478	0.0666893	0.0724113	0.0618088	0.0794012	0.0858326	0.0691249	0.100115	0.0605407	0.0707715	0.0776681	0.0861717	0.0688855	0.0825807	0.0639377	0.101424	0.0807744	0.0807016	0.0841263	0.0756974	0.0711127	0.0977674	0.0874614	0.0740376	0.0169065	0.0173713		0.0102691	0.0132017	0.0125184	0.0131656	0.014521	0.0133847	0.0120138	0.0118706	0.0117266	0.00961817	0.0104306	0.0101754	0.00953089	0.0109345	0.0102701	0.0101933	0.0108016	0.0113176
S._bowdeni	0.076519	0.074938	0.0914385	0.084889	0.0674817	0.0893581	0.064161	0.0755435	0.084622	0.0840721	0.0706926	0.0943589	0.0733835	0.0657578	0.0824689	0.0877255	0.075474	0.0707168	0.052476	0.115325	0.0705833	0.0840309	0.0690091	0.0689785	0.0819127	0.0875327	0.0858475	0.065659	0.0868045	0.0715153	0.0798827		0.0136953	0.0135658	0.0134752	0.0147239	0.0128459	0.0120999	0.011956	0.0123945	0.0112942	0.0109489	0.0110132	0.0101957	0.011763	0.0103418	0.0104184	0.0104676	0.0107102
I._dubiosa	0.112442	0.0914296	0.119496	0.100041	0.111232	0.112177	0.0947711	0.114667	0.095498	0.0934032	0.105786	0.103423	0.120772	0.0953004	0.0925721	0.114895	0.0993295	0.10762	0.0898585	0.119557	0.0922009	0.101598	0.111963	0.0951287	0.0971234	0.114708	0.106337	0.0947406	0.110894	0.102343	0.11177	0.116828		0.0144804	0.0136526	0.0117045	0.0127474	0.0138035	0.0126639	0.013316	0.0129701	0.0153164	0.0152635	0.014188	0.0127055	0.012366	0.012526	0.0133255	0.0137185
I._eos	0.0996502	0.0954244	0.109117	0.105799	0.0903951	0.103022	0.0917032	0.1023	0.0854513	0.0731302	0.104215	0.0976502	0.0993633	0.0956853	0.0994404	0.115788	0.085462	0.0973391	0.0917823	0.107296	0.0798812	0.0885951	0.0972441	0.0954206	0.0949361	0.107532	0.0917455	0.0816746	0.108625	0.103304	0.101544	0.106699	0.115974		0.0132616	0.0166301	0.0133725	0.0121071	0.0118413	0.0119958	0.0138644	0.0127332	0.0123688	0.0127047	0.0125902	0.0129546	0.0125172	0.0135559	0.0137926
I._darwini	0.106708	0.0946223	0.110725	0.107088	0.107018	0.111907	0.0975698	0.109238	0.0780548	0.0905217	0.114799	0.0899712	0.112537	0.102905	0.097913	0.106977	0.103458	0.116733	0.0937839	0.116401	0.101023	0.1025	0.102816	0.0903403	0.103176	0.0989479	0.0935214	0.0889373	0.116541	0.0995602	0.106699	0.110353	0.100908	0.099014		0.0153399	0.0113494	0.0118211	0.0117818	0.0105245	0.0140806	0.0141899	0.013982	0.0143771	0.0143	0.0145792	0.0128343	0.0139388	0.0151183
Isomyia_sp1	0.118935	0.104883	0.128238	0.11548	0.1322	0.127327	0.12693	0.12919	0.120817	0.122194	0.13409	0.118073	0.137175	0.119841	0.117113	0.128926	0.135306	0.128757	0.107262	0.137554	0.123309	0.123141	0.13409	0.121311	0.127699	0.139362	0.121371	0.107334	0.1323	0.109078	0.123219	0.136635	0.0901789	0.150615	0.125131		0.0139088	0.0147757	0.0152242	0.014752	0.0142068	0.014746	0.0153962	0.0148331	0.0157158	0.0136431	0.0135665	0.0137584	0.0151289
Isomyia_sp2	0.11415	0.101161	0.117905	0.113984	0.108908	0.1167	0.0910241	0.109239	0.0894235	0.0923654	0.109767	0.0973584	0.112619	0.101023	0.105136	0.110675	0.0990123	0.107902	0.0971225	0.114426	0.104707	0.113224	0.106327	0.0956853	0.0998114	0.109452	0.0953137	0.0888606	0.116617	0.101293	0.108561	0.103258	0.0973321	0.106078	0.0788553	0.116338		0.0120703	0.0129179	0.011948	0.014084	0.0145598	0.0142665	0.0140019	0.0152078	0.0125716	0.0133073	0.0135022	0.014116
I._distinguenda	0.1055	0.0873764	0.115306	0.098142	0.0937569	0.114468	0.090728	0.099461	0.091043	0.0714084	0.105899	0.0833612	0.0938797	0.101257	0.0965423	0.0987276	0.0930182	0.102914	0.0908586	0.114597	0.0898999	0.0997683	0.0992993	0.0799752	0.104295	0.109128	0.0943012	0.0911002	0.120181	0.0967394	0.108228	0.0970866	0.115667	0.0998811	0.0843027	0.135717	0.0899815		0.00953275	0.00549699	0.0122468	0.0113302	0.0120066	0.0125995	0.0141584	0.0126334	0.0128779	0.0124683	0.0135657
Isomyia_sp6	0.0886556	0.0884475	0.111689	0.101945	0.0956432	0.096333	0.0953239	0.102703	0.0855923	0.0775706	0.101332	0.076264	0.0924934	0.101332	0.0922927	0.104902	0.0779278	0.0955526	0.0846416	0.102974	0.0901569	0.0936843	0.0975372	0.0883679	0.096747	0.0973608	0.0991178	0.0829472	0.107614	0.0915844	0.0955526	0.0909705	0.102845	0.0920882	0.0849016	0.1366	0.0957919	0.0614577		0.00962745	0.0126789	0.0126738	0.0127266	0.0131164	0.0137598	0.0119996	0.0121613	0.0118493	0.0128888
I._cuthbertsoni	0.0946056	0.0788546	0.103416	0.0881948	0.0859674	0.10125	0.0864897	0.0938897	0.0776665	0.0664927	0.100656	0.079374	0.0931392	0.0955445	0.0939927	0.0963623	0.0852805	0.0937168	0.0866691	0.107377	0.0903403	0.0935214	0.0954804	0.074885	0.0936433	0.0933881	0.0916849	0.0885951	0.110283	0.0889647	0.0996572	0.099712	0.10575	0.0936662	0.0699254	0.133885	0.0834469	0.0215708	0.0583942		0.0119624	0.0123196	0.0118093	0.0123303	0.0138708	0.0126231	0.0125263	0.0128862	0.0136083
Rh._coxendix	0.0637159	0.0218681	0.0697268	0.019205	0.0732104	0.0725533	0.0611622	0.068361	0.075602	0.0763761	0.0798812	0.0934912	0.0642283	0.0765111	0.0714763	0.0758736	0.0742875	0.0765749	0.0581803	0.100396	0.0714702	0.0848856	0.0747878	0.0832672	0.0792049	0.0933473	0.0900154	0.0714702	0.0708169	0.0537352	0.0624486	0.0840075	0.0957217	0.105604	0.10932	0.11803	0.116617	0.097233	0.102815	0.0900154		0.0108931	0.0108891	0.0106116	0.01167	0.0109472	0.0108712	0.011949	0.0116986
St._apta	0.0664829	0.0738108	0.0801776	0.0815332	0.0868479	0.0734891	0.0849895	0.0629137	0.0949761	0.077908	0.0944893	0.0880035	0.0597477	0.0927921	0.0791304	0.0852367	0.0930376	0.0911021	0.0722611	0.115563	0.0723133	0.0740025	0.0927411	0.0757354	0.0831749	0.0944893	0.0909552	0.0791962	0.0937855	0.0774646	0.0808199	0.0865745	0.123874	0.106699	0.107058	0.133223	0.11405	0.0871842	0.101889	0.0929067	0.0807016		0.00433669	0.010379	0.0125848	0.0119572	0.0118441	0.0120962	0.0122471
St._malobana	0.0623274	0.0696142	0.0767835	0.0769885	0.0827364	0.0692961	0.0806573	0.0554684	0.0906201	0.0753765	0.0908727	0.0854382	0.0589559	0.0884873	0.0765572	0.0844295	0.0799606	0.0809714	0.0697656	0.112791	0.0715009	0.0704908	0.0908727	0.075607	0.0747688	0.0877476	0.090825	0.0732695	0.0894677	0.0731987	0.0765886	0.0898776	0.121137	0.102309	0.10624	0.134205	0.113224	0.0952703	0.100992	0.0885951	0.0764799	0.0136311		0.00967551	0.0123626	0.0120198	0.0116528	0.0125956	0.0115754
S_armatipes	0.0419098	0.0600379	0.0763626	0.0715723	0.0864097	0.0546453	0.0830692	0.00542285	0.0869756	0.0831935	0.0822033	0.0975833	0.0470107	0.0856028	0.0788063	0.081545	0.0904546	0.0805163	0.0669459	0.110053	0.0872076	0.0957318	0.0837731	0.0820931	0.0809367	0.106118	0.102702	0.0872863	0.0697364	0.0569553	0.0638833	0.0778409	0.11782	0.101129	0.111539	0.129195	0.115331	0.102095	0.107128	0.0958504	0.0703497	0.0646802	0.0572202		0.0115986	0.0111908	0.011299	0.0125559	0.0120752
Thoracites_sp	0.0777937	0.0764226	0.100014	0.0813588	0.0844679	0.0862906	0.0762397	0.0836688	0.0912974	0.0772121	0.0768499	0.100158	0.0858264	0.0767898	0.094305	0.0987812	0.0724373	0.0803583	0.069941	0.107746	0.0752493	0.0801716	0.0802923	0.0751885	0.0677071	0.0922327	0.0871798	0.0771086	0.0844412	0.0849278	0.0801716	0.087918	0.101919	0.0974636	0.113599	0.143672	0.123194	0.121427	0.110573	0.109691	0.0816561	0.0965763	0.0922327	0.0847872		0.00949054	0.0103841	0.0111234	0.0114269
Th._petersiana	0.0658403	0.0676127	0.0964172	0.080555	0.074192	0.0817239	0.06045	0.0752206	0.0810621	0.0720394	0.0819563	0.0808668	0.078863	0.0700175	0.0870315	0.0879139	0.0722205	0.0733447	0.06158	0.0971225	0.0682803	0.0731901	0.0818314	0.0699254	0.0739513	0.0902813	0.0835021	0.0701854	0.0809144	0.073129	0.0758234	0.0775859	0.102369	0.106004	0.118806	0.12525	0.104526	0.102371	0.0937493	0.0972441	0.0815906	0.091099	0.0902813	0.0794338	0.0587688		0.00974908	0.0105243	0.0108863
R._minutalis	0.0789629	0.0671584	0.0848737	0.0770428	0.0768019	0.0877673	0.0704653	0.087259	0.0777527	0.0856659	0.0820781	0.0901127	0.093854	0.0718316	0.080434	0.0801782	0.0782429	0.0898951	0.0460515	0.0915987	0.0727894	0.0828454	0.0858222	0.078941	0.0821673	0.094936	0.0886695	0.0623926	0.084799	0.072911	0.0787328	0.0822098	0.102788	0.0984106	0.102809	0.121492	0.10949	0.110651	0.102914	0.102027	0.0762105	0.0958559	0.0903615	0.0892362	0.0763776	0.0674479		0.00963136	0.0111169
R._soyauxi	0.0936324	0.087719	0.089962	0.0978887	0.082728	0.107241	0.0800602	0.101481	0.090533	0.0895828	0.0754598	0.0901346	0.101499	0.0588212	0.0874212	0.0962418	0.0792945	0.0838308	0.0707418	0.0986514	0.0729718	0.0802788	0.0803307	0.0708766	0.0857833	0.0972422	0.0823975	0.0728751	0.0961164	0.0776353	0.0839564	0.0743032	0.109838	0.11504	0.114141	0.125937	0.109374	0.10792	0.100796	0.110423	0.0971944	0.101329	0.107546	0.105124	0.084834	0.0726852	0.076744		0.0106115
Z._antenallis	0.0773761	0.0702723	0.094963	0.0815638	0.0781406	0.0877078	0.0800677	0.0849342	0.0860896	0.0854627	0.0749256	0.0908064	0.0900511	0.0730801	0.0834248	0.0876208	0.0830213	0.0748467	0.0663961	0.112634	0.0747464	0.0764827	0.0798842	0.0782117	0.0787552	0.088322	0.0832702	0.0697895	0.0911585	0.0799096	0.0858936	0.0789477	0.100376	0.110852	0.123552	0.133885	0.111053	0.10786	0.100963	0.103769	0.0797952	0.0910499	0.0877971	0.0871746	0.0869291	0.0781219	0.0840627	0.0819296
R._forcipata	0.0804887	0.0673507	0.084225	0.0770789	0.0636249	0.0844276	0.0526726	0.0777942	0.0726937	0.0706809	0.0712908	0.0838469	0.085172	0.0411498	0.0752603	0.0796258	0.0534322	0.0653207	0.0577911	0.0939172	0.0554059	0.06775	0.0669138	0.0595712	0.058812	0.0828053	0.0753131	0.0547088	0.0755004	0.0674073	0.0670614	0.0657592	0.0937987	0.0898457	0.10139	0.124858	0.102206	0.0985168	0.0883679	0.0924697	0.0760873	0.0879297	0.0793953	0.0825932	0.0712513	0.0628674	0.0690259	0.0672783	0.0793714
R._maculata	0.0775017	0.0662485	0.0833066	0.0756726	0.0748754	0.0876124	0.0725911	0.0869107	0.0776366	0.0866315	0.0818314	0.090564	0.0889337	0.0733153	0.0819479	0.0810913	0.0764602	0.0884643	0.0453755	0.0901294	0.0748161	0.0814536	0.0849854	0.0815233	0.0809465	0.0934816	0.0901294	0.0616518	0.0833958	0.0707196	0.0773614	0.0791046	0.102958	0.0986818	0.0989479	0.119902	0.109767	0.109397	0.0973608	0.102309	0.0748485	0.0909157	0.0866329	0.0889337	0.0750316	0.0717702	0.0112439	0.0746807	0.0832356
R_pruinosa	0.0744629	0.0665129	0.0879982	0.0759666	0.0760807	0.0809299	0.0720869	0.0771573	0.083977	0.0738609	0.0702096	0.0836039	0.0813823	0.0640057	0.0700665	0.0899048	0.0683505	0.0723485	0.0569701	0.099011	0.0722996	0.0756213	0.0806588	0.0672525	0.0757702	0.0790141	0.0705942	0.061966	0.081129	0.0670774	0.0735231	0.0664213	0.0924043	0.104787	0.092718	0.115215	0.097828	0.0934619	0.0999946	0.0822961	0.0734692	0.0761613	0.0709461	0.0790703	0.0707324	0.070751	0.0794114	0.0758634	0.0734539
R._cassotis	0.0858437	0.0733007	0.08336	0.084786	0.0651871	0.0943817	0.0633705	0.0810069	0.0762364	0.0811035	0.0785851	0.0809809	0.0866104	0.0525981	0.0860168	0.0784926	0.0655327	0.0715376	0.0586846	0.102331	0.0586777	0.0654041	0.0711848	0.0591232	0.0677199	0.076521	0.0810502	0.0582919	0.0855671	0.0729941	0.0757072	0.0673833	0.0975846	0.09617	0.104292	0.129198	0.110094	0.0988378	0.0981214	0.0971913	0.0829987	0.0856893	0.0841615	0.0845653	0.0820992	0.0631889	0.0760774	0.067728	0.0812205
Rhyncomya_sp3	0.0799837	0.0668987	0.084998	0.0792754	0.0700085	0.0899597	0.0667805	0.0858583	0.0742163	0.077908	0.0742736	0.0812127	0.086958	0.0497931	0.0897513	0.0816761	0.0592732	0.0649033	0.0606755	0.106699	0.0657987	0.0690823	0.0740767	0.0591545	0.0663154	0.0773288	0.0808636	0.0526454	0.083563	0.0686091	0.0716189	0.0632481	0.0908388	0.0946642	0.0947309	0.109069	0.099974	0.0954423	0.091035	0.0910469	0.0789981	0.0884412	0.0869287	0.0881094	0.0828251	0.0725671	0.0810701	0.0764419	0.0755693
Rhyncomya_sp1	0.0921814	0.0757676	0.0891678	0.0880331	0.0693445	0.0993422	0.064438	0.0844389	0.0773604	0.0829646	0.083161	0.0834434	0.0903282	0.0563739	0.0899903	0.0803054	0.0669363	0.0743399	0.064097	0.10383	0.060782	0.0691905	0.0743363	0.0658989	0.069944	0.081086	0.0811284	0.0627385	0.0838513	0.0776622	0.07693	0.0736251	0.0997276	0.0988294	0.10618	0.134495	0.111604	0.100914	0.0993994	0.0986864	0.0844507	0.0889091	0.0873762	0.0891545	0.0849246	0.0659437	0.0771285	0.0714623	0.0826653
Rhyncomya_sp8	0.0859166	0.0691519	0.0963106	0.0786358	0.0740708	0.0897863	0.0688545	0.0952489	0.0816244	0.0804842	0.0836249	0.0878165	0.0925554	0.0666854	0.0974737	0.0947309	0.0787051	0.0784176	0.0664937	0.105604	0.0616139	0.0699254	0.0732278	0.0769072	0.0711589	0.0869744	0.0836924	0.0616935	0.0945434	0.0827342	0.0876208	0.086045	0.108342	0.102254	0.107959	0.119733	0.122299	0.109467	0.10121	0.102368	0.0764528	0.0909552	0.0894361	0.0975143	0.085304	0.0802918	0.0796294	0.0812885	0.0782146
R._paratristis	0.0922322	0.0766532	0.0951611	0.0820005	0.0838095	0.0980248	0.0689607	0.0939135	0.0896031	0.0809703	0.0924212	0.0887315	0.086663	0.0626243	0.09038	0.0932532	0.0724423	0.080846	0.0588972	0.115229	0.0627207	0.0717893	0.0753418	0.0736064	0.0694695	0.0847582	0.0867252	0.0627207	0.0991435	0.084278	0.086663	0.0873407	0.115504	0.107916	0.118294	0.141191	0.109904	0.112185	0.107526	0.109566	0.0789733	0.0950615	0.0865064	0.0972041	0.086942	0.0792456	0.0853245	0.0754009	0.0781951
R._dasyops	0.078427	0.0669689	0.0948082	0.0828313	0.0870298	0.0878125	0.0729857	0.0848522	0.0938751	0.0886717	0.0801304	0.0868422	0.086342	0.0798988	0.0741887	0.0935495	0.0855575	0.0850741	0.0707968	0.0942319	0.0725793	0.0923058	0.0924235	0.0815529	0.0863771	0.0886562	0.0888657	0.081674	0.104563	0.0865853	0.0924651	0.0806471	0.103359	0.111084	0.114846	0.133461	0.116842	0.110267	0.0995816	0.105252	0.0796907	0.0987925	0.0978308	0.0893587	0.100109	0.0797737	0.0907583	0.093568	0.092328
Rhyncomya_sp19	0.0808754	0.0708691	0.0798532	0.0789482	0.0599759	0.0908751	0.0633283	0.0781864	0.0661253	0.082169	0.0767839	0.0786307	0.0844127	0.047248	0.0852647	0.0740376	0.0571331	0.0632225	0.0533001	0.0952666	0.0632467	0.0682019	0.0682019	0.0582916	0.0620457	0.0697656	0.0799593	0.0502138	0.0861048	0.0697777	0.0690437	0.0624486	0.0910923	0.0903403	0.0939185	0.123422	0.0973827	0.097494	0.0938334	0.0902264	0.0781219	0.091099	0.0826615	0.08384	0.0820224	0.0683746	0.0677873	0.0672428	0.0780828
R._trispina	0.0766464	0.062365	0.0946692	0.0753044	0.0794738	0.0832781	0.0660224	0.0806647	0.0805203	0.0772972	0.0726234	0.085799	0.0837362	0.0658981	0.0896414	0.0757383	0.0646039	0.0657631	0.0624133	0.0969335	0.063324	0.0749731	0.0749702	0.0666419	0.0755332	0.0843119	0.0835021	0.0633268	0.0817765	0.0730056	0.073271	0.0750203	0.109913	0.106762	0.111333	0.124123	0.106004	0.0997985	0.098367	0.095365	0.0747878	0.091099	0.0857679	0.0864232	0.0818972	0.0674385	0.0810169	0.0766213	0.0714702
Rhyncomya_sp15	0.0808377	0.0694571	0.0871823	0.0771426	0.0815816	0.0891854	0.0751025	0.0866519	0.0802829	0.0871881	0.0714702	0.099225	0.0981895	0.0582632	0.0835503	0.0859894	0.0852805	0.0799229	0.0390645	0.0900154	0.0732278	0.0832327	0.0833059	0.0815549	0.0845264	0.095365	0.091918	0.0600241	0.0910469	0.078526	0.0858085	0.0807744	0.100498	0.102156	0.106004	0.123484	0.109384	0.115497	0.110389	0.104027	0.0748161	0.103258	0.0936137	0.0888977	0.0851914	0.0869744	0.0526007	0.078021	0.0848607
Rhyncomya_sp6	0.0725557	0.069284	0.0919367	0.0772681	0.0756968	0.0823654	0.0700136	0.0798609	0.0784594	0.0769922	0.0620259	0.0837399	0.0861785	0.0698854	0.0800415	0.091216	0.063565	0.0649033	0.0664124	0.0935654	0.0632139	0.0764799	0.0799593	0.0665968	0.0742786	0.0815906	0.0816306	0.0598917	0.0929067	0.0762446	0.0825352	0.079065	0.106874	0.0900871	0.10932	0.123176	0.104148	0.0972489	0.0883288	0.0917455	0.0764111	0.0908805	0.0842018	0.0855217	0.0921663	0.0732278	0.0813477	0.0880483	0.0747636
Rhyncomya_sp7	0.0809708	0.0639193	0.0921761	0.0750691	0.0763259	0.0961553	0.068942	0.0847923	0.0781258	0.080846	0.084949	0.0866383	0.0884076	0.069977	0.0715364	0.0803264	0.0773564	0.084574	0.0447606	0.0940466	0.0716582	0.0826609	0.0865064	0.0790063	0.0859211	0.0959696	0.0902667	0.0681183	0.0791878	0.0642916	0.0716582	0.0818673	0.106964	0.105565	0.103963	0.125092	0.113804	0.107642	0.105507	0.103737	0.071697	0.0969349	0.0921787	0.088955	0.0829193	0.0699271	0.0140095	0.0754222	0.0893143
[truncated: 14 more columns]

## Sheet: Caption
Table. Estimates of Evolutionary Divergence over Sequence Pairs between Groups
The number of base substitutions per site from averaging over all sequence pairs between groups are shown. Standard error estimate(s) are shown above the diagonal. Analyses were conducted using the Kimura 2-parameter model [1]. This analysis involved 216
1. Kimura M. (1980). A simple method for estimating evolutionary rate of base substitutions through comparative studies of nucleotide sequences. Journal of Molecular Evolution 16:111-120.
2. Kumar S., Stecher G., Li M., Knyaz C., and Tamura K. (2018). MEGA X: Molecular Evolutionary Genetics Analysis across computing platforms. Molecular Biology and Evolution 35:1547-1549.
Disclaimer: Although utmost care has been taken to ensure the correctness of the caption, the caption text is provided "as is" without any warranty of any kind. Authors advise the user to carefully check the caption prior to its use for any purpose and re
