# Supplementary material for: DNA barcoding of Afrotropical nose flies (Diptera, Calliphoridae, Rhiniinae): species identification, female-male morphotype association, and reference library development
Source: Zookeys. 2026 Jul 3;1284:149–83. doi: 10.3897/zookeys.1284.189450 (PMC13354976; doi:10.3897/zookeys.1284.189450)
Supplement: Supplementary material 11 — Alignment #1 for a dataset of 216 newly generated COI DNA barcode sequences of Rhiniinae species and four outgroups [file zookeys-1284-149_article-189450__-s011.zip › zookeys_-1284-189450-s011._material_11_-_Alignment_Rhiniinae_216+Outgroup]

>1279A01_Stomorhina_cribrata_F_Ghana
-TTTATATTTTATTTTTGGAGCATGATCTGGAATAATTGGAACATCTTTAAGAATTTTAATTCGAGCTGAATTAGGACATCCTGGAGCTTTAATTGGAGATGATCAAATTTATAATGTAATTGTTACAGCTCATGCTTTCGTAATAATTTTTTTTATAGTAATACCAATTATAATTGGAGGATTTGGAAATTGATTAGTTCCTTTAATACTAGGAGCTCCAGATATGGCATTTCCTCGAATAAATAATATAAGTTTTTGACTTTTACCTCCTGCATTAACTTTATTATTAGTGAGTAGTATAGTAGAAAATGGAGCTGGGACAGGATGAACTGTTTACCCCCCATTATCTTCTAATATTGCTCATGGAGGAGCTTCAGTTGATTTAGCTATTTTTTCATTACATTTAGCAGGAATTTCTTCTATTTTAGGAGCTGTTAATTTTATTACAACTGTAATTAATATACGATCAACTGGAATTACTTTCGATCGAATACCTTTATTTGTTTGATCTGTAGTAATTACAGCTTTATTACTTTTATTATCCTTGCCTGTATTAGCAGGAGCTATTACTATATTATTAACAGATCGAAATTTAAATACTTCATTTTTTGATCCAGCAGGAGGAGGAGATCCAATTCTATACCAACATTTATTTTGATTT
>1279A02_Rhinia_apicalis_M_Ghana
-TTTATATTTTATTTTTGGAGCATGATCTGGAATAGTAGGAACATCTTTAAGAATTCTAATTCGAGCTGAATTAGGTCATCCTGGAGCTTTAATTGGAGATGATCAAATTTATAATGTAATCGTTACAGCACACGCTTTTGTAATAATTTTTTTTATAGTAATACCTATTATAATTGGAGGATTTGGAAATTGATTAGTTCCTCTTATATTAGGAGCTCCAGATATAGCATTTCCTCGAATAAATAATATAAGTTTTTGACTTTTACCTCCTGCATTAACTTTATTGTTAGTAAGTAGTATAGTAGAAAATGGAGCTGGAACAGGATGAACTGTTTATCCACCCTTATCTTCTAATATTGCTCATGGAGGAGCTTCAGTTGATTTAGCTATTTTTTCATTACATTTAGCTGGAATTTCTTCAATTTTAGGAGCTGTTAATTTTATTACAACTGTAATTAATATACGATCTACAGGAATTACTTTTGATCGAATACCTTTATTTGTATGATCAGTAGTAATTACTGCTTTATTACTTTTATTATCATTACCTGTATTAGCTGGAGCTATTACTATATTATTAACAGATCGAAATTTAAATACTTCATTTTTTGATCCTGCAGGAGGAGGAGATCCCATTTTATATCAACATTTATTTTGATTT
>1279A03_Rhinia_apicalis_M_Togo
-TTTATATTTTATTTTTGGAGCATGATCTGGAATAGTAGGAACATCTTTAAGAATTCTAATTCGAGCTGAATTAGGTCATCCTGGAGCTTTAATTGGAGATGATCAAATTTATAATGTAATTGTTACAGCACACGCTTTTGTAATAATTTTTTTTATAGTAATACCTATTATAATTGGAGGATTTGGAAATTGATTAGTTCCTCTTATATTAGGAGCTCCAGATATAGCATTTCCTCGAATAAATAATATAAGCTTTTGACTTTTACCTCCTGCATTAACTTTATTATTAGTAAGTAGTATAGTAGAAAATGGAGCTGGAACAGGATGAACTGTTTATCCACCCTTATCTTCTAATATTGCTCATGGAGGAGCTTCAGTTGATTTAGCTATTTTTTCATTACATTTAGCTGGAATTTCTTCAATTTTAGGAGCTGTTAATTTTATTACAACTGTAATTAATATACGATCTACAGGAATTACTTTTGATCGAATACCTTTATTTGTATGATCAGTAGTAATTACTGCTTTATTACTTTTATTATCATTACCTGTATTAGCTGGAGCTATTACTATATTATTAACAGATCGAAATTTAAATACTTCATTTTTTGATCCTGCAGGAGGAGGAGATCCAATTTTATATCAACATTTATTTTGATTT
>1279A04_Rhinia_cf_apicalis_F_Togo
-TTTATATTTTATTTTTGGAGCATGATCTGGAATAGTAGGAACATCTTTAAGAATTCTAATTCGAGCTGAATTAGGTCATCCTGGAGCTTTAATTGGAGATGATCAAATTTATAATGTAATTGTTACAGCACACGCTTTTGTAATAATTTTTTTTATAGTAATACCTATTATAATTGGAGGATTTGGAAATTGATTAGTTCCTCTTATATTAGGAGCTCCAGATATAGCATTTCCTCGAATAAATAATATAAGCTTTTGACTTTTACCTCCTGCATTAACTTTATTATTAGTAAGTAGTATAGTAGAAAATGGAGCTGGAACAGGATGAACTGTTTATCCACCCTTATCTTCTAATATTGCTCATGGAGGAGCTTCAGTTGATTTAGCTATTTTTTCATTACATTTAGCTGGAATTTCTTCAATTTTAGGAGCTGTTAATTTTATTACAACTGTAATTAATATACGATCTACAGGAATTACTTTTGATCGAATACCTTTATTTGTATGATCAGTAGTAATTACTGCTTTATTACTTTTATTATCATTACCTGTATTAGCTGGAGCTATTACTATATTATTAACAGATCGAAATTTAAATACTTCATTTTTTGATCCTGCAGGAGGAGGAGATCCAATTTTATACCAACATTTATTTTGATTT
>1279A05_Rhinia_cf_apicalis_F_Togo
--------------------------------------GGAACATCTTTAAGAATTCTAATTCGAGCTGAATTAGGTCATCCTGGAGCTTTAATTGGAGATGATCAAATTTATAATGTAATTGTTACGGCACACGCTTTTGTAATAATTTTTTTTATAGTAATACCTATTATAATTGGAGGATTTGGAAATTGATTAGTTCCTCTTATATTAGGAGCTCCAGATATAGCATTTCCTCGAATAAATAATATAAGCTTTTGACTTTTACCTCCTGCATTAACTTTATTATTAGTAAGTAGTATAGTAAAAAATGGAGCTGGAACAGGATGAACTGTTTATCCACCCTTATCTTCTAATATTGCTCATGGAGGAGCTTCAGTTGATTTAGCTATTTTTTCATTACATTTAGCTGGAATTTCTTCAATTTTAGGAGCTGTTAATTTTATTACAACTGTAATTAATATACGATCTACAGGAATTACTTTTGATCGAATACCTTTATTTGTATGATCAGTAGTAATTACTGCTTTATTACTTTTATTATCATTACCTGTATTAGCTGGAGCTATTACTATATTATTAACAGATCGAAATTTAAATACTTCATTTTTTGATCCTGCAGGAGGAGGAGATCCAATTTTATACCAACATTTATTTTGATTT
>1279A06_Rhinia_cf_apicalis_F_Togo
-TTTATATTTTATTTTTGGAGCATGATCTGGAATAGTAGGAACATCTTTAAGAATTTTAATTCGAGCTGAATTAGGTCATCCTGGAGCTTTAATTGGAGATGATCAAATTTATAATGTAATTGTTACAGCACACGCTTTTGTAATAATTTTTTTTATAGTAATACCTATTATAATTGGAGGATTTGGAAATTGATTAGTTCCTCTTATATTAGGAGCTCCAGATATAGCATTTCCTCGAATAAATAATATAAGCTTTTGACTTTTACCTCCTGCATTAACTTTATTATTAGTAAGTAGTATAGTAGAAAATGGAGCTGGAACAGGATGAACTGTTTATCCACCCTTATCTTCTAATATTGCTCATGGAGGAGCTTCAGTTGATTTAGCTATTTTTTCATTACATTTAGCTGGAATTTCTTCAATTTTAGGAGCTGTTAATTTTATTACAACTGTAATTAATATACGATCTACAGGAATTACTTTTGATCGAATACCTTTATTTGTATGATCAGTAGTAATTACTGCTTTATTACTTTTATTATCATTACCTGTATTAGCTGGAGCTATTACTATATTATTAACAGATCGAAATTTAAATACTTCATTTTTTGATCCTGCAGGAGGAGGAGATCCAATTTTATATCAACATTTATTTTGATTT
>1279A07_Stomorhina_chapini_F_Togo
-TTTATATTTTATTTTCGGAGCATGATCCGGAATAATTGGAACATCTTTAAGAATTTTAATTCGAGCTGAATTAGGCCATCCTGGAGCCTTAATTGGAGATGATCAAATTTATAATGTAATTGTTACAGCTCATGCTTTTGTAATAATTTTTTTTATAGTAATACCAATTATAATTGGAGGATTTGGAAACTGATTAGTTCCTCTTATACTAGGAGCCCCAGATATAGCATTTCCTCGAATAAATAATATAAGTTTTTGACTTTTACCTCCTGCATTAACTTTATTATTAGTAAGTAGTATAGTAGAAAATGGAGCTGGAACAGGTTGAACTGTTTACCCACCACTATCTTCTAATATTGCTCATGGAGGAGCTTCAGTTGATTTAGCTATTTTTTCTCTGCATTTAGCAGGAATTTCTTCCATTCTAGGAGCCGTTAATTTTATTACAACAGTAATTAATATACGTTCAACAGGAATTACTTTTGATCGAATACCATTATTTGTTTGATCAGTAGTAATTACAGCATTATTACTTTTATTATCACTACCTGTATTAGCTGGTGCTATTACTATATTATTAACTGATCGAAATTTAAACACTTCATTTTTTGATCCAGCAGGAGGAGGAGACCCTATTTTATATCAACATTTATTTTGATTT
>1279B01_Rhinia_cf_apicalis_F_Togo
-TTTATATTTTATTTTTGGAGCATGATCTGGAATAGTAGGAACATCTTTAAGAATTCTAATTCGAGCTGAATTAGGTCATCCTGGAGCTTTAATTGGAGATGATCAAATTTATAATGTAATTGTTACAGCACACGCTTTTGTAATAATTTTTTTTATAGTAATACCTATTATAATTGGAGGATTTGGAAATTGATTAGTTCCTCTTATATTAGGAGCTCCAGATATAGCATTTCCTCGAATAAATAATATAAGCTTTTGACTTTTACCTCCTGCATTAACTTTATTATTAGTAAGTAGTATAGTAGAAAATGGAGCTGGAACAGGATGAACTGTTTATCCACCCTTATCTTCTAATATTGCTCATGGAGGAGCTTCAGTTGATTTAGCTATTTTTTCATTACATTTAGCTGGAATTTCTTCAATTTTAGGAGCTGTTAATTTTATTACAACTGTAATTAATATACGATCTACAGGAATTACTTTTGATCGAATACCTTTATTTGTATGATCAGTAGTAATTACTGCTTTATTACTTTTATTATCATTACCTGTATTAGCTGGAGCTATTACTATATTATTAACAGATCGAAATTTAAATACTTCATTTTTTGATCCTGCAGGAGGAGGAGATCCAATTTTATATCAACATTTATTTTGATTT
>1279B02_Rhinia_sp1_M_Togo
-TTTATATTTTATTTTTGGAGCATGATCTGGAATAGTAGGAACATCTTTAAGAATTCTAATTCGAGCTGAATTAGGTCATCCTGGAGCTTTAATTGGAGATGATCAAATTTATAATGTAATTGTTACAGCACACGCTTTTGTAATAATTTTTTTTATAGTAATACCTATTATAATTGGAGGATTTGGAAATTGATTAGTTCCTCTTATATTAGGAGCTCCAGACATAGCATTTCCTCGAATAAATAATATAAGCTTTTGACTTTTACCTCCTGCATTAACTTTATTATTAGTAAGTAGTATAGTAGAAAATGGAGCTGGAACAGGATGAACTGTTTATCCACCCTTATCATCTAATATTGCTCATGGAGGAGCTTCAGTTGATTTAGCTATTTTTTCATTACATTTAGCTGGAATTTCTTCAATTTTAGGAGCTGTTAATTTTATTACAACTGTAATTAATATACGATCTACAGGAATTACTTTTGATCGAATACCTTTATTTGTATGATCAGTAGTAATTACTGCTTTATTACTTTTATTATCATTACCTGTATTAGCTGGAGCTATTACTATATTATTAACAGATCGAAATTTAAATACTTCATTTTTTGATCCTGCAGGAGGAGGAGATCCAATTTTATATCAACATTTATTTTGATTT
>1279B03_Rhinia_cf_apicalis_F_Togo
-TTTATATTTTATTTTTGGAGCATGATCTGGAATAGTAGGAACATCTTTAAGAATTCTAATTCGAGCTGAATTAGGTCATCCTGGAGCTTTAATTGGAGATGATCAAATTTATAATGTAATCGTTACAGCACACGCTTTTGTAATAATTTTTTTTATAGTAATACCTATTATAATTGGAGGATTTGGAAATTGATTAGTTCCTCTTATATTAGGAGCTCCAGATATAGCATTTCCTCGAATAAATAATATAAGTTTTTGACTTTTACCTCCTGCATTAACTTTATTGTTAGTAAGTAGTATAGTAGAAAATGGAGCTGGAACAGTTTAAACTGTTTATCCACCCTTATCTTCTAATATTGCTCATGGAGGAGCTTCAGTTGATTTAGCTATTTTTTCATTACATTTAGCTGGAATTTCTTCAATTTTAGGAGCTGTTAATTTTATTACAACTGTAATTAATATACGATCTACAGGAATTACTTTTGATCGAATACCTTTATTTGTATGATCAGTAGTAATTACTGCTTTATTACTTTTATTATCATTACCTGTATTAGCTGGAGCTATTACTATATTATTAACAGATCGAAATTTAAATACTTCATTTTTTGATCCTGCAGGAGGAGGAGATCCAATTTTATATCAACATTTATTTTGATTT
>1279B06_Rhinia_cf_apicalis_F_Togo
-TTTATATTTTATTTTTGGAGCATGATCTGGAATAGTAGGAACATCTTTAAGAATTCTAATTCGAGCTGAATTAGGTCATCCTGGAGCTTTAATTGGAGATGATCAAATTTATAATGTAATTGTTACAGCACACGCTTTTGTAATAATTTTTTTTATAGTAATACCTATTATAATTGGAGGATTTGGAAATTGATTAGTTCCTCTTATATTAGGAGCTCCAGATATAGCATTTCCTCGAATAAATAATATAAGCTTTTGACTTTTACCTCCTGCATTAACTTTATTATTAGTAAGTAGTATAGTAGAAAATGGAGCTGGAACAGGATGAACTGTTTATCCACCCTTATCTTCTAATATTGCTCATGGAGGAGCTTCAGTTGATTTAGCTATTTTTTCATTACATTTAGCTGGAATTTCTTCAATTTTAGGAGCTGTTAATTTTATTACAACTGTAATTAATATACGATCTACAGGAATTACTTTTGATCGAATACCTTTATTTGTATGATCAGTAGTAATTACTGCTTTATTACTTTTATTATCATTACCTGTATTAGCTGGAGCTATTACTATATTATTAACAGATCGAAATTTAAATACTTCATTTTTTGATCCTGCAGGAGGAGGAGATCCAATTTTATATCAACATTTATTTTGATTT
>1279B07_Rhinia_sp3_M_Togo
-TTTATATTTTATTTTTGGAGCATGATCTGGAATAGTAGGAACATCTTTAAGAATTCTAATTCGAGCTGAATTAGGCCATCCTGGAGCTTTAATTGGAAATGATCAAATTTATAACGTAATTGTTACAGCACACGCTTTTGTAATAATTTTTTTTATAGTAATACCTATTATAATTGGAGGATTTGGAAATTGATTAGTTCCTATTATATTAGGAGCTCCAGATATAGCATTCCCCCGAATAAATAATATAAGTTTTTGACTTTTACCTCCTGCATTAACTTTATTATTAGTAAGCAGTATAGTAGAAAATGGAGCTGGAACAGGATGAACTGTTTATCCACCTTTATCTTCTAATATTGCTCATAGAGGAGCTTCAGTTGATTTAGCGATTTTTTCATTACATTTAGCTGGAATTTCTTCAATTTTAGGAGCAGTTAATTTTATTACAACCGTAATTAATATACGATCTACAGGAATTACTTTTGATCGAATACCTTTATTTGTATGATCAGTAGTAATTACTGCTTTATTACTTTTATTATCATTACCTGTATTAGCTGGAGCTATTACTATATTATTAACTGATCGAAATTTAAATACTTCATTTTTTGATCCCGCAGGAGGAGGAGATCCAATTTTATATCAACATTTATTTTGATTT
>1279B08_Rhinia_cf_apicalis_F_Togo
-TTTATATTTTATTTTTGGAGCATGATCTGGAATAGTAGGAACATCTTTAAGAATTCTAATTCGAGCTGAATTAGGTCATCCTGGAGCTTTAATTGGAGATGATCAAATTTATAATGTAATTGTTACAGCACACGCTTTTGTAATAATTTTTTTTATAGTAATACCTATTATAATTGGAGGATTTGGAAATTGATTAGTTCCTCTTATATTAGGAGCTCCAGATATAGCATTTCCTCGAATAAATAATATAAGCTTTTGACTTTTACCTCCTGCATTAACTTTATTATTAGTAAGTAGTATAGTAGAAAATGGAGCTGGAACAGGATGAACTGTTTATCCACCCTTATCTTCTAATATTGCTCATGGAGGAGCTTCAGTTGATTTAGCTATTTTTTCATTACATTTAGCTGGAATTTCTTCAATTTTAGGAGCTGTTAATTTTATTACAACTGTAATTAATATACGATCTACAGGAATTACTTTTGATCGAATACCTTTATTTGTATGATCAGTAGTAATTACTGCTTTATTACTTTTATTATCATTACCTGTATTAGCTGGAGCTATTACTATATTATTAACAGATCGAAATTTAAATACTTCATTTTTTGATCCTGCAGGAGGAGGAGATCCAATTTTATATCAACATTTATTTTGATTT
>1279C01_Stegosoma_wellmani_M_Togo
-TTTATATTTTATTTTTGGAGCATGATCCGGAATAGTAGGAACTTCATTAAGAATTTTAATTCGAGCTGAATTAGGTCATCCTGGAGCTTTAATTGGTGACGATCAAATTTATAATGTAATTGTTACAGCCCATGCTTTTGTAATAATTTTTTTTATAGTAATACCAATTATAATTGGAGGATTTGGAAATTGATTAGTTCCTCTTATATTAGGAGCTCCAGATATAGCTTTTCCTCGAATAAATAATATAAGTTTCTGACTCCTACCACCTGCATTAACATTACTATTAGTAAGTAGCATAGTAGAAAATGGAGCTGGAACAGGATGAACTGTTTACCCTCCCCTATCATCTAATATTGCCCATGGAGGAGCTTCTGTTGATTTAGCTATTTTTTCATTACATTTAGCAGGAATTTCTTCAATTTTAGGAGCTGTGAATTTTATTACAACTGTGATTAATATACGATCAACAGGAATTACTTTTGATCGAATACCATTATTCGTTTGATCAGTAGTAATTACTGCTTTATTACTATTATTATCATTACCTGTATTAGCTGGAGCTATTACTATATTATTAACAGATCGAAATTTAAATACTTCATTTTTTGACCCCGCAGGAGGAGGTGACCCAATCTTATACCAACATTTATTTTGATTT
>1279C02_Rhinia_cf_apicalis_F_Togo
-TTTATATTTTATTTTTGGAGCATGATCTGGAATAGTAGGAACATCTTTAAGAATTCTAATTCGAGCTGAATTAGGTCATCCTGGAGCTTTAATTGGAGATGATCAAATTTATAATGTAATTGTTACAGCACACGCTTTTGTAATAATTTTTTTTATAGTAATACCTATTATAATTGGAGGATTTGGAAATTGATTAGTTCCTCTTATATTAGGAGCTCCAGATATAGCATTTCCTCGAATAAATAATATAAGCTTTTGACTTTTACCTCCTGCATTAACTTTATTATTAGTAAGTAGTATAGTAGAAAATGGAGCTGGAACAGGATGAACTGTTTATCCACCCTTATCTTCTAATATTGCTCATGGAGGAGCTTCAGTTGATTTAGCTATTTTTTCATTACATTTAGCTGGAATTTCTTCAATTTTAGGAGCTGTTAATTTTATTACAACTGTAATTAATATACGATCTACAGGAATTACTTTTGATCGAATACCTTTATTTGTATGATCAGTAGTAATTACTGCTTTATTACTTTTATTATCATTACCTGTATTAGCTGGAGCTATTACTATATTATTAACAGATCGAAATTTAAATACTTCATTTTTTGATCCTGCAGGAGGAGGAGATCCAATTTTATATCAACATTTATTTTGATTT
>1279C03_Rhinia_cf_apicalis_F_Togo
-TTTATATTTTATTTTTGGAGCATGATCTGGAATAGTAGGAACATCTTTAAGAATTCTAATTCGAGCTGAATTAGGTCATCCTGGAGCTTTAATTGGAGATGATCAAATTTATAATGTAATTGTTACAGCACACGCTTTTGTAATAATTTTTTTTATAGTAATACCTATTATAATTGGAGGATTTGGAAATTGATTAGTTCCTCTTATATTAGGAGCTCCAGATATAGCATTTCCTCGAATAAATAATATAAGCTTTTGACTTTTACCTCCTGCATTAACTTTATTATTAGTAAGTAGTATAGTAGAAAATGGAGCTGGAACAGGATGAACTGTTTATCCACCCTTATCTTCTAATATTGCTCATGGAGGAGCTTCAGTTGATTTAGCTATTTTTTCATTACATTTAGCTGGAATTTCTTCAATTTTAGGAGCTGTTAATTTTATTACAACTGTAATTAATATACGATCTACAGGAATTACTTTTGATCGAATACCTTTATTTGTATGATCAGTAGTAATTACTGCTTTATTACTTTTATTATCATTACCTGTATTAGCTGGAGCTATTACTATATTATTAACAGATCGAAATTTAAATACTTCATTTTTTGATCCTGCAGGAGGAGGAGATCCAATTTTATATCAACATTTATTTTGATTT
>1279C04_Rhinia_apicalis_M_Togo
-TTTATATTTTATTTTTGGAGCATGATCTGGAATAGTAGGAACATCTTTAAGAATTCTAATTCGAGCTGAATTAGGTCATCCTGGAGCTTTAATTGGAGATGATCAAATTTATAATGTAATTGTTACAGCACACGCTTTTGTAATAATTTTTTTTATAGTAATACCTATTATAATTGGAGGATTTGGAAATTGATTAGTTCCTCTTATATTAGGAGCTCCAGATATAGCATTTCCTCGAATAAATAATATAAGCTTTTGACTTTTACCTCCTGCATTAACTTTATTATTAGTAAGTAGTATAGTAGAAAATGGAGCTGGAACAGGATGAACTGTTTATCCACCCTTATCTTCTAATATTGCTCATGGAGGAGCTTCAGTTGATTTAGCTATTTTTTCATTACATTTAGCTGGAATTTCTTCAATTTTAGGAGCTGTTAATTTTATTACAACTGTAATTAATATACGATCTACAGGAATTACTTTTGATCGAATACCTTTATTTGTATGATCAGTAGTAATTACTGCTTTATTACTTTTATTATCATTACCTGTATTAGCTGGAGCTATTACTATATTATTAACAGATCGAAATTTAAATACTTCATTTTTTGATCCTGCAGGAGGAGGAGATCCAATTTTATATCAACATTTATTTTGATTT
>1279C05_Rhinia_sp8_M_Togo
-TTTATATTTTATTTTTGGAGCATGATCTGGAATAGTAGGAACATCTTTAAGAATTCTAATTCGAGCTGAATTAGGTCATCCTGGAGCTTTAATTGGAGATGATCAAATTTATAACGTAATTGTTACAGCACACGCTTTTGTAATAATTTTTTTTATAGTAATACCTATTATAATTGGAGGATTTGGAAATTGATTAGTTCCTATTATACTAGGAGCTCCAGATATAGCATTCCCACGAATAAATAATATAAGTTTTTGACTTTTACCTCCTGCATTAACTTTATTATTAGTAAGCAGTATAGTAGAAAATGGAGCTGGAACAGGATGAACTGTTTATCCACCTTTATCTTCTAATATTGCTCATGGAGGAGCTTCAGTTGATTTAGCTATTTTTTCATTACATTTAGCTGGAATTTCTTCCATTTTAGGAGCAGTTAATTTTATTACAACCGTAATTAATATACGATCTACAGGAATTACTTTTGATCGAATACCTTTATTCGTATGATCCGTAGCAATTACTGCTTTATTACTTTTATTATCATTACCTGTATTAGCTGGAGCTATTACTATATTATTAACTGATCGAAATTTAAATACTTCCTTTTTTGACCCCGCAGGAGGAGGAGATCCAATTTTATACCAACATTTATTTTGATTT
>1279C06_Stomorhina_cribrata_M_Togo
-TTTATATTTTATTTTTGGAGCATGATCTGGAATAATTGGAACATCTTTAAGAATTTTAATTCGAGCTGAATTAGGACATCCTGGAGCTTTAATTGGAGATGATCAAATTTATAATGTAATTGTTACAGCTCATGCTTTCGTAATAATTTTTTTTATAGTAATACCAATTATAATTGGAGGATTTGGAAATTGATTAGTTCCTTTAATACTAGGAGCTCCAGATATGGCATTTCCTCGAATAAATAATATAAGTTTTTGACTTTTACCTCCTGCATTAACTTTATTATTAGTGAGTAGTATAGTAGAAAATGGAGCTGGGACAGGATGAACTGTTTACCCCCCATTATCTTCTAATATTGCTCATGGAGGAGCTTCAGTTGATTTAGCTATTTTTTCATTACATTTAGCAGGAATTTCTTCTATTTTAGGAGCTGTTAATTTTATTACAACTGTAATTAATATACGATCAACTGGAATTACTTTCGATCGAATACCTTTATTTGTTTGATCTGTAGTAATTACAGCTTTATTACTTTTATTATCCTTGCCTGTATTAGCAGGAGCTATTACTATATTATTAACAGATCGAAATTTAAATACTTCATTTTTTGATCCAGCAGGAGGAGGAGATCCAATTCTATACCAACATTTATTTTGATTT
>1279C07_Rhinia_apicalis_M_Togo
-TTTATATTTTATTTTTGGAGCATGATCTGGAATAGTAGGAACATCTTTAAGAATTCTAATTCGAGCTGAATTAGGTCATCCTGGAGCTTTAATTGGAGATGATCAAATTTATAATGTAATTGTTACAGCACACGCTTTTGTAATAATTTTTTTTATAGTAATACCTATTATAATTGGAGGATTTGGAAATTGATTAGTTCCTCTTATATTAGGAGCTCCAGATATAGCATTTCCTCGAATAAATAATATAAGCTTTTGACTTTTACCTCCTGCATTAACTTTATTATTAGTAAGTAGTATAGTAGAAAATGGAGCTGGAACAGGATGAACTGTTTATCCACCCTTATCTTCTAATATTGCTCATGGAGGAGCTTCAGTTGATTTAGCTATTTTTTCATTACATTTAGCTGGAATTTCTTCAATTTTAGGAGCTGTTAATTTTATTACAACTGTAATTAATATACGATCTACAGGAATTACTTTTGATCGAATACCTTTATTTGTATGATCAGTAGTAATTACTGCTTTATTACTTTTATTATCATTACCTGTATTAGCTGGAGCTATTACTATATTATTAACAGATCGAAATTTAAATACTTCATTTTTTGATCCTGCAGGAGGAGGAGATCCAATTTTATATCAACATTTATTTTGATTT
>1279C08_Rhinia_cf_apicalis_F_Togo
-TTTATATTTTATTTTTGGAGCATGATCTGGAATAGTAGGAACATCTTTAAGAATTCTAATTCGAGCTGAATTAGGTCATCCTGGAGCTTTAATTGGAGATGATCAAATTTATAATGTAATCGTTACAGCACACGCTTTTGTAATAATTTTTTTTATAGTAATACCTATTATAATTGGAGGATTTGGAAATTGATTAGTTCCTCTTATATTAGGAGCTCCAGATATAGCATTTCCTCGAATAAATAATATAAGTTTTTGACTTTTACCTCCTGCATTAACTTTATTGTTAGTAAGTAGTATAGTAGAAAATGGAGCTGGAACAGGATGAACTGTTTATCCACCCTTATCTTCTAATATTGCTCATGGAGGAGCTTCAGTTGATTTAGCTATTTTTTCATTACATTTAGCTGGAATTTCTTCAATTTTAGGAGCTGTTAATTTTATTACAACTGTAATTAATATACGATCTACAGGAATTACTTTTGATCGAATACCTTTATTTGTATGATCAGTAGTAATTACTGCTTTATTACTTTTATTATCATTACCTGTATTAGCTGGAGCTATTACTATATTATTAACAGATCGAAATTTAAATACTTCATTTTTTGATCCTGCAGGAGGAGGAGATCCAATTTTATATCAACATTTATTTTGATTT
>1279D01_Stomorhina_cribrata_F_Togo
-TTTATATTTTATTTTTGGAGCATGATCTGGAATAATTGGAACATCTTTAAGAATTTTAATTCGAGCTGAATTAGGACATCCTGGAGCTTTAATTGGAGATGATCAAATTTATAATGTAATTGTTACAGCTCATGCTTTCGTAATAATTTTTTTTATAGTAATACCAATTATAATTGGAGGATTTGGAAATTGATTAGTTCCTTTAATACTAGGAGCTCCAGATATGGCATTTCCTCGAATAAATAATATAAGTTTTTGACTTTTACCTCCTGCATTAACTTTATTATTAGTGAGTAGTATAGTAGAAAATGGAGCTGGGACAGGATGAACTGTTTACCCCCCATTATCTTCTAATATTGCTCATGGAGGAGCTTCAGTTGATTTAGCTATTTTTTCATTACATTTAGCAGGAATTTCTTCTATTTTAGGAGCTGTTAATTTTATTACAACTGTAATTAATATACGATCAACTGGAATTACTTTCGATCGAATACCTTTATTTGTTTGATCTGTAGTAATTACAGCTTTATTACTTTTATTATCCTTGCCTGTATTAGCAGGAGCTATTACTATATTATTAACAGATCGAAATTTAAATACTTCATTTTTTGATCCAGCAGGAGGAGGAGATCCAATTCTATACCAACATTTATTTTGATTT
>1279D02_Stomorhina_cribrata_M_Togo
-TTTATATTTTATTTTTGGAGCATGATCTGGAATAATTGGAACATCTTTAAGAATTTTAATTCGAGCTGAATTAGGACATCCTGGAGCTTTAATTGGAGATGATCAAATTTATAATGTAATTGTTACAGCTCATGCTTTCGTAATAATTTTTTTTATAGTAATACCAATTATAATTGGAGGATTTGGAAATTGATTAGTTCCTTTAATACTAGGAGCTCCAGATATGGCATTTCCTCGAATAAATAATATAAGTTTTTGACTTTTACCTCCTGCATTAACTTTATTATTAGTGAGTAGTATAGTAGAAAATGGAGCTGGGACAGGATGAACTGTTTACCCCCCATTATCTTCTAATATTGCTCATGGAGGAGCTTCAGTTGATTTAGCTATTTTTTCATTACATTTAGCAGGAATTTCTTCTATTTTAGGAGCTGTTAATTTTATTACAACTGTAATTAATATACGATCAACTGGAATTACTTTCGATCGAATACCTTTATTTGTTTGATCTGTAGTAATTACAGCTTTATTACTTTTATTATCCTTGCCTGTATTAGCAGGAGCTATTACTATATTATTAACAGATCGAAATTTAAATACTTCATTTTTTGATCCAGCAGGAGGAGGAGATCCAATTCTATACCAACATTTATTTTGATTT
>1279D05_Stomorhina_rugosa_M_Togo
-TTTATATTTCATTTTTGGAGCATGATCAGGAATAATTGGAACATCTTTAAGAATTTTAATTCGAGCTGAATTAGGACACCCTGGAGCTTTAATTGGTGATGACCAAATTTATAATGTAATTGTTACAGCTCATGCTTTCGTAATAATTTTTTTTATAGTAATGCCAATTATAATTGGAGGATTTGGAAATTGATTAGTTCCTTTAATACTAGGAGCTCCAGACATAGCATTTCCTCGAATAAATAATATAAGTTTTTGACTTTTACCTCCTGCATTAACTTTATTATTAGTGAGTAGTATAGTAGAAAATGGAGCTGGGACAGGATGAACTGTTTACCCCCCATTATCTTCTAATATTGCTCATGGAGGAGCTTCAGTTGATTTAGCTATTTTTTCATTACATTTAGCAGGAATTTCTTCTATTTTAGGAGCTGTTAATTTTATTACAACTGTAATTAATATACGATCAACTGGAATTACTTTCGACCGAATACCTTTATTTGTTTGATCTGTAGTAATTACAGCTTTATTACTTTTATTATCATTGCCTGTATTAGCAGGAGCTATTACTATATTATTAACTGATCGAAATTTAAATACTTCATTTTTTGATCCAGCAGGAGGAGGAGACCCAATTTTATATCAACATTTATTTTGATTT
>1279E01_Stomorhina_cribrata_F_Togo
-TTTATATTTTATTTTTGGAGCATGATCTGGAATAATTGGAACATCTTTAAGAATTTTAATTCGAGCTGAATTAGGACATCCTGGAGCTTTAATTGGAGATGATCAAATTTATAATGTAATTGTTACAGCTCACGCTTTCGTAATAATTTTTTTTATAGTAATACCAATTATAATTGGAGGATTTGGAAATTGATTAGTTCCTTTAATACTAGGAGCTCCAGATATGGCATTTCCTCGAATAAATAATATAAGTTTTTGACTTTTACCTCCTGCATTAACTTTATTATTAGTGAGTAGTATAGTAGAAAATGGAGCTGGGACAGGATGAACTGTTTACCCCCCATTATCTTCTAATATTGCTCATGGAGGAGCTTCAGTTGATTTAGCTATTTTTTCATTACATTTAGCAGGAATTTCTTCTATTTTAGGAGCTGTTAATTTTATTACAACTGTAATTAATATACGATCAACTGGAATTACTTTCGATCGAATACCTTTATTTGTTTGATCTGTAGTAATTACAGCTTTATTACTTTTATTATCCTTGCCTGTATTAGCAGGAGCTATTACTATATTATTAACAGATCGAAATTTAAATACTTCATTTTTTGATCCAGCAGGAGGAGGAGATCCAATTCTATACCAACATTTATTTTGATTT
>1279E02_Rhinia_cf_apicalis_F_Togo
-TTTATATTTTATTTTTGGAGCATGATCTGGAATAGTAGGAACATCTTTAAGAATTCTAATTCGAGCTGAATTAGGTCATCCTGGAGCTTTAATTGGAGATGATCAAATTTATAATGTAATCGTTACAGCACACGCTTTTGTAATAATTTTTTTTATAGTAATACCTATTATAATTGGAGGATTTGGAAATTGATTAGTTCCTCTTATATTAGGAGCTCCAGATATAGCATTTCCTCGAATAAATAATATAAGCTTTTGACTTTTACCTCCTGCATTAACTTTATTGTTAGTAAGTAGTATAGTAGAAAATGGAGCTGGAACAGGATGAACTGTTTATCCACCCTTATCTTCTAATATTGCTCATGGAGGAGCTTCAGTTGATTTAGCTATTTTTTCATTACATTTAGCTGGAATTTCTTCAATTTTAGGAGCTGTTAATTTTATTACAACTGTAATTAATATACGATCTACAGGAATTACTTTTGATCGAATACCTTTATTTGTATGATCAGTAGTAATTACTGCTTTATTACTTTTATTATCATTACCTGTATTAGCTGGAGCTATTACTATATTATTAACAGATCGAAACTTAAATACTTCATTTTTTGATCCTGCAGGAGGAGGAGATCCAATTTTATATCAACATTTATTTTGATTT
>1279E03_Rhinia_apicalis_M_Ghana
-TTTATATTTTATTTTTGGAGCATGATCTGGAATAGTAGGAACATCTTTAAGAATTCTAATTCGAGCTGAATTAGGTCATCCTGGAGCTTTAATTGGAGATGATCAAATTTATAATGTAATTGTTACAGCACACGCTTTTGTAATAATTTTTTTTATAGTAATACCTATTATAATTGGAGGATTTGGAAATTGATTAGTTCCTCTTATATTAGGAGCTCCAGATATAGCATTTCCTCGAATAAATAATATAAGCTTTTGACTTTTACCTCCTGCATTAACTTTATTATTAGTAAGTAGTATAGTAGAAAATGGAGCTGGAACAGGATGAACTGTTTATCCACCCTTATCTTCTAATATTGCTCATGGAGGAGCTTCAGTTGATTTAGCTATTTTTTCATTACATTTAGCTGGAATTTCTTCAATTTTAGGAGCTGTTAATTTTATTACAACTGTAATTAATATACGATCTACAGGAATTACTTTTGATCGAATACCTTTATTTGTATGATCAGTAGTAATTACTGCTTTATTACTTTTATTATCATTACCTGTATTAGCTGGAGCTATTACTATATTATTAACAGATCGAAATTTAAATACTTCATTTTTTGATCCTGCAGGAGGAGGAGATCCAATTTTATATCA----------------
>1279E04_Rhinia_cf_apicalis_F_Ghana
-TTTATATTTTATTTTTGGAGCATGATCTGGAATAGTAGGAACATCTTTAAGAATTCTAATTCGAGCTGAATTAGGTCATCCTGGAGCTTTAATTGGAGATGATCAAATTTATAATGTAATTGTTACAGCACACGCTTTTGTAATAATTTTTTTTATAGTAATACCTATTATAATTGGAGGATTTGGAAATTGATTAGTTCCTCTTATATTAGGAGCTCCAGATATAGCATTTCCTCGAATAAATAATATAAGCTTTTGACTTTTACCTCCTGCATTAACTTTATTATTAGTAAGTAGTATAGTAGAAAATGGAGCTGGAACAGGATGAACTGTTTATCCACCCTTATCTTCTAATATTGCTCATGGAGGAGCTTCAGTTGATTTAGCTATTTTTTCATTACATTTAGCTGGAATTTCTTCAATTTTAGGAGCTGTTAATTTTATTACAACTGTAATTAATATACGATCTACAGGAATTACTTTTGATCGAATACCTTTATTTGTATGATCAGTAGTAATTACTGCTTTATTACTTTTATTATCATTGCCTGTATTAGCTGGAGCTATTACTATATTATTAACAGATCGAAATTTAAATACTTCATTTTTTGATCCTGCAGGAGGAGGAGATCCAATTTTATATCAACATTTATTTTGATTT
>1279E07_Stegosoma_vinculatum_M_Ghana
-TTTATATTTTATTTTTGGAGCATGATCTGGAATAGTAGGAACATCTTTAAGAATTCTAATTCGAGCTGAATTAGGTCATCCTGGAGCTTTAATTGGAGATGATCAAATTTATAATGTAATTGTTACAGCTCATGCTTTTGTAATAATTTTTTTTATAGTAATACCAATTATAATTGGAGGATTTGGAAATTGATTAGTTCCTCTTATATTAGGAGCTCCAGATATAGCATTTCCTCGAATGAATAATATAAGCTTTTGACTTTTACCTCCTGCATTAACGCTATTGTTAGTAAGCAGTATAGTAGAAAACGGAGCTGGAACAGGATGAACTGTTTATCCACCTTTATCATCTAATATCGCTCATGGAGGAGCTTCTGTAGATTTAGCTATTTTTTCATTACATTTAGCTGGAATTTCTTCAATTTTAGGAGCTGTGAATTTTATTACTACTGTAATTAATATACGATCAACAGGAATTACATTTGATCGAATACCATTATTTGTATGATCAGTAGTAATTACTGCCTTATTATTATTATTATCATTACCTGTATTAGCTGGAGCTATTACTATATTATTAACAGATCGAAATTTAAATACTTCATTTTTTGATCCAGCAGGAGGAGGAGACCCAATTTTATATCAACATTTATTTTGATTT
>1279E08_Rhinia_cf_apicalis_F_Ghana
-ATTATATTTTATTTTTGGAGCATGATCTGGAATAGTAGGAACTTCATTAAGAATTCTAATTCGAGCTGAATTAGGACATCCTGGAGCTTTAATTGGTGATGATCAAATTTATAATGTAATTGTTACAGCTCATGCTTTTGTAATAATTTTTTTTATAGTAATACCTATTATAATTGGAGGATTTGGAAATTGATTAGTTCCTCTTATATTAGGAGCTCCAGATATAGCATTTCCTCGAATAAATAATATAAGCTTTTGACTTTTACCTCCTGCATTAACTTTATTGTTAGTAAGTAGTATAGTAGAAAATGGAGCTGGAACAGGATGAACTGTTTATCCACCCTTATCTTCTAATATTGCTCATGGAGGAGCTTCAGTTGATTTAGCTATTTTTTCATTACATTTAGCTGGAATTTCTTCAATTTTAGGAGCTGTTAATTTTATTACAACTGTAATTAATATACGATCTACAGGAATTACTTTTGATCGAATACCTTTATTTGTATGATCAGTAGTAATTACTGCTTTATTACTTTTATTATCATTACCTGTATTAGCTGGAGCTATTACTATATTATTAACAGATCGAAATTTAAATACTTCATTTTTTGATCCTGCAGGAGGAGGAGATCCAATTTTATATCAACATTTATTTTGATTT
>1279F01_Stegosoma_vinculatum_F_Ghana
-ATTATATTTTATTTTTGGAGCATGATCTGGAATAGTAGGAACTTCATTAAGAATTCTAATTCGAGCTGAATTAGGACATCCAGGAGCTTTAATTGGTGATGATCAAATTTATAATGTAATTGTTACAGCTCATGCTTTTGTAATAATTTTTTTTATAGTAATACCAATTATAATTGGAGGATTTGGAAATTGATTAGTTCCTCTTATATTAGGAGCTCCAGATATAGCATTTCCCCGAATAAATAATATAAGTTTTTGACTTCTACCTCCTGCATTAACGCTATTGTTAGTAAGCAGTATAGTAGAAAACGGAGCTGGAACAGGATGAACTGTTTACCCTCCTTTATCATCTAATATCGCTCATGGAGGAGCTTCTGTAGATTTAGCTATTTTTTCATTACATTTAGCCGGAATTTCTTCAATTTTAGGAGCTGTGAATTTTATTACTACTGTAATTAATATACGATCAACAGGAATTACATTTGATCGAATACCATTATTTGTATGATCAGTAGTAATTACTGCCTTATTATTATTATTATCATTACCTGTATTAGCTGGAGCTATTACTATATTATTAACAGATCGAAATTTAAATACTTCATTTTTTGATCCAGCAGGAGGAGGAGACCCAATTTTATATCAACATTTATTTTGATTT
>1279F02_Rhinia_cf_apicalis_F_Ghana
-TTTATATTTTATTTTTGGAGCATGATCTGGAATAGTAGGAACATCTTTAAGAATTCTAATTCGAGCTGAATTAGGTCATCCTGGAGCTTTAATTGGAGATGATCAAATTTATAATGTAATCGTTACAGCACACGCTTTTGTAATAATTTTTTTTATAGTAATACCTATTATAATTGGAGGATTTGGAAATTGATTAGTTCCTCTTATATTAGGAGCTCCAGATATAGCATTTCCTCGAATAAATAATATAAGTTTTTGACTTTTACCTCCTGCATTAACTTTATTGTTAGTAAGTAGTATAGTAGAAAATGGAGCTGGAACAGGATGAACTGTTTATCCACCCTTATCTTCTAATATTGCTCATGGAGGAGCTTCAGTTGATTTAGCTATTTTTTCATTACATTTAGCTGGAATTTCTTCAATTTTAGGAGCTGTTAATTTTATTACAACTGTAATTAATATACGATCTACAGGAATTACTTTTGATCGAATACCTTTATTTGTATGATCAGTAGTAATTACTGCTTTATTACTTTTATTATCATTACCTGTATTAGCTGGAGCTATTACTATATTATTAACAGATCGAAATTTAAATACTTCATTTTTTGATCCTGCAGGAGGAGGAGATCCAATTTTATATCAACATTTATTTTGATTT
>1279F03_Rhinia_sp7_F_Ghana
----------------TGGA-CATGATCTGGAATAGTAGGAACTTCTTTAAGAATTTTAATTCGAGCTGAATTAGGTCATCCTGGAGCTCTAATTGGAGATGATCAAATTTATAACGTAATTGTTACAGCACACGCTTTTGTAATAATTTTTTTTATAGTAATACCTATTATAATTGGAGGATTTGGAAATTGATTAGTTCCTATTATACTAGGAGCTCCAGATATAGCATTCCCACGAATAAATAATATAAGTTTTTGACTTTTACCTCCTGCATTAACTTTATTATTAGTAAGCAGTATAGTAGAAAATGGAGCTGGAACAGGATGAACTGTTTATCCACCTTTATCTTCTAATATTGCTCATGGAGGAGCTTCAGTTGATTTAGCTATTTTTTCATTACATTTAGCTGGAATTTCTTCCATTTTAGGAGCAGTTAATTTTATTACAACCGTAATTAATATACGATCTACAGGAATTACTTTTGATCGAATACCTTTATTCGTATGATCCGTAGCAATTACTGCTTTATTACTTTTATTATCATTGCCTGTATTAGCTGGAGCTATTACTATATTATTAACTGATCGAAATTTAAATACTTCCTTTTTTGACCCCGCAGGAGGAGGAGATCCAATTTTATACCAACATTTATTTTGATTT
>1279F04_Rhinia_sp4_F_Ghana
-TTTATATTTTATTTTTGGAGCATGATCTGGAATAGTAGGAACATCTTTAAGAATTCTAATTCGAGCTGAATTAGGTCATCCCGGAGCTTTAATTGGAGATGATCAAATTTATAATGTAATTGTTACAGCACACGCTTTTGTAATAATTTTTTTTATAGTAATACCTATTATAATTGGAGGATTTGGAAATTGATTAGTTCCTCTTATATTAGGAGCTCCAGATATAGCATTTCCTCGAATAAATAATATAAGTTTCTGACTTCTACCCCCTGCATTAACTTTATTATTAGTAAGCAGTATAGTAGAAAATGGAGCTGGAACAGGATGAACTGTTTATCCACCCTTATCTTCTAATATTGCTCATGGAGGAGCTTCAGTTGATTTAGCTATTTTTTCATTACACTTAGCTGGAATTTCTTCAATTTTAGGAGCAGTTAATTTTATTACAACTGTAATTAATATACGATCTACAGGAATTACCTTTGATCGAATACCTTTATTTGTATGATCTGTAGTAATTACTGCTCTATTACTTTTATTATCATTGCCTGTATTAGCTGGAGCTATTACTATATTATTAACTGATCGAAATTTAAATACTTCATTTTTTGATCCAGCAGGAGGAGGAGATCCAATTTTATATCAACATCTATTTTGATTT
>1279F05_Rhinia_sp6_F_Ghana
-TTTATATTTTATTTTTGGAGCATGATCTGGAATAGTAGGAACATCTTTAAGAATTTTAATTCGAGCTGAATTAGGTCATCCTGGAGCTTTAATTGGAGATGATCAAATCTATAACGTAATTGTTACAGCACACGCTTTTGTAATAATTTTTTTTATAGTAATACCTATTATAATTGGAGGATTTGGAAATTGATTAGTTCCTATTATACTAGGAGCTCCAGATATAGCATTCCCCCGAATAAATAATATAAGTTTTTGACTTTTACCTCCTGCATTAACTTTATTATTAGTAAGCAGTATAGTAGAAAATGGAGCTGGAACAGGATGAACTGTTTATCCACCTTTATCTTCTAATATTGCTCATGGAGGAGCTTCAGTTGATTTAGCTATTTTTTCATTACATTTAGCTGGAATTTCTTCAATTTTAGGAGCCGTTAATTTTATTACAACCGTAATTAATATACGATCTACAGGAATTACTTTTGATCGAATACCTTTATTTGTATGATCAGTAGTAATTACTGCTTTATTACTTTTATTATCATTACCCGTATTAGCTGGAGCTATTACGATATTATTAACTGATCGAAATTTAAATACTTCATTTTTTGATCCAGCAGGAGGAGGAGATCCAATTTTATATCAACATTTATTTTGATTT
>1279F06_Rhinia_apicalis_M_Ghana
-TTTATATTTTATTTTTGGAGCATGATCTGGAATAGTAGGAACATCTTTAAGAATTCTAATTCGAGCTGAATTAGGTCATCCTGGAGCTTTAATTGGAGATGATCAAATTTATAATGTAATCGTTACAGCACACGCTTTTGTAATAATTTTTTTTATAGTAATACCTATTATAATTGGAGGATTTGGAAATTGATTAGTTCCTCTTATATTAGGAGCTCCAGATATAGCATTTCCTCGAATAAATAATATAAGTTTTTGACTTTTACCTCCTGCATTAACTTTATTGTTAGTAAGTAGTATAGTAGAAAATGGAGCTGGAACAGGATGAACTGTTTATCCACCCTTATCTTCTAATATTGCTCATGGAGGAGCTTCAGTTGATTTAGCTATTTTTTCATTACATTTAGCCGGAATTTCTTCAATTTTAGGAGCTGTTAATTTTATTACAACTGTAATTAATATACGATCTACAGGAATTACTTTTGATCGAATACCTTTATTTGTATGATCAGTAGTAATTACTGCTTTATTACTTTTATTATCATTACCTGTATTAGCTGGAGCTATTACTATATTATTAACAGATCGAAATTTAAATACTTCATTTTTTGATCCTGCAGGAGGAGGAGATCCCATTTTATATCAACATTTATTTTGATTT
>1282A01_Stomorhina_lunata_M_SouthAfrica
-TTTATATTTCATTTTTGGAGCATGATCTGGTATAATTGGAACATCTTTAAGAATTTTAATTCGAGCCGAATTAGGTCATCCTGGAGCTTTAATTGGAGATGATCAAATTTATAATGTAATTGTTACAGCTCATGCTTTTGTAATAATTTTTTTTATAGTAATACCAATTATAATTGGAGGATTTGGAAATTGATTAGTTCCTTTAATATTAGGAGCACCAGATATAGCATTCCCTCGAATAAATAATATAAGTTTTTGACTTTTACCTCCTGCATTAACTTTATTATTAGTCAGTAGTATAGTAGAAAATGGAGCTGGGACAGGATGAACTGTTTACCCACCCTTATCTTCTAATATCGCTCATGGAGGAGCTTCAGTTGATTTAGCTATTTTCTCATTACATTTAGCAGGAATTTCTTCTATTTTAGGAGCTGTAAATTTTATTACGACTGTAATTAATATACGATCAACTGGAATTACTTTTGATCGTATACCTTTATTTGTTTGATCTGTAGTAATTACAGCTTTATTACTTTTATTATCTTTACCTGTATTAGCCGGAGCTATTACTATATTATTAACAGATCGAAATTTAAATACTTCTTTCTTTGATCCAGCAGGAGGAGGAGACCCAATTTTATACCAACATTTATTTTGATTT
>1282A03_Isomyia_tristis_M_SouthAfrica
-ATTATATTTCATTTTTGGAGCATGATCTGGAATAGTAGGTACATCATTAAGAATTCTAATTCGAGCTGAATTAGGTCATCCTGGAACTTTAATTGGAAATGATCAAATTTATAATGTAATTGTTACAGCTCATGCTTTTGTCATAATTTTTTTTATAGTTATACCAATTATAATTGGAGGATTTGGAAATTGATTAGTTCCTCTTATATTAGGATCACCAGATATAGCATTTCCTCGAATAAATAATATAAGCTTTTGACTTTTACCTCCTGCATTAACTTTATTATTAATAAGCAGCATAGTAGAAAATGGAGCTGGAACAGGATGAACTGTTTACCCACCTCTTTCATCTAATATTGCTCATAGAGGAGCTTCTGTTGATTTAGCTATTTTTTCATTACATTTAGCTGGAATTTCTTCTATTTTAGGAGCTGTAAATTTTATCACTACTGTAATTAATATACGATCAACAGGAATTACATTTGATCGAATACCCTTATTTGTTTGATCAGTAGTAATTACAGCTTTATTATTATTATTATCACTACCTGTATTAGCAGGAGCTATTACTATATTATTAACAGATCGAAATTTAAATACATCATTTTTTGATCCTGCAGGAGGAGGAGATCCTATTTTATATCAACATTTATTTTGATTT
>1282A04_Isomyia_tristis_F_SouthAfrica
-ATTATATTTCATTTTTGGAGCATGATCTGGAATAGTAGGTACATCATTAAGAATTCTAATTCGAGCTGAATTAGGTCATCCTGGAACTTTAATTGGAAATGATCAAATTTATAATGTAATTGTTACAGCTCATGCTTTTGTCATAATTTTTTTTATAGTTATACCAATTATAATTGGAGGATTTGGAAATTGATTAGTTCCTCTTATATTAGGATCACCAGATATAGCATTTCCTCGAATAAATAATATAAGCTTTTGACTTTTACCTCCTGCATTAACTTTATTATTAATAAGCAGCATAGTAGAAAATGGAGCTGGAACAGGATGAACTGTTTACCCACCTCTTTCATCTAATATTGCTCATAGAGGAGCTTCTGTTGATTTAGCTATTTTTTCATTACATTTAGCTGGAATTTCTTCTATTTTAGGAGCTGTAAATTTTATCACTACTGTAATTAATATACGATCAACAGGAATTACATTTGATCGAATACCCTTATTTGTTTGATCAGTAGTAATTACAGCTTTATTATTATTATTATCACTACCTGTATTAGCAGGAGCTATTACTATATTATTAACAGATCGAAATTTAAATACATCATTTTTTGATCCTGCAGGAGGAGGAGATCCTATTTTATATCAACATTTATTTTGATTT
>1282A06_Stomorhina_lunata_F_SouthAfrica
-ATTATATTTCATTTTTGGAGCATGATCTGGTATAATTGGAACATCTTTAAGAATTTTAATTCGAGCCGAATTAGGTCATCCTGGAGCTTTAATTGGAGATGATCAAATTTATAATGTAATTGTTACAGCTCATGCTTTTGTAATAATTTTTTTTATAGTAATACCAATTATAATTGGAGGATTTGGAAATTGATTAGTTCCTTTAATATTAGGAGCACCAGATATAGCATTCCCTCGAATAAATAATATAAGTTTTTGACTTTTACCTCCTGCATTAACTTTATTATTAGTCAGTAGTATAGTAGAAAATGGAGCTGGGACAGGATGAACTGTTTACCCACCCTTATCTTCTAATATCGCTCATGGAGGAGCTTCAGTTGATTTAGCTATTTTCTCATTACATTTAGCAGGAATTTCTTCTATTTTAGGAGCTGTAAATTTTATTACGACTGTAATTAATATACGATCAACTGGAATTACTTTTGATCGTATACCTTTATTTGTTTGATCTGTAGTAATTACAGCTTTATTACTTTTATTATCTTTACCTGTATTAGCCGGAGCTATTACTATATTATTAACAGATCGAAATTTAAATACTTCTTTCTTTGATCCAGCAGGAGGAGGAGACCCAATTTTATACCAACATTTATTTTGATTT
>1282A08_Rhinia_cf_apicalis_M_SouthAfrica
-TTTATATTTTATTTTTGGAGCATGATCTGGAATAGTAGGAACATCTTTAAGAATTCTAATTCGAGCTGAATTAGGTCATCCTGGAGCTTTAATTGGAGATGATCAAATTTATAATGTAATTGTTACAGCACACGCTTTTGTAATAATTTTTTTTATAGTAATACCTATTATAATTGGAGGATTTGGAAATTGATTAGTTCCTCTTATATTAGGAGCTCCAGATATAGCATTTCCTCGAATAAATAATATAAGTTTTTGACTTTTACCTCCTGCATTAACTTTATTGTTAGTAAGTAGTATAGTAGAAAATGGAGCTGGAACAGGATGAACTGTTTATCCACCCTTATCTTCTAATATTGCTCATGGAGGAGCTTCAGTTGATTTAGCTATTTTTTCATTACATTTAGCTGGAATTTCTTCAATTTTAGGAGCTGTTAATTTTATTACAACTGTAATTAATATACGATCTACAGGAATTACTTTTGATCGAATACCTTTATTTGTATGATCAGTAGTAATTACTGCTTTATTACTTTTATTATCATTACCTGTATTAGCTGGAGCTATTACTATATTATTAACAGATCGAAATTTAAATACTTCATTTTTTGATCCTGCAGGAGGAGGAGATCCAATTTTATATCAACATTTATTTTGATTT
>1282B01_Isomyia_tristis_F_SouthAfrica
-ATTATATTTCATTTTTGGAGCATGATCTGGAATAGTAGGTACATCATTAAGAATTCTAATTCGAGCTGAATTAGGTCATCCTGGAACTTTAATTGGAAATGATCAAATTTATAATGTAATTGTTACAGCTCATGCTTTTGTCATAATTTTTTTTATAGTTATACCAATTATAATTGGAGGATTTGGAAATTGATTAGTTCCTCTTATATTAGGATCACCAGATATAGCATTTCCTCGAATAAATAATATAAGCTTTTGACTTTTACCTCCTGCATTAACTTTATTATTAATAAGCAGCATAGTAGAAAATGGAGCTGGAACAGGATGAACTGTTTACCCACCTCTTTCATCTAATATTGCTCATAGAGGAGCTTCTGTTGATTTAGCTATTTTTTCATTACATTTAGCTGGAATTTCTTCTATTTTAGGAGCTGTAAATTTTATCACTACTGTAATTAATATACGATCAACAGGAATTACATTTGATCGAATACCCTTATTTGTTTGATCAGTAGTAATTACAGCTTTATTATTATTATTATCACTACCTGTATTAGCAGGAGCTATTACTATATTATTAACAGATCGAAATTTAAATACATCATTTTTTGATCCTGCAGGAGGAGGAGATCCTATTTTATATCAACATTTATTTTGATTT
>1282B04_Isomyia_tristis_F_SouthAfrica
-ATTATATTTCATTTTTGGAGCATGATCTGGAATAGTAGGTACATCATTAAGAATTCTAATTCGAGCTGAATTAGGTCATCCTGGAACTTTAATTGGAAATGATCAAATTTATAATGTAATTGTTACAGCTCATGCTTTTGTCATAATTTTTTTTATAGTTATACCAATTATAATTGGAGGATTTGGAAATTGATTAGTTCCTCTTATATTAGGATCACCAGATATAGCATTTCCTCGAATAAATAATATAAGCTTTTGACTTTTACCTCCTGCATTAACTTTATTATTAATAAGCAGCATAGTAGAAAATGGAGCTGGAACAGGATGAACTGTTTACCCACCTCTTTCATCTAATATTGCTCATAGAGGAGCTTCTGTTGATTTAGCTATTTTTTCATTACATTTAGCTGGAATTTCTTCTATTTTAGGAGCTGTAAATTTTATCACTACTGTAATTAATATACGATCAACAGGAATTACATTTGATCGAATACCCTTATTTGTTTGATCAGTAGTAATTACAGCTTTATTATTATTATTATCACTACCTGTATTAGCAGGAGCTATTACTATATTATTAACAGATCGAAATTTAAATACATCATTTTTTGATCCTGCAGGAGGAGGAGATCCTATTTTATATCAACATTTATTTTGATTT
>1282B05_Isomyia_trisits_F_SouthAfrica
-ATTATATTTCATTTTTGGAGCATGATCTGGAATAGTAGGTACATCATTAAGAATTCTAATTCGAGCTGAATTAGGTCATCCTGGAACTTTAATTGGAAATGATCAAATTTATAATGTAATTGTTACAGCTCATGCTTTTGTCATAATTTTTTTTATAGTTATACCAATTATAATTGGAGGATTTGGAAATTGATTAGTTCCTCTTATATTAGGATCACCAGATATAGCATTTCCTCGAATAAATAATATAAGCTTTTGACTTTTACCTCCTGCATTAACTTTATTATTAATAAGCAGCATAGTAGAAAATGGAGCTGGAACAGGATGAACTGTTTACCCACCTCTTTCATCTAATATTGCTCATAGAGGAGCTTCTGTTGATTTAGCTATTTTTTCATTACATTTAGCTGGAATTTCTTCTATTTTAGGAGCTGTAAATTTTATCACTACTGTAATTAATATACGATCAACAGGAATTACATTTGATCGAATACCCTTATTTGTTTGATCAGTAGTAATTACAGCTTTATTATTATTATTATCACTACCTGTATTAGCAGGAGCTATTACTATATTATTAACAGATCGAAATTTAAATACATCATTTTTTGATCCTGCAGGAGGAGGAGATCCTATTTTATATCAACATTTATTTTGATTT
>1282B06_Rhinia_apicalis_M_SouthAfrica
-TTTATATTTTATTTTTGGAGCATGATCTGGAATAGTAGGAACATCTTTAAGAATTCTAATTCGAGCTGAATTAGGTCATCCTGGAGCTTTAATTGGAGATGATCAAATTTATAATGTAATTGTTACAGCACACGCTTTTGTAATAATTTTTTTTATAGTAATACCTATTATAATTGGAGGATTTGGAAATTGATTAGTTCCTCTTATATTAGGAGCTCCAGATATAGCATTTCCTCGAATAAATAATATAAGCTTTTGACTTTTACCTCCTGCATTAACTTTATTATTAGTAAGTAGTATAGTAGAAAATGGAGCTGGAACAGGATGAACTGTTTATCCACCCTTATCTTCTAATATTGCTCATGGAGGAGCTTCAGTTGATTTAGCTATTTTTTCATTACATTTAGCTGGAATTTCTTCAATTTTAGGAGCTGTTAATTTTATTACAACTGTAATTAATATACGATCTACAGGAATTACTTTTGATCGAATACCTTTATTTGTATGATCAGTAGTAATTACTGCTTTATTACTTTTATTATCATTACCTGTATTAGCTGGAGCTATTACTATATTATTAACAGATCGAAATTTAAATACTTCATTTTTTGATCCTGCAGGAGGAGGAGATCCAATTTTATATCAACATTTATTTTGATTT
>1282C01_Stomorhina_lunata_M_SouthAfrica
-TTTATATTTCATTTTTGGAGCATGATCTGGTATAATTGGAACATCTTTAAGAATTTTAATTCGAGCCGAATTAGGTCATCCTGGAGCTTTAATTGGAGATGATCAAATTTATAATGTAATTGTTACAGCTCATGCTTTTGTAATAATTTTTTTTATAGTAATACCAATTATAATTGGAGGATTTGGAAATTGATTAGTTCCTTTAATATTAGGAGCACCAGATATAGCATTCCCTCGAATAAATAATATAAGTTTTTGACTTTTACCTCCTGCATTAACTTTATTATTAGTCAGTAGTATAGTAGAAAATGGAGCTGGGACAGGATGAACTGTTTACCCACCCTTATCTTCTAATATCGCTCATGGAGGAGCTTCAGTTGATTTAGCTATTTTCTCATTACATTTAGCAGGAATTTCTTCTATTTTAGGAGCTGTAAATTTTATTACGACTGTAATTAATATACGATCAACTGGAATTACTTTTGATCGTATACCTTTATTTGTTTGATCTGTAGTAATTACAGCTTTATTACTTTTATTATCTTTACCTGTATTAGCCGGAGCTATTACTATATTATTAACAGATCGAAATTTAAATACTTCTTTCTTTGATCCAGCAGGAGGAGGAGACCCAATTTTATACCAACATTTATTTTGATTT
>ANT_Hylemya_alcathoe
-ATTATATTTTATTTTTGGAGCTTGAGCAGGAATAGTGGGAACTTCTTTAAGAATTTTAATTCGAGCTGAATTAGGACACCCTGGAGCCCTTATTGGTGATGATCAAATTTATAATGTAATTGTAACAGCTCATGCTTTTATTATAATTTTTTTTATAGTAATACCTATTATAATTGGAGGATTTGGAAACTGATTAGTACCTCTTATACTAGGAGCTCCTGACATGGCTTTCCCTCGAATAAACAATATAAGTTTTTGACTTTTACCCCCTGCATTAACCTTATTATTAGTAAGTAGTATAGTAGAAAACGGAGCTGGAACTGGATGAACTGTTTACCCACCCTTATCTTCTAATATTGCTCATGGAGGTGCTTCTGTTGATTTAGCCATTTTTTCCCTTCACTTAGCAGGAATTTCCTCAATTTTAGGGGCCGTAAATTTTATTACTACTGTAATTAATATACGATCAACAGGAATTACTTTTGACCGAATACCTTTATTTGTTTGATCTGTAGTTATTACAGCTTTATTACTTTTATTATCTTTACCTGTTTTAGCCGGAGCTATTACTATATTATTAACAGATCGAAATTTAAATACTTCATTTTTTGACCCTGCAGGAGGAGGAGACCCA---------------------------
>FR719158_Cordylobia_anthropophaga
-TTTATACTTCATTTTTGGAGCTTGATCCGGAATAGTAGGAACTTCTTTAAGAATTTTAATTCGAGCTGAATTAGGTCATCCTGGAGCTTTAATTGGAGATGATCAAATTTATAATGTAATTGTTACAGCTCATGCTTTTATTATAATTTTTTTTATAGTAATACCAATTATAATTGGAGGATTTGGTAATTGATTAGTTCCCCTTATAC-AGGAGCTCCAGATATAGCATTCCCTCGAATAAATAATATAAGTTTCTGACTTCTTCCTCCTGCATTAACTTTACTATTAGTCAGCAGTATAGTAGAAAATGGAGCTGGAACAGGATGAACAGTTTACCCACCTTTATCTTCTAATATTGCTCATGGAGGAGCTTCTGTTGATTTAGCAATTTTTTCCCTTCATTTAGCAGGAATCTCCTCAATTCTAGGAGCTGTAAATTTTATTACAACTGTTATTAATATACGATCAACAGGTATTACTTTCGATCGAATACCTTTATTTGTTTGATCAGTTGTAATTACAGCTTTATTATTATTATTATCATTACCAGTATTAGCAGGAGCTATTACTATACTATTAACAGATCGAAATTTAAATACTTCATTTTTCGATCCAGCAGGAGGTGGAGATCCAATCTTATATCAACATTTATTTTGATTT
>CAL_Lucilia_sericata_KY416613
-TTTATATTTTATTTTTGGAGCTTGATCCGGAATAATTGGAACTTCTTTAAGAATTCTAATTCGAGCTGAATTAGGACATCCTGGAGCTTTAATTGGAGATGATCAAATTTATAATGTAATTGTTACAGCTCATGCTTTTATTATAATTTTTTTTATAGTAATGCCAATTATAATTGGAGGATTTGGAAATTGATTAGTTCCATTAATACTAGGAGCTCCAGATATAGCATTCCCTCGAATAAATAATATAAGTTTTTGACTTTTACCTCCTGCATTAACTTTATTATTAGTTAGTAGTATAGTAGAAAACGGAGCTGGAACAGGATGAACAGTTTACCCTCCTCTATCTTCTAATATTGCTCATGGAGGAGCTTCTGTTGATTTAGCTATTTTCTCTCTTCATTTAGCAGGAATTTCTTCAATTTTAGGAGCTGTAAATTTTATTACTACAGTTATTAATATACGATCAACAGGAATTACTTTTGATCGAATACCTTTATTTGTTTGATCAGTAGTAATTACAGCTTTATTACTTTTATTATCATTACCAGTATTAGCAGGAGCTATTACAATACTTTTAACAGACCGAAATCTTAATACATCATTCTTTGACCCTGCAGGAGGAGGAGATCCAATTTTATACCAACATTTATTT------
>SAR_Sar_Oxysarcodexia_trivialis
-TTTATACTTCATCTTTGGAGCTTGATCTGGAATAGTAGGAACTTCTCTAAGAATTTTAATTCGTGCAGAATTAGGACACCCAGGTGCACTAATTGGTGATGATCAAATTTATAATGTAATTGTTACAGCTCATGCCTTCATTATAATTTTTTTTATAGTAATACCAATTATAATTGGAGGATTCGGAAACTGACTAGTTCCAATTATATTAGGAGCTCCAGATATGGCATTCCCCCGAATAAATAATATAAGTTTTTGACTTCTTCCTCCAGCATTAACACTTCTACTAGTAAGCAGTATAGTAGAAAATGGAGCTGGAACAGGATGAACTGTTTACCCTCCTTTATCATCTAATATTGCTCATGGAGGAGCTTCAGTTGATTTAGCTATTTTCTCCCTTCATTTAGCAGGAATCTCATCTATTTTAGGAGCAGTAAATTTTATTACAACAGTAATTAATATACGATCAACAGGTATTACTTTTGATCGAATACCTTTATTCGTTTGATCAGTAGTGATCACTGCATTATTATTGCTTCTTTCTTTACCTGTATTAGCAGGAGCTATTACAATATTATTAACAGATCGAAATGTTAATACATCATTCTTTGACCCAGCAGGAGGAGGAGATCCAATTCTTTATCAACATCTA---------
>1282C02_Stomorhina_cribrata_M_SouthAfrica
-TTTATATTTTATTTTTGGAGCATGATCTGGAATAATTGGAACATCTTTAAGAATTTTAATTCGAGCTGAATTAGGACATCCTGGAGCTTTAATTGGAGATGATCAAATTTATAATGTAATTGTTACAGCTCATGCTTTCGTAATAATTTTTTTTATAGTAATACCAATTATAATTGGAGGATTTGGAAATTGATTAGTTCCTTTAATACTAGGAGCTCCAGATATGGCATTTCCTCGAATAAATAATATAAGTTTTTGACTTTTACCTCCTGCATTAACTTTATTATTAGTGAGTAGTATAGTAGAAAATGGAGCTGGGACAGGATGAACTGTTTACCCCCCATTATCTTCTAATATTGCTCATGGAGGAGCTTCAGTTGATTTAGCTATTTTTTCATTACATTTAGCAGGAATTTCTTCTATTTTAGGAGCTGTTAATTTTATTACAACTGTAATTAATATACGATCAACTGGAATTACTTTCGATCGAATACCTTTATTTGTTTGATCTGTAGTAATTACAGCTTTATTACTTTTATTATCCTTGCCTGTATTAGCAGGAGCTATTACTATATTATTAACAGATCGAAATTTAAATACTTCATTTTTTGATCCAGCAGGAGGAGGAGATCCAATTCTATACCAACATTTATTTTGATTT
>1282C03_Stomorhina_lunata_M_SouthAfrica
-TTTATATTTCATTTTTGGAGCATGATCTGGTATAATTGGAACATCTTTAAGAATTTTAATTCGAGCCGAATTAGGTCATCCTGGAGCTTTAATTGGAGATGATCAAATTTATAATGTAATTGTTACAGCTCATGCTTTTGTAATAATTTTTTTTATAGTAATACCAATTATAATTGGAGGATTTGGAAATTGATTAGTTCCTTTAATATTAGGAGCACCAGATATAGCATTCCCTCGAATAAATAATATAAGTTTTTGACTTTTACCTCCTGCATTAACTTTATTATTAGTCAGTAGTATAGTAGAAAATGGAGCTGGGACAGGATGAACTGTTTACCCACCCTTATCTTCTAATATCGCTCATGGAGGAGCTTCAGTTGATTTAGCTATTTTCTCATTACATTTAGCAGGAATTTCTTCTATTTTAGGAGCTGTAAATTTTATTACGACTGTAATTAATATACGATCAACTGGAATTACTTTTGATCGTATACCTTTATTTGTTTGATCTGTAGTAATTACAGCTTTATTACTTTTATTATCTTTACCTGTATTAGCCGGAGCTATTACTATATTATTAACAGATCGAAATTTAAATACTTCTTTCTTTGATCCAGCAGGAGGAGGAGACCCAATTTTATACCAACATTTATTTTGATTT
>1282C07_Rhinia_sp5_M_SouthAfrica
-TTTATATTTTATTTTTGGAGCATGATCTGGAATAGTAGGAACATCTTTAAGAATTCTAATTCGAGCTGAATTAGGTCATCCTGGAGCTTTAATTGGAGATGATCAAATTTATAACGTAATTGTCACAGCACACGCTTTTGTAATAATTTTTTTTATAGTAATACCTATTATAATTGGAGGATTTGGAAATTGATTAGTTCCTATTATGTTAGGAGCTCCAGATATAGCATTCCCCCGAATAAATAATATAAGTTTTTGACTTTTACCTCCTGCATTAACTTTATTATTAGTTAGTAGTATAGTAGAAAATGGAGCTGGAACAGGATGAACTGTTTATCCACCTTTATCTTCTAATATTGCTCATGGAGGAGCTTCAGTTGATTTAGCTATTTTTTCATTACATTTAGCTGGAATTTCTTCAATTTTAGGAGCAGTTAATTTTATTACAACCGTAATTAATATACGATCTACAGGAATTACTTTTGATCGAATACCTTTATTTGTGTGATCAGTAGTAATTACTGCTTTATTACTTTTATTATCATTGCCTGTATTAGCTGGAGCTATTACTATATTATTAACTGATCGAAATTTAAATACTTCATTTTTTGACCCAGCAGGAGGAGGAGATCCAATTTTATATCAACATTTATTTTGATTT
>1282C08_Stomorhina_lunata_F_SouthAfrica
-TTTATATTTCATTTTTGGAGCATGATCTGGTATAATTGGAACATCTTTAAGAATTTTAATTCGAGCCGAATTAGGTCATCCTGGAGCTTTAATTGGAGATGATCAAATTTATAATGTAATTGTTACAGCTCATGCTTTTGTAATAATTTTTTTTATAGTAATACCAATTATAATTGGAGGATTTGGAAATTGATTAGTTCCTTTAATATTAGGAGCACCAGATATAGCATTCCCTCGAATAAATAATATAAGTTTTTGACTTTTACCTCCTGCATTAACTTTATTATTAGTCAGTAGTATAGTAGAAAATGGAGCTGGGACAGGATGAACTGTTTACCCACCCTTATCTTCTAATATCGCTCATGGAGGAGCTTCAGTTGATTTAGCTATTTTCTCATTACATTTAGCAGGAATTTCTTCTATTTTAGGAGCTGTAAATTTTATTACGACTGTAATTAATATACGATCAACTGGAATTACTTTTGATCGTATACCTTTATTTGTTTGATCTGTAGTAATTACAGCTTTATTACTTTTATTATCTTTACCTGTATTAGCCGGAGCTATTACTATATTATTAACAGATCGAAATTTAAATACTTCTTTCTTTGATCCAGCAGGAGGAGGAGACCCAATTTTATACCAACATTTATTTTGATTT
>1282D01_Stomorhina_rugosa_M_SouthAfrica
-TTTATATTTCATTTTTGGAGCATGATCAGGAATAATTGGAACATCTTTAAGAATTTTAATTCGAGCTGAATTAGGACACCCTGGAGCTTTAATTGGTGATGACCAAATTTATAATGTAATTGTTACAGCTCATGCTTTCGTAATAATTTTTTTTATAGTAATGCCAATTATAATTGGAGGATTTGGAAATTGATTAGTTCCTTTAATACTAGGAGCTCCAGACATGGCATTTCCTCGAATAAATAATATAAGTTTTTGACTTTTACCTCCTGCATTAACTTTATTATTAGTGAGTAGTATAGTAGAAAATGGAGCTGGGACAGGATGAACTGTTTACCCCCCATTATCTTCTAATATTGCTCATGGAGGAGCTTCAGTTGATTTAGCTATTTTTTCATTACATTTAGCAGGAATTTCTTCTATTTTAGGAGCTGTTAATTTTATTACAACTGTAATTAATATACGATCAACTGGAATTACTTTCGACCGAATACCTTTATTTGTTTGATCTGTAGTAATTACAGCTTTATTACTTTTATTATCATTGCCTGTATTAGCAGGAGCTATTACTATATTATTAACTGATCGAAATTTAAATATTTCATTTTTTGATCCAGCAGGAGGAGGAGACCCAATTTTATATCAACATTTATTTTGATTT
>1282D02_Stomorhina_lunata_M_SouthAfrica
-TTTATATTTCATTTTTGGAGCATGATCTGGTATAATTGGAACATCTTTAAGAATTTTAATTCGAGCCGAATTAGGTCATCCTGGAGCTTTAATTGGAGATGATCAAATTTATAATGTAATTGTTACAGCTCATGCTTTTGTAATAATTTTTTTTATAGTAATACCAATTATAATTGGAGGATTTGGAAATTGATTAGTTCCTTTAATATTAGGAGCACCAGATATAGCATTCCCTCGAATAAATAATATAAGTTTTTGACTTTTACCTCCTGCATTAACTTTATTATTAGTCAGTAGTATAGTAGAAAATGGAGCTGGGACAGGATGAACTGTTTACCCACCCTTATCTTCTAATATCGCTCATGGAGGAGCTTCAGTTGATTTAGCTATTTTCTCATTACATTTAGCAGGAATTTCTTCTATTTTAGGAGCTGTAAATTTTATTACGACTGTAATTAATATACGATCAACTGGAATTACTTTTGATCGTATACCTTTATTTGTTTGATCTGTAGTAATTACAGCTTTATTACTTTTATTATCTTTACCTGTATTAGCCGGAGCTATTACTATATTATTAACAGATCGAAATTTAAATACTTCTTTCTTTGATCCAGCAGGAGGAGGAGACCCAATTTTATACCAACATTTATTTTGATTT
>1282D03_Stomorhina_rugosa_F_SouthAfrica
-TTTATATTTCATTTTTGGAGCATGATCAGGAATAATTGGAACATCTTTAAGAATTTTAATTCGAGCTGAATTAGGACACCCTGGAGCTTTAATTGGTGATGACCAAATTTATAATGTAATTGTTACAGCTCATGCTTTCGTAATAATTTTTTTTATAGTAATGCCAATTATAATTGGAGGATTTGGAAATTGATTAGTTCCTTTAATACTAGGAGCCCCAGACATGGCATTTCCTCGAATAAATAATATGAGTTTTTGACTTTTACCTCCTGCATTAACTTTATTATTAGTGAGTAGTATAGTAGAAAATGGAGCTGGGACAGGATGAACTGTTTACCCCCCATTATCTTCTAATATTGCTCATGGAGGAGCTTCAGTTGATTTAGCTATTTTTTCATTACATTTAGCAGGAATTTCTTCTATTTTAGGAGCTGTTAATTTTATTACAACTGTAATTAATATACGATCAACTGGAATTACTTTCGACCGAATACCTTTATTTGTTTGATCTGTAGTAATTACAGCTTTATTACTTTTATTATCATTGCCTGTATTAGCAGGAGCTATTACTATATTATTAACTGATCGAAATTTAAATACTTCATTTTTTGATCCAGCAGGAGGAGGAGACCCAATTTTATATCAACATTTATTTTGATTT
>1299A01_Stomorhina_lunata_F_SouthAfrica
-TTTATATTTCATTTTTGGAGCATGATCTGGTATAATTGGAACATCTTTAAGAATTTTAATTCGAGCCGAATTAGGTCATCCTGGAGCTTTAATTGGAGATGATCAAATTTATAATGTAATTGTTACAGCTCATGCTTTTGTAATAATTTTTTTTATAGTAATACCAATTATAATTGGAGGATTTGGAAATTGATTAGTTCCTTTAATATTAGGAGCACCAGATATAGCATTCCCTCGAATAAATAATATAAGTTTTTGACTTTTACCTCCTGCATTAACTTTATTATTAGTCAGTAGTATAGTAGAAAATGGAGCTGGGACAGGTTGAACTGTTTACCCACCCTTATCTTCTAATATCGCTCATGGAGGAGCTTCAGTTGATTTAGCTATTTTCTCATTACATTTAGCAGGAATTTCTTCTATTTTAGGAGCTGTAAATTTTATTACGACTGTAATTAATATACGATCAACTGGAATTACTTTTGATCGTATACCTTTATTTGTTTGATCTGTAGTAATTACAGCTTTATTACTTTTATTATCTTTACCTGTATTAGCCGGAGCTATTACTATATTATTAACAGATCGAAATTTAAATACTTCTTTCTTTGATCCAGCAGGAGGAGGAGACCCAATTTTATACCAACATTTATTTTGATTT
>1299A02_Stomorhina_lunata_F_SouthAfrica
-TTTATATTTCATTTTTGGAGCATGATCTGGTATAATTGGAACATCTTTAAGAATTTTAATTCGAGCCGAATTAGGTCATCCTGGAGCTTTAATTGGAGATGATCAAATTTATAATGTAATTGTTACAGCTCATGCTTTTGTAATAATTTTTTTTATAGTAATACCAATTATAATTGGAGGATTTGGAAATTGATTAGTTCCTTTAATATTAGGAGCACCAGATATAGCATTCCCTCGAATAAATAATATAAGTTTTTGACTTTTACCTCCTGCATTAACTTTATTATTAGTCAGTAGTATAGTAGAAAATGGAGCTGGGACAGGATGAACTGTTTACCCACCCTTATCTTCTAATATCGCTCATGGAGGAGCTTCAGTTGATTTAGCTATTTTCTCATTACATTTAGCAGGAATTTCTTCTATTTTAGGAGCTGTAAATTTTATTACGACTGTAATTAATATACGATCAACTGGAATTACTTTTGATCGTATACCTTTATTTGTTTGATCTGTAGTAATTACAGCTTTATTACTTTTATTATCTTTACCTGTATTAGCCGGAGCTATTACTATATTATTAACAGATCGAAATTTAAATACTTCTTTCTTTGATCCAGCAGGAGGAGGAGACCCAATTTTATACCAACATTTATTTTGATTT
>1299A03_Stomorhina_lunata_F_SouthAfrica
-TTTATATTTCATTTTTGGAGCATGATCTGGTATAATTGGAACATCTTTAAGAATTTTAATTCGAGCCGAATTAGGTCATCCTGGAGCTTTAATTGGAGATGATCAAATTTATAATGTAATTGTTACAGCTCATGCTTTTGTAATAATTTTTTTTATAGTAATACCAATTATAATTGGAGGATTTGGAAATTGATTAGTTCCTTTAATATTAGGAGCACCAGATATAGCATTCCCTCGAATAAATAATATAAGTTTTTGACTTTTACCTCCTGCATTAACTTTATTATTAGTCAGTAGTATAGTAGAAAATGGAGCTGGGACAGGATGAACTGTTTACCCACCCTTATCTTCTAATATCGCTCATGGAGGAGCTTCAGTTGATTTAGCTATTTTCTCATTACATTTAGCAGGAATTTCTTCTATTTTAGGAGCTGTAAATTTTATTACGACTGTAATTAATATACGATCAACTGGAATTACTTTTGATCGTATACCTTTATTTGTTTGATCTGTAGTAATTACAGCTTTATTACTTTTATTATCTTTACCTGTATTAGCCGGAGCTATTACTATATTATTAACAGATCGAAATTTAAATACTTCTTTCTTTGATCCAGCAGGAGGAGGAGACCCAATTTTATACCAACATTTATTTTGATTT
>1306A01_Stomorhina_lunata_F_SouthAfrica
-TTTATATTTCATTTTTGGAGCATGATCTGGTATAATTGGAACATCTTTAAGAATTTTAATTCGAGCCGAATTAGGTCATCCTGGAGCTTTAATTGGAGATGATCAAATTTATAATGTAATTGTTACAGCTCATGCTTTTGTAATAATTTTTTTTATAGTAATACCAATTATAATTGGAGGATTTGGAAATTGATTAGTTCCTTTAATATTAGGAGCACCAGATATAGCATTCCCTCGAATAAATAATATAAGTTTTTGACTTTTACCTCCTGCATTAACTTTATTATTAGTCAGTAGTATAGTAGAAAATGGAGCTGGGACAGGATGAACTGTTTACCCACCCTTATCTTCTAATATCGCTCATGGAGGAGCTTCAGTTGATTTAGCTATTTTCTCATTACATTTAGCAGGAATTTCTTCTATTTTAGGAGCTGTAAATTTTATTACGACTGTAATTAATATACGATCAACTGGAATTACTTTTGATCGTATACCTTTATTTGTTTGATCTGTAGTAATTACAGCTTTATTACTTTTATTATCTTTACCTGTATTAGCCGGAGCTATTACTATATTATTAACAGATCGAAATTTAAATACTTCTTTCTTTGATCCAGCAGGAGGAGGAGACCCAATTTTATACCAACATTTATTTTGATTT
>1306A06_Isomyia_pubera_F_SouthAfrica
-ATTATATTTTATTTTTGGAACATGATCTGGAATAGTAGGAACATCATTAAGTATTTTAATTCGAGCAGAATTAGGTCATCCTGGAGCTTTAATTGGAAATGATCAAATTTATAATGTAATTGTTACAGCTCATGCTTTTGTAATAATTTTTTTTATAGTAATACCAATTATAATTGGAGGATTTGGAAATTGATTAGTTCCATTAATATTAGGAGCTCCAGATATAGCATTTCCTCGAATAAATAATATAAGTTTTTGACTTTTACCACCTGCATTAACTTTACTTTTAACAAGAAGTATAGTAGAAAACGGAGCTGGGACAGGATGAACTGTATACCCACCATTATCATCTAATATTGCTCATAGAGGAGCCTCTGTTGATTTAGCTATTTTTTCATTACATTTAGCTGGAATTTCTTCAATTTTAGGAGCTGTGAATTTTATTACAACTGTTATTAATATACGATCAACAGGAATTACATTTGACCGAATACCATTATTTGTATGATCAGTAGTAATTACAGCTTTATTATTATTATTATCCTTACCTGTATTAGCTGGAGCTATTACTATATTATTAACAGATCGAAATTTAAATACTTCATTTTTTGATCCTGCTGGAGGAGGAGATCCAATTTTATATCAACATTTATTTTGATTT
>1306A07_Isomyia_tristis_F_SouthAfrica
-ATTATATTTCATTTTTGGGGCATGATCTGGAATAGTAGGTACATCATTAAGAATTTTAATTCGAGCTGAATTAGGTCATCCTGGAACTTTAATTGGAAATGATCAAATTTATAATGTAATTGTTACAGCTCATGCTTTTGTAATAATTTTCTTTATAGTTATACCAATTATAATTGGAGGATTCGGAAATTGATTAGTTCCTCTTATATTAGGATCCCCAGATATAGCATTTCCTCGAATAAATAATATAAGTTTTTGACTTTTACCTCCTGCATTAACTTTATTATTAATAAGCAGCATAGTAGAAAATGGAGCTGGAACAGGATGAACTGTTTATCCACCTCTTTCATCTAATATTGCTCATAGAGGAGCTTCTGTTGATTTAGCTATTTTTTCATTACATTTAGCTGGAATTTCTTCCATTTTAGGAGCTGTAAATTTTATTACTACCGTAATTAATATACGATCAACAGGAATTACATTTGATCGAATACCCCTATTTGTTTGATCAGTAGCAATTACAGCTTTATTATTATTATTATCACTACCTGTATTAGCAGGAGCTATTACTATATTATTAACAGATCGAAATTTAAATACATCATTTTTTGATCCTGCAGGAGGAGGAGATCCTATTTTATATCAACATTTATTTTGATTT
>1306A08_Rhyncomya_disclusa_M_SouthAfrica
-ATTATATTTTATTTTTGGTGCATGATCTGGAATAGTGGGAACATCTCTGAGAATTTTAATTCGAGCTGAATTAGGACACCCTGGAGCTTTAATCGGAGATGATCAAATTTATAATGTAATTGTTACAGCCCATGCATTTGTAATAATTTTTTTTATAGTAATACCAATTATAATTGGAGGATTTGGAAATTGATTAGTTCCTCTTATATTAGGAGCCCCAGATATGGCCTTTCCTCGAATAAATAATATGAGTTTTTGACTACTACCTCCTGCATTAATTTTAATACTAGTAAGTAGTATAGTAGAAAATGGAGCTGGAACAGGATGAACTGTTTACCCCCCTTTATCTTCTAATATTGCTCATGGAGGAGCTTCTGTTGATTTAGCTATTTTCTCATTACATTTAGCTGGAATCTCTTCTATTTTAGGAGCTGTAAATTTTATTACAACTGTAATTAATATACGATCAACAGGAATTACTTTTGATCGAATACCCTTATTTGTATGATCAGTAGTAATTACAGCTTTATTATTATTATTATCTTTACCTGTATTAGCAGGAGCTATTACTATATTATTAACAGATCGAAACTTAAATACATCATTTTTTGATCCAGCAGGAGGAGGTGATCCAATTTTATATCAACATTTATTTTGATTT
>1306B01_Stomorhina_lunata_F_SouthAfrica
-ATTATATTTTATTTTTGGAGCATGATCTGGTTTAATTGGAACATCTTTAAGAATTTTAATTCGAGCCGAATTAGGTCATCCTGGAGCTTTAATTGGAGATGATCAAATTTATAATGTAATTGTTACAGCTCATGCTTTTGTAATAATTTTTTTTATAGTAATACCAATTATAATTGGAGGATTTGGAAATTGATTAGTTCCTTTAATATTAGGAGCACCAGATATAGCATTCCCTCGAATAAATAATATAAGTTTTTGACTTTTACCTCCTGCATTAACTTTATTATTAGTCAGTAGTATAGTAGAAAATGGAGCTGGGACAGGATGAACTGTTTACCCACCCTTATCTTCTAATATCGCTCATGGAGGAGCTTCAGTTGATTTAGCTATTTTCTCATTACATTTAGCAGGAATTTCTTCTATTTTAGGAGCTGTAAATTTTATTACGACTGTAATTAATATACGATCAACTGGAATTACTTTTGATCGTATACCTTTATTTGTTTGATCTGTAGTAATTACAGCTTTATTACTTTTATTATCTTTACCTGTATTAGCCGGAGCTATTACTATATTATTAACAGATCGAAATTTAAATACTTCTTTCTTTGATCCAGCAGGAGGAGGAGACCCAATTTTATACCAACATTTATTTTGATTT
>1306B03_Isomyia_trisits_F_SouthAfrica
-ATTATATTTCATTTTTGGGGCATGATCTGGAATAGTAGGTACATCATTAAGAATTTTAATTCGAGCTGAATTAGGTCATCCTGGAACTTTAATTGGAAATGATCAAATTTATAATGTAATTGTTACAGCTCATGCTTTTGTAATAATTTTCTTTATAGTTATACCAATTATAATTGGAGGATTCGGAAATTGATTAGTTCCTCTTATATTAGGATCCCCAGATATAGCATTTCCTCGAATAAATAATATAAGTTTTTGACTTTTACCTCCTGCATTAACTTTATTATTAATAAGCAGCATAGTAGAAAATGGAGCTGGAACAGGATGAACTGTTTATCCACCTCTTTCATCTAATATTGCTCATAGAGGAGCTTCTGTTGATTTAGCTATTTTTTCATTACATTTAGCTGGAATTTCTTCCATTTTAGGAGCTGTAAATTTTATTACTACCGTAATTAATATACGATCAACAGGAATTACATTTGATCGAATACCCCTATTTGTTTGATCAGTAGCAATTACAGCTTTATTATTATTATTATCACTACCTGTATTAGCAGGAGCTATTACTATATTATTAACAGATCGAAATTTAAATACATCATTTTTTGATCCTGCAGGAGGAGGAGATCCTATTTTATATCAACATTTATTTTGATTT
>1306B04_Isomyia_tristis_F_SouthAfrica
-ATTATATTTCATTTTTGGGGCATGATCTGGAATAGTAGGTACATCATTAAGAATTTTAATTCGAGCTGAATTAGGTCATCCTGGAACTTTAATTGGAAATGATCAAATTTATAATGTAATTGTTACAGCTCATGCTTTTGTAATAATTTTCTTTATAGTTATACCAATTATAATTGGAGGATTCGGAAATTGATTAGTTCCTCTTATATTAGGATCCCCAGATATAGCATTTCCTCGAATAAATAATATAAGTTTTTGACTTTTACCTCCTGCATTAACTTTATTATTAATAAGCAGCATAGTAGAAAATGGAGCTGGAACAGGATGAACTGTTTATCCACCTCTTTCATCTAATATTGCTCATAGAGGAGCTTCTGTTGATTTAGCTATTTTTTCATTACATTTAGCTGGAATTTCTTCCATTTTAGGAGCTGTAAATTTTATTACTACCGTAATTAATATACGATCAACAGGAATTACATTTGATCGAATACCCCTATTTGTTTGATCAGTAGCAATTACAGCTTTATTATTATTATTATCACTACCTGTATTAGCAGGAGCTATTACTATATTATTAACAGATCGAAATTTAAATACATCATTTTTTGATCCTGCAGGAGGAGGAGATCCTATTTTATATCAACATTTATTTTGATTT
>1306B05_Isomyia_natalensis_F_SouthAfrica
-ATTATATTTTATTTTTGGAGCATGATCTGGAATAGTAGGAACATCATTAAGCATATTAATTCGAGCTGAATTAGGTCATCCTGGATCATTAATTGGAAATGATCAAATTTATAATGTAATTGTTACAGCTCATGCTTTTGTAATAATTTTTTTTATAGTTATACCAATTATAATTGGAGGATTTGGAAATTGACTAGTCCCTCTTATACTAGGAGCTCCAGATATAGCATTCCCTCGAATAAATAATATAAGTTTTTGACTTTTACCACCAGCATTAACCTTACTTTTAGTAAGTAGTATAGTAGAAAATGGAGCTGGAACTGGATGAACTGTTTATCCACCATTATCATCTAATATTGCTCACAGAGGTGCTTCTGTTGATTTAGCAATTTTTTCATTACACTTAGCAGGAATTTCATCTATTTTAGGAGCTGTAAATTTTATTACAACTGTAATTAATATACGATCAACAGGAATTACATTTGATCGAATACCATTATTTGTATGATCAGTAGTAATTACAGCTTTATTATTATTATTATCTCTTCCTGTATTAGCAGGTGCTATTACTATACTATTAACAGATCGAAATTTAAATACTTCATTTTTTGATCCTGCAGGAGGAGGAGATCCTATTTTATACCAACATTTATTTTGATTT
>1306B06_Stomorhina_cribrata_F_SouthAfrica
-TTTATATTTTATTTTTGGAGCATGATCTGGAATAATTGGAACATCTTTAAGAATTTTAATTCGAGCTGAATTAGGACATCCTGGAGCTTTAATTGGAGATGATCAAATTTATAATGTAATTGTTACAGCTCATGCTTTCGTAATAATTTTTTTTATAGTAATACCAATTATAATTGGAGGATTTGGAAATTGATTAGTTCCTTTAATACTAGGAGCTCCAGATATGGCATTTCCTCGAATAAATAATATAAGTTTTTGACTTTTACCTCCTGCATTAACTTTATTATTAGTGAGTAGTATAGTAGAAAATGGAGCTGGGACAGGATGAACTGTTTACCCCCCATTATCTTCTAATATTGCTCATGGAGGAGCTTCAGTTGATTTAGCTATTTTTTCATTACATTTAGCAGGAATTTCTTCTATTTTAGGAGCTGTTAATTTTATTACAACTGTAATTAATATACGATCAACTGGAATTACTTTCGATCGAATACCTTTATTTGTTTGATCTGTAGTAATTACAGCTTTATTACTTTTATTATCCTTGCCTGTATTAGCAGGAGCTATTACTATATTATTAACAGATCGAAATTTAAATACTTCATTTTTTGATCCAGCAGGAGGAGGAGATCCAATTCTATACCAACATTTATTTTGATTT
>1306B08_Stomorhina_guttata_F_SouthAfrica
-TTTATATTTTATTTTTGGAGCATGATCTGGAATAATTGGAACATCTTTAAGAATTTTAATTCGAGCTGAATTAGGTCACCCTGGAGCTTTAATTGGAGATGATCAAATTTATAATGTAATTGTTACAGCTCACGCTTTTGTAATAATTTTTTTTATAGTAATACCAATTATAATTGGAGGATTTGGAAATTGATTAGTCCCTTTAATATTAGGAGCTCCAGATATAGCATTCCCTCGAATAAATAATATAAGTTTTTGACTTTTACCTCCTGCATTAACTTTATTATTAGTAAGTAGTATAGTAGAAAATGGAGCTGGGACAGGATGAACTGTTTACCCTCCATTATCATCTAATATTGCTCACGGAGGAGCTTCAGTTGACTTAGCTATTTTTTCATTACATTTAGCAGGAATTTCTTCTATTTTAGGAGCTGTAAATTTTATTACAACTGTAATTAATATACGATCAACTGGAATTACTTTTGATCGAATACCTTTATTCGTTTGATCTGTAGTAATTACAGCTTTATTACTTTTACTATCTTTACCTGTATTAGCTGGAGCTATTACTATACTATTAACTGATCGAAATTTAAATACTTCTTTTTTTGACCCAGCTGGAGGAGGAGATCCTATTTTATACCAACACTTATTCTGATTT
>1306C01_Stomorhina_lunata_M_SouthAfrica
-TTTATATTTCATTTTTGGAGCATGATCTGGTATAATTGGAACATCTTTAAGAATTTTAATTCGAGCCGAATTAGGTCATCCTGGAGCTTTAATTGGAGATGATCAAATTTATAATGTAATTGTTACAGCTCATGCTTTTGTAATAATTTTTTTTATAGTAATACCAATTATAATTGGAGGATTTGGAAATTGATTAGTTCCTTTAATATTAGGAGCACCAGATATAGCATTCCCTCGAATAAATAATATAAGTTTTTGACTTTTACCTCCTGCATTAACTTTATTATTAGTCAGTAGTATAGTAGAAAATGGAGCTGGGACAGGATGAACTGTTTACCCACCCTTATCTTCTAATATCGCTCATGGAGGAGCTTCAGTTGATTTAGCTATTTTCTCATTACATTTAGCAGGAATTTCTTCTATTTTAGGAGCTGTAAATTTTATTACGACTGTAATTAATATACGATCAACTGGAATTACTTTTGATCGTATACCTTTATTTGTTTGATCTGTAGTAATTACAGCTTTATTACTTTTATTATCTTTACCTGTATTAGCCGGAGCTATTACTATATTATTAACAGATCGAAATTTAAATACTTCTTTCTTTGATCCAGCAGGAGGAGGAGACCCAATTTTATACCAACATTTATTTTGATTT
>1306C03_Stomorhina_cribrata_M_SouthAfrica
-TTTATATTTTATTTTTGGAGCATGATCTGGAATAATTGGAACATCTTTAAGAATTTTAATTCGAGCTGAATTAGGACATCCTGGAGCTTTAATTGGAGATGATCAAATTTATAATGTAATTGTTACAGCTCATGCTTTCGTAATAATTTTTTTTATAGTAATACCAATTATAATTGGAGGATTTGGAAATTGATTAGTTCCTTTAATACTAGGAGCTCCAGATATGGCATTTCCTCGAATAAATAATATAAGTTTTTGACTTTTACCTCCTGCATTAACTTTATTATTAGTGAGTAGTATAGTAGAAAATGGAGCTGGGACAGGATGAACTGTTTACCCCCCATTATCTTCTAATATTGCTCATGGAGGAGCTTCAGTTGATTTAGCTATTTTTTCATTACATTTAGCAGGAATTTCTTCTATTTTAGGAGCTGTTAATTTTATTACAACTGTAATTAATATACGATCAACTGGAATTACTTTCGATCGAATACCTTTATTTGTTTGATCTGTAGTAATTACAGCTTTATTACTTTTATTATCCTTGCCTGTATTAGCAGGAGCTATTACTATATTATTAACAGATCGAAATTTAAATACTTCATTTTTTGATCCAGCAGGAGGAGGAGATCCAATTCTATACCAACATTTATTTTGATTT
>1306C04_Isomyia_tristis_F_SouthAfrica
-ATTATATTTCATTTTTGGGGCATGATCTGGAATAGTAGGTACATCATTAAGAATTTTAATTCGAGCTGAATTAGGTCATCCTGGAACTTTAATTGGAAATGATCAAATTTATAATGTAATTGTTACAGCTCATGCTTTTGTAATAATTTTCTTTATAGTTATACCAATTATAATTGGAGGATTCGGAAATTGATTAGTTCCTCTTATATTAGGATCCCCAGATATAGCATTTCCTCGAATAAATAATATAAGTTTTTGACTTTTACCTCCTGCATTAACTTTATTATTAATAAGCAGCATAGTAGAAAATGGAGCTGGAACAGGATGAACTGTTTATCCACCTCTTTCATCTAATATTGCTCATAGAGGAGCTTCTGTTGATTTAGCTATTTTTTCATTACATTTAGCTGGAATTTCTTCCATTTTAGGAGCTGTAAATTTTATTACTACCGTAATTAATATACGATCAACAGGAATTACATTTGATCGAATACCCCTATTTGTTTGATCAGTAGCAATTACAGCTTTATTATTATTATTATCACTACCTGTATTAGCAGGAGCTATTACTATATTATTAACAGATCGAAATTTAAATACATCATTTTTTGATCCTGCAGGAGGAGGAGATCCTATTTTATATCAACATTTATTTTGATTT
>1306C05_Isomyia_natalensis_F_SouthAfrica
-ATTATATTTTATTTTTGGAGCATGATCTGGAATAGTAGGAACATCATTAAGCATATTAATTCGAGCTGAATTAGGTCATCCTGGATCATTAATTGGAAATGATCAAATTTATAATGTAATTGTTACAGCTCATGCTTTTGTAATAATTTTTTTTATAGTTATACCAATTATAATTGGAGGATTTGGAAATTGACTAGTCCCTCTTATACTAGGAGCTCCAGATATAGCATTCCCTCGAATAAATAATATAAGTTTTTGACTTTTACCACCAGCATTAACCTTACTTTTAGTAAGTAGTATAGTAGAAAATGGAGCTGGAACTGGATGAACTGTTTATCCACCATTATCATCTAATATTGCTCACAGAGGTGCTTCTGTTGATTTAGCAATTTTTTCATTACACTTAGCAGGAATTTCATCTATTTTAGGAGCTGTAAATTTTATTACAACTGTAATTAATATACGATCAACAGGAATTACATTTGATCGAATACCATTATTTGTATGATCAGTAGTAATTACAGCTTTATTATTATTATTATCTCTTCCTGTATTAGCAGGTGCTATTACTATACTATTAACAGATCGAAATTTAAATACTTCATTTTTTGACCCTGCAGGAGGAGGAGATCCTATTTTATACCAACATTTATTTTGATTT
>1306C06_Isomyia_tristis_M_SouthAfrica
-ATTATATTTCATTTTTGGGGCATGATCTGGAATAGTAGGTACATCATTAAGAATTTTAATTCGAGCTGAATTAGGTCATCCTGGAACTTTAATTGGAAATGATCAAATTTATAATGTAATTGTTACAGCTCATGCTTTTGTAATAATTTTCTTTATAGTTATACCAATTATAATTGGAGGATTCGGAAATTGATTAGTTCCTCTTATATTAGGATCCCCAGATATAGCATTTCCTCGAATAAATAATATAAGTTTTTGACTTTTACCTCCTGCATTAACTTTATTATTAATAAGCAGCATAGTAGAAAATGGAGCTGGAACAGGATGAACTGTTTATCCACCTCTTTCATCTAATATTGCTCATAGAGGAGCTTCTGTTGATTTAGCTATTTTTTCATTACATTTAGCTGGAATTTCTTCCATTTTAGGAGCTGTAAATTTTATTACTACCGTAATTAATATACGATCAACAGGAATTACATTTGATCGAATACCCCTATTTGTTTGATCAGTAGCAATTACAGCTTTATTATTATTATTATCACTACCTGTATTAGCAGGAGCTATTACTATATTATTAACAGATCGAAATTTAAATACATCATTTTTTGATCCTGCAGGAGGAGGAGATCCTATTTTATATCAACATTTATTTTGATTT
>1306C08_Isomyia_tristis_M_SouthAfrica
-ATTATATTTCATTTTTGGGGCATGATCTGGAATAGTAGGTACATCATTAAGAATTTTAATTCGAGCTGAATTAGGTCATCCTGGAACTTTAATTGGAAATGATCAAATTTATAATGTAATTGTTACAGCTCATGCTTTTGTAATAATTTTCTTTATAGTTATACCAATTATAATTGGAGGATTCGGAAATTGATTAGTTCCTCTTATATTAGGATCCCCAGATATAGCATTTCCTCGAATAAATAATATAAGTTTTTGACTTTTACCTCCTGCATTAACTTTATTATTAATAAGCAGCATAGTAGAAAATGGAGCTGGAACAGGATGAACTGTTTATCCACCTCTTTCATCTAATATTGCTCATAGAGGAGCTTCTGTTGATTTAGCTATTTTTTCATTACATTTAGCTGGAATTTCTTCCATTTTAGGAGCTGTAAATTTTATTACTACCGTAATTAATATACGATCAACAGGAATTACATTTGATCGAATACCCCTATTTGTTTGATCAGTAGCAATTACAGCTTTATTATTATTATTATCACTACCTGTATTAGCAGGAGCTATTACTATATTATTAACAGATCGAAATTTAAATACATCATTTTTTGATCCTGCAGGAGGAGGAGATCCTATTTTATATCAACATTTATTTTGATTT
>1306D03_Stormohina_lunata_F_SouthAfrica
-TTTATATTTCATTTTTGGAGCATGATCTGGTATAATTGGAACATCTTTAAGAATTTTAATTCGAGCCGAATTAGGTCATCCTGGAGCTTTAATTGGAGATGATCAAATTTATAATGTAATTGTTACAGCTCATGCTTTTGTAATAATTTTTTTTATAGTAATACCAATTATAATTGGAGGATTTGGAAATTGATTAGTTCCTTTAATATTAGGAGCACCAGATATAGCATTCCCTCGAATAAATAATATAAGTTTTTGACTTTTACCTCCTGCATTAACTTTATTATTAGTCAGTAGTATAGTAGAAAATGGAGCTGGGACAGGATGAACTGTTTACCCACCCTTATCTTCTAATATCGCTCATGGAGGAGCTTCAGTTGATTTAGCTATTTTCTCATTACATTTAGCAGGAATTTCTTCTATTTTAGGAGCTGTAAATTTTATTACGACTGTAATTAATATACGATCAACTGGAATTACTTTTGATCGTATACCTTTATTTGTTTGATCTGTAGTAATTACAGCTTTATTACTTTTATTATCTTTACCTGTATTAGCCGGAGCTATTACTATATTATTAACAGATCGAAATTTAAATACTTCTTTCTTTGATCCAGCAGGAGGAGGAGACCCAATTTTATACCAACATTTATTTTGATTT
>1306D04_Isomyia_natalensis_F_SouthAfrica
-ATTATATTTTATTTTTGGAGCATGATCTGGAATAGTAGGAACATCATTAAGCATATTAATTCGAGCTGAATTAGGTCATCCTGGATCATTAATTGGAAATGATCAAATTTATAATGTAATTGTTACAGCTCATGCTTTTGTAATAATTTTTTTTATAGTTATACCAATTATAATTGGAGGATTTGGAAATTGACTAGTCCCTCTTATACTAGGAGCTCCAGATATAGCATTCCCTCGAATAAATAATATAAGTTTTTGACTTTTACCACCAGCATTAACCTTACTTTTAGTAAGTAGTATAGTAGAAAATGGAGCTGGAACTGGATGAACTGTTTATCCACCATTATCATCTAATATTGCTCACAGAGGTGCTTCTGTTGATTTAGCAATTTTTTCATTACACTTAGCAGGAATTTCATCTATTTTAGGAGCTGTAAATTTTATTACAACTGTAATTAATATACGATCAACAGGAATTACATTTGATCGAATACCATTATTTGTATGATCAGTAGTAATTACAGCTTTATTATTATTATTATCTCTTCCTGTATTAGCAGGTGCTATTACTATACTATTAACAGATCGAAATTTAAATACTTCATTTTTTGACCCTGCAGGAGGAGGAGATCCTATTTTATACCAACATTTATTTTGATTT
>1306D05_Stomorhina_lunata_F_SouthAfrica
-TTTATATTTCATTTTTGGAGCATGATCTGGTATAATTGGAACATCTTTAAGAATTTTAATTCGAGCCGAATTAGGTCATCCTGGAGCTTTAATTGGAGATGATCAAATTTATAATGTAATTGTTACAGCTCATGCTTTTGTAATAATTTTTTTTATAGTAATACCAATTATAATTGGAGGATTTGGAAATTGATTAGTTCCTTTAATATTAGGAGCACCAGATATAGCATTCCCTCGAATAAATAATATAAGTTTTTGACTTTTACCTCCTGCATTAACTTTATTATTAGTCAGTAGTATAGTAGAAAATGGAGCTGGGACAGGATGAACTGTTTACCCACCCTTATCTTCTAATATCGCTCATGGAGGAGCTTCAGTTGATTTAGCTATTTTCTCATTACATTTAGCAGGAATTTCTTCTATTTTAGGAGCTGTAAATTTTATTACGACTGTAATTAATATACGATCAACTGGAATTACTTTTGATCGTATACCTTTATTTGTTTGATCTGTAGTAATTACAGCTTTATTACTTTTATTATCTTTACCTGTATTAGCCGGAGCTATTACTATATTATTAACAGATCGAAATTTAAATACTTCTTTCTTTGATCCAGCAGGAGGAGGAGACCCAATTTTATACCAACATTTATTTTGATTT
>1306E02_Stomorhina_cribrata_F_SouthAfrica
-TTTATATTTTATTTTTGGAGCATGATCTGGAATAATTGGAACATCTTTAAGAATTTTAATTCGAGCTGAATTAGGACATCCTGGAGCTTTAATTGGAGATGATCAAATTTATAATGTAATTGTTACAGCTCATGCTTTCGTAATAATTTTTTTTATAGTAATACCAATTATAATTGGAGGATTTGGAAATTGATTAGTTCCTTTAATACTAGGAGCTCCAGATATGGCATTTCCTCGAATAAATAATATAAGTTTTTGACTTTTACCTCCTGCATTAACTTTATTATTAGTGAGTAGTATAGTAGAAAATGGAGCTGGGACAGGATGAACTGTTTACCCCCCATTATCTTCTAATATTGCTCATGGAGGAGCTTCAGTTGATTTAGCTATTTTTTCATTACATTTAGCAGGAATTTCTTCTATTTTAGGAGCTGTTAATTTTATTACAACTGTAATTAATATACGATCAACTGGAATTACTTTCGATCGAATACCTTTATTTGTTTGATCTGTAGTAATTACAGCTTTATTACTTTTATTATCCTTGCCTGTATTAGCAGGAGCTATTACTATATTATTAACAGATCGAAATTTAAATACTTCATTTTTTGATCCAGCAGGAGGAGGAGATCCAATTCTATACCAACATTTATTTTGATTT
>1306E03_Rhyncomya_disclusa_F_SouthAfrica
-ATTATATTTTATTTTTGGTGCATGATCTGGAATAGTGGGAACATCTCTGAGAATTTTAATTCGAGCTGAATTAGGACACCCTGGAGCTTTAATCGGAGATGATCAAATTTATAATGTAATTGTTACAGCCCATGCATTTGTAATAATTTTTTTTATAGTAATACCAATTATAATTGGAGGATTTGGAAATTGATTAGTTCCTCTTATATTAGGAGCCCCAGATATGGCCTTTCCTCGAATAAATAATATGAGTTTTTGACTACTACCTCCTGCATTAATTTTAATACTAGTAAGTAGTATAGTAGAAAATGGAGCTGGAACAGGATGAACTGTTTACCCCCCTTTATCTTCTAATATTGCTCATGGAGGAGCTTCTGTTGATTTAGCTATTTTCTCATTACATTTAGCTGGAATCTCTTCTATTTTAGGAGCTGTAAATTTTATTACAACTGTAATTAATATACGATCAACAGGAATTACTTTTGATCGAATACCCTTATTTGTATGATCAGTAGTAATTACAGCTTTATTATTATTATTATCTTTACCTGTATTAGCAGGAGCTATTACTATATTATTAACAGATCGAAACTTAAATACATCATTTTTTGATCCAGCAGGAGGAGGTGATCCAATTTTATATCAACATTTATTTTGATTT
>1306E04_Rhyncomya_disclusa_F_SouthAfrica
-ATTATATTTTATTTTTGGTGCATGATCTGGAATAGTGGGAACATCTCTGAGAATTTTAATTCGAGCTGAATTAGGACACCCTGGAGCTTTAATCGGAGATGATCAAATTTATAATGTAATTGTTACAGCCCATGCATTTGTAATAATTTTTTTTATAGTAATACCAATTATAATTGGAGGATTTGGAAATTGATTAGTTCCTCTTATATTAGGAGCCCCAGATATGGCCTTTCCTCGAATAAATAATATGAGTTTTTGACTACTACCTCCTGCATTAATTTTAATACTAGTAAGTAGTATAGTAGAAAATGGAGCTGGAACAGGATGAACTGTTTACCCCCCTTTATCTTCTAATATTGCTCATGGAGGAGCTTCTGTTGATTTAGCTATTTTCTCATTACATTTAGCTGGAATCTCTTCTATTTTAGGAGCTGTAAATTTTATTACAACTGTAATTAATATACGATCAACAGGAATTACTTTTGATCGAATACCCTTATTTGTATGATCAGTAGTAATTACAGCTTTATTATTATTATTATCTTTACCTGTATTAGCAGGAGCTATTACTATATTATTAACAGATCGAAACTTAAATACATCATTTTTTGATCCAGCAGGAGGAGGTGATCCAATTTTATATCAACATTTATTTTGATTT
>1306E05_Rhyncomya_disclusa_F_SouthAfrica
-ATTATATTTTATTTTTGGTGCATGATCTGGAATAGTGGGAACATCTCTGAGAATTTTAATTCGAGCTGAATTAGGACACCCTGGAGCTTTAATCGGAGATGATCAAATTTATAATGTAATTGTTACAGCCCATGCATTTGTAATAATTTTTTTTATAGTAATACCAATTATAATTGGAGGATTTGGAAATTGATTAGTTCCTCTTATATTAGGAGCCCCAGATATGGCCTTTCCTCGAATAAATAATATGAGTTTTTGACTACTACCTCCTGCATTAATTTTAATACTAGTAAGTAGTATAGTAGAAAATGGAGCTGGAACAGGATGAACTGTTTACCCCCCTTTATCTTCTAATATTGCTCATGGAGGAGCTTCTGTTGATTTAGCTATTTTCTCATTACATTTAGCTGGAATCTCTTCTATTTTAGGAGCTGTAAATTTTATTACAACTGTAATTAATATACGATCAACAGGAATTACTTTTGATCGAATACCCTTATTTGTATGATCAGTAGTAATTACAGCTTTATTATTATTATTATCTTTACCTGTATTAGCAGGAGCTATTACTATATTATTAACAGATCGAAACTTAAATACATCATTTTTTGATCCAGCAGGAGGAGGTGATCCAATTTTATATCAACATTTATTTTGATTT
>1306F01_Isomyia_natalensis_F_SouthAfrica
-ATTATATTTCATTTTTGGAGCATGATCTGGAATAGTAGGAACATCATTAAGCATATTAATTCGAGCTGAATTAGGTCATCCTGGATCATTAATTGGAAATGATCAAATTTATAATGTAATTGTTACAGCTCATGCTTTTGTAATAATTTTTTTTATAGTTATACCAATTATAATTGGAGGATTTGGAAATTGACTAGTCCCTCTTATACTAGGAGCTCCAGATATAGCATTCCCTCGAATAAATAATATAAGTTTTTGACTTTTACCACCAGCATTAACCTTACTTTTAGTAAGTAGTATAGTAGAAAATGGAGCTGGAACTGGATGAACTGTTTATCCACCATTATCATCTAATATTGCTCACAGAGGTGCTTCTGTTGATTTAGCAATTTTTTCATTACACTTAGCAGGAATTTCATCTATTTTAGGAGCTGTAAATTTTATTACAACTGTAATTAATATACGATCAACAGGAATTACATTTGATCGAATACCATTATTTGTATGATCAGTAGTAATTACAGCTTTATTATTATTATTATCTCTTCCTGTATTAGCAGGTGCTATTACTATACTATTAACAGATCGAAATTTAAATACTTCATTTTTTGACCCTGCAGGAGGAGGAGATCCTATTTTATACCAACATTTATTTTGATTT
>1306F03_Isomyia_tristis_F_SouthAfrica
-ATTATATTTCATTTTTGGGGCATGATCTGGAATAGTAGGTACATCATTAAGAATTTTAATTCGAGCTGAATTAGGTCATCCTGGAACTTTAATTGGAAATGATCAAATTTATAATGTAATTGTTACAGCTCATGCTTTTGTAATAATTTTCTTTATAGTTATACCAATTATAATTGGAGGATTCGGAAATTGATTAGTTCCTCTTATATTAGGATCCCCAGATATAGCATTTCCTCGAATAAATAATATAAGTTTTTGACTTTTACCTCCTGCATTAACTTTATTATTAATAAGCAGCATAGTAGAAAATGGAGCTGGAACAGGATGAACTGTTTATCCACCTCTTTCATCTAATATTGCTCATAGAGGAGCTTCTGTTGATTTAGCTATTTTTTCATTACATTTAGCTGGAATTTCTTCCATTTTAGGAGCTGTAAATTTTATTACTACCGTAATTAATATACGATCAACAGGAATTACATTTGATCGAATACCCCTATTTGTTTGATCAGTAGCAATTACAGCTTTATTATTATTATTATCACTACCTGTATTAGCAGGAGCTATTACTATATTATTAACAGATCGAAATTTAAAT---------------------------------------------------------------
>1306F04_Isomyia_tristis_F_SouthAfrica
-ATTATATTTCATTTTTGGAGCATGATCTGGAATAGTAGGTACATCATTAAGAATTCTAATTCGAGCTGAATTAGGTCATCCTGGAACTTTAATTGGAAATGATCAAATTTATAATGTAATTGTTACAGCTCATGCTTTTGTCATAATTTTTTTTATAGTTATACCAATTATAATTGGAGGATTTGGAAATTGATTAGTTCCTCTTATATTAGGATCACCAGATATAGCATTTCCTCGAATAAATAATATAAGCTTTTGACTTTTACCTCCTGCATTAACTTTATTATTAATAAGCAGCATAGTAGAAAATGGAGCTGGAACAGGATGAACTGTTTACCCACCTCTTTCATCTAATATTGCTCATAGAGGAGCTTCTGTTGATTTAGCTATTTTTTCATTACATTTAGCTGGAATTTCTTCTATTTTAGGAGCTGTAAATTTTATCACTACTGTAATTAATATACGATCAACAGGAATTACATTTGATCGAATACCCTTATTTGTTTGATCAGTAGTAATTACAGCTTTATTATTATTATTATCACTACCTGTATTAGCAGGAGCTATTACTATATTATTAACAGATCGAAATTTAAATACATCATTTTTTGATCCTGCAGGAGGAGGAGATCCTATTTTATATCAACATTTATTTTGATTT
>1306F05_Stomorhina_cribrata_F_SouthAfrica
-TTTATATTTTATTTTTGGAGCATGATCTGGAATAATTGGAACATCTTTAAGAATTTTAATTCGAGCTGAATTAGGACATCCTGGAGCTTTAATTGGAGATGATCAAATTTATAATGTAATTGTTACAGCTCATGCTTTCGTAATAATTTTTTTTATAGTAATACCAATTATAATTGGAGGATTTGGAAATTGATTAGTTCCTTTAATACTAGGAGCTCCAGATATGGCATTTCCTCGAATAAATAATATAAGTTTTTGACTTTTACCTCCTGCATTAACTTTATTATTAGTGAGTAGTATAGTAGAAAATGGAGCTGGGACAGGATGAACTGTTTACCCCCCATTATCTTCTAATATTGCTCATGGAGGAGCTTCAGTTGATTTAGCTATTTTTTCATTACATTTAGCAGGAATTTCTTCTATTTTAGGAGCTGTTAATTTTATTACAACTGTAATTAATATACGATCAACTGGAATTACTTTCGATCGAATACCTTTATTTGTTTGATCTGTAGTAATTACAGCTTTATTACTTTTATTATCCTTGCCTGTATTAGCAGGAGCTATTACTATATTATTAACAGATCGAAATTTAAATATTTCATTTTTCGATCCAGCAGGAGGAGGAGATCTCAATCTATACCAA----------GCTTT
>1306F06_Stomorhina_cribrata_F_SouthAfrica
-TTTATATTTTATTTTTGGAGCATGATCTGGAATAATTGGAACATCTTTAAGAATTTTAATTCGAGCTGAATTAGGACATCCTGGAGCTTTAATTGGAGATGATCAAATTTATAATGTAATTGTTACAGCTCATGCTTTCGTAATAATTTTTTTTATAGTAATACCAATTATAATTGGAGGATTTGGAAATTGATTAGTTCCTTTAATACTAGGAGCTCCAGATATGGCATTTCCTCGAATAAATAATATAAGTTTTTGACTTTTACCTCCTGCATTAACTTTATTATTAGTGAGTAGTATAGTAGAAAATGGAGCTGGGACAGGATGAACTGTTTACCCCCCATTATCTTCTAATATTGCTCATGGAGGAGCTTCAGTTGATTTAGCTATTTTTTCATTACATTTAGCAGGAATTTCTTCTATTTTAGGAGCTGTTAATTTTATTACAACTGTAATTAATATACGATCAACTGGAATTACTTTCGATCGAATACCTTTATTTGTTTGATCTGTAGTAATTACAGCTTTATTACTTTTATTATCCTTGCCTGTATTAGCAGGAGCTATTACTATATTATTAACAGATCGAAATTTAAATACTTCATTTTTTGATCCAGCAGGAGGAGGAGATCCAATTCTATACCAACATTTATTTTGATTT
>1306F07_Stomorhina_cribrata_F_SouthAfrica
-TTTATATTTTATTTTTGGAGCATGATCTGGAATAATTGGAACATCTTTAAGAATTTTAATTCGAGCTGAATTAGGACATCCTGGAGCTTTAATTGGAGATGATCAAATTTATAATGTAATTGTTACAGCTCATGCTTTCGTAATAATTTTTTTTATAGTAATACCAATTATAATTGGAGGATTTGGAAATTGATTAGTTCCTTTAATACTAGGAGCTCCAGATATGGCATTTCCTCGAATAAATAATATAAGTTTTTGACTTTTACCTCCTGCATTAACTTTATTATTAGTGAGTAGTATAGTAGAAAATGGAGCTGGGACAGGATGAACTGTTTACCCCCCATTATCTTCTAATATTGCTCATGGAGGAGCTTCAGTTGATTTAGCTATTTTTTCATTACATTTAGCAGGAATTTCTTCTATTTTAGGAGCTGTTAATTTTATTACAACTGTAATTAATATACGATCAACTGGAATTACTTTCGATCGAATACCTTTATTTGTTTGATCTGTAGTAATTACAGCTTTATTACTTTTATTATCCTTGCCTGTATTAGCAGGAGCTATTACTATATTATTAACAGATCGAAATTTAAATACTTCATTTTTTGATCCAGCAGGAGGAGGAGATCCAATTCTATACCAACATTTATTTTGATTT
>1306F08_Stomorhina_cribrata_F_SouthAfrica
-TTTATATTTTATTTTTGGAGCATGATCTGGAATAATTGGAACATCTTTAAGAATTTTAATTCGAGCTGAATTAGGACATCCTGGAGCTTTAATTGGAGATGATCAAATTTATAATGTAATTGTTACAGCTCATGCTTTCGTAATAATTTTTTTTATAGTAATACCAATTATAATTGGAGGATTTGGAAATTGATTAGTTCCTTTAATACTAGGAGCTCCAGATATGGCATTTCCTCGAATAAATAATATAAGTTTTTGACTTTTACCTCCTGCATTAACTTTATTATTAGTGAGTAGTATAGTAGAAAATGGAGCTGGGACAGGATGAACTGTTTACCCCCCATTATCTTCTAATATTGCTCATGGAGGAGCTTCAGTTGATTTAGCTATTTTTTCATTACATTTAGCAGGAATTTCTTCTATTTTAGGAGCTGTTAATTTTATTACAACTGTAATTAATATACGATCAACTGGAATTACTTTCGATCGAATACCTTTATTTGTTTGATCTGTAGTAATTACAGCTTTATTACTTTTATTATCCTTGCCTGTATTAGCAGGAGCTATTACTATATTATTAACAGATCGAAATTTAAATACTTCATTTTTTGATCCAGCAGGAGGAGGAGATCCAATTCTATACCAACATTTATTTTGATTT
>A10_Rhyncomya_sp14_F_Tanzania
-ATTATATTTTATTTTTGGAGCATGATCTGGTATAGTAGGAACATCATTAAGAATTTTAATTCGAGCTGAATTAGGTCATCCTGGAGCTTTAATTGGAGACGATCAAATTTATAATGTAATTGTCACAGCTCATGCCTTCGTAATAATTTTTTTTATAGTAATACCAATTATAATTGGAGGGTTTGGAAATTGATTAGTTCCTCTTATGTTAGGAGCCCCAGATATAGCATTTCCACGAATAAATAATATAAGTTTTTGATTACTACCCCCTGCATTAACTTTATTACTAGTAAGTAGTATAGTAGAAAACGGAGCTGGAACAGGATGAACTGTTTACCCCCCTTTATCATCTAATATTGCTCATGGAGGAGCTTCTGTTGATTTAGCTATTTTTTCCTTACATTTAGCTGGAATTTCTTCTATTTTAGGAGCTGTAAATTTTATTACAACTGTAATTAATATACGATCAACAGGAATTACATTTGATCGAATACCATTATTTGTATGATCAGTTGTAATTACAGCTTTATTATTATTATTATCATTACCTGTATTAGCAGGAGCAATCACTATATTATTAACAGATCGAAATTTAAATACCTCATTTTTTGATCCAGCAGGAGGAGGAGATCCAATTTTATATCAACATTTATTTTGATTT
>A12_Vanemdenia_africana_F_Tanzania
-TTTATATTTCATTTTTGGAGCATGATCTGGAATAGTGGGAACTTCACTAAGAATTTTAATTCGAGCAGAATTAGGTCATCCTGGAGCATTAATTGGAGATGATCAAATTTATAATGTAATTGTTACAGCTCATGCTTTTGTAATAATTTTTTTTATGGTAATGCCTATTATAATTGGAGGATTTGGAAATTGATTKGTTCCTCTTATATTAGGAGCTCCAGATATAGCATTCCCTCGAATAAATAATATAAGTTTTTGACTTTTACCACCAGCTTTAACTTTACTWCTAATAAGTAGTATAGTAGAAAACGGAGCTGGAACAGGGTGAACTGTTTACCCTCCTTTATCTTCTAATATTGCTCATGGAGGAGCTTCAGTTGATTTAGCTATTTTTTCATTACATTTAGCAGGAATTTCTTCTATTTTAGGAGCTGTTAATTTTATCACTACTGTAATTAATATACGATCAACAGGAATTACTTTTGACCGAATACCTTTATTTGTATGATCAGTAGTAATTACAGC------ATTATTATTATCATTACCTGTATTAGCWGGAGCTATTACWATATTATTAWCAKATCGAAATTTAAATACTTCATTTTTTGATCCTGCASGAGGAGGAGATCCTATTTTATATCAACACTTGYTTTGATTT
>A3_Albaredaya_malgache_F_Madagascar
-TTTATATTTTATTTTTGGAGCATGATCCGGAATAGTAGGAACATCTTTAAGAATTTTAATTCGAGCTGAATTAGGTCATCCTGGGGCTTTAATTGGAGATGATCAAATTTATAACGTAATTGTTACAGCCCATGCTTTTGTAATAATTTTTTTTATAGTAATACCAATTATAATTGGAGGATTTGGAAATTGATTAGTTCCTCTTATATTAGGAGCTCCAGATATAGCATTTCCTCGAATAAATAATATAAGTTTTTGACTTCTACCTCCTGCACTAACTTTATTGTTAGTAAGTAGTATAGTAGAAAACGGAGCTGGAACAGGATGAACTGTTTATCCACCCCTATCTTCAAATATTGCGCATGGAGGAGCTTCTGTTGACCTAGCTATTTTTTCATTACATTTAGCTGGAATTTCTTCTATTTTAGGGGCTGTTAATTTTATTACTACTGTAATTAATATACGATCAACAGGAATTACTTTTGACCGAATACCATTATTTGTTTGATCAGTAGTAATTACAGCTTTATTACTTTTGCTATCTTTACCAGTACTAGCAGGAGCAATTACTATACTATTAACAGATCGAAATCTAAATACTTCATTCTTTGATCCTGCAGGAGGGGGAGACCCAATTTTATACCAACATTTATTTTGATTT
>A5_Cosmina_margaritae_F_Tanzania
--------------------------------------------------------------------------------------------------------------------------------------------------------TTTATAGGAATTCCAATTATAATTGGAGGATTTGGAAATTGATTAGTTCCTCYTATATTAGGAGCTCCAGATATAGCTTTTCCTCGAATAAATAATATAAGTTTTTGATTATTACCACCTGCATTAACTTTATTATTAGTAAGTAGTATAGTAGAAAATGGAGCTGGAACAGGATGAACAGTTTATCCTCCTCTATCATCTAATATAGCTCATGGAGGAGCTTCTGTTGATTTAGCTATTTTTTCATTACATTTAGCTGGAATTTCTTCTATTTTAGGTGCAGTAAATTTTATTACAACTGTAATTAATATACGATCAACAGGAATTACATTTGATCGAATACCTTTATTTGTATGATCCGTAATAATTACAGCTTTATTATTATTATTATCTTTACCTGTATTAGCTGGAGCTATTACTATATTATTAACAGATCGAAATTTAAATACTTCATTTTTTGACCCTGCAGGAGGAGGAGACCCTATTTTATATCAACATTTATTTTGATTT
>A8_Cosmina_gracilis_M_Namibia
-CTTATATTTTATTTTTGGAGCATGATCTGGAATAGTGGGAACATCTTTAAGAGTTTTAATTCGAGCTGAATTAGGTCATCCAGGAGCTTTAATAGGAGATGATCAAATTTATAATATAATTGTAACAGCTCATGCTTTTATTATAATTTTTTTTATAGTAATACCAATTATAATTGGAGGATTTGGAAATTGATTAGTTCCTCTTATACTAGGAGCTCCAGATATAGCTTTTCCTCGAATAAATAATATAAGTTTTTGATTACTACCACCTGCATTAACTTTATTATTAGTAAGTAGTATAGTAGAAAATGGAGCTGGAACAGGATGAACAGTTTATCCCCCTTTATCATCTAATATAGCTCATGGAGGAGCTTCTGTTGATTTAGCTATTTTTTCATTACATTTAGCTGGAATTTCTTCTATCTTAGGTGCAGTAAATTTTATTACGACTGTAATTAATATACGATCAACAGGAATTACATTTGATCGAATACCTTTATTTGTATGATCTGTAGTAATTACAGCTTTATTATTATTATTATCTTTACCTGTATTAGCTGGAGCTATTACTATATTATTAACAGATCGAAATTTAAATACTTCATTTTTTGATCCTGCAGGAGGAGGAGACCCAATT-TATACCAACATTTATTTTGATTT
>A9_Rhyncomya_interclusa_M_SouthAfrica
-ATTATATTTTATTTTTGGAGCATGATCAGGAATAGTAGGAACATCATTAAGAATTTTAATTCGAGCAGAATTAGGTCATCCTGGAGCTTTAATTGGAGATGATCAAATTTATAATGTAATTGTTACAGCTCATGCTTTTGTAATAATTTTTTTTATAGTAATACCAATTATAATTGGAGGATTTGGAAATTGATTAGTTCCTCTAATATTAGGAGCCCCAGATATAGCATTCCCTCGAATAAATAATATAAGTTTTTGATTATTACCTCCTGCATTAACTTTATTATTAGTAAGTAGTATAGTAGAAAATGGAGCTGGAACAGGATGAACTGTTTACCCTCCTTTATCTTCTAATATTGCTCATGGAGGAGCTTCTGTTGATTTAGCTATTTTTTCTTTGCATTTAGCTGGAATTTCATCAATTTTAGGAGCTGTTAATTTTATTACTACTGTAATTAATATACGATCTACAGGAATTACTTTTGATCGAATACCTTTATTTGTTTGATCAGTAGTTATTACAGCTTTATTATTACTATTATCATTACCTGTATTAGCAGGAGCTATTACTATATTATTAACTGATCGAAATTTAAATACTTCATTTTTTGATCCAGCAGGTGGAGGAGATCCAATTTTATACCAACATTTATTTTGATTT
>B1_Trichoberia_sp1_M_SouthAfrica
-TTTATATTTTATTTTTGGAGCCTGATCAGGAATAGTAGGAACATCATTAAGAATACTAATTCGAACTGAATTAGGTCATCCTGGAACATTAATTGGAGATGATCAAATTTATAACGTAATTGTTACAGCTCATGCATTTGTAATAATTTTTTTTATAGTAATACCAATTATAATTGGAGGATTTGGAAATTGATTAGTTCCTCTTATATTAGGAGCACCAGATATAGCATTTCCTCGAATAAATAATATAAGCTTTTGATTATTACCACCTTCATTAATTTTATTACTAATTAGTAGTATAGTAGAAAATGGAGCCGGAACAGGATGAACTGTTTACCCACCGTTATCTTCTAATATTGCTCATAGAGGATCTTCTGTTGATTTAACTATTTTTTCATTACACTTAGCTGGAATTTCCTCTATTATAGGAGCTGTAAATTTTATTACAACTGGAATTAATATACGATCCACAGGAATTACTTTTGACCGAATACCTTTATTTGTTTGATCAGTAATAATTACAGCTTTATTATTATTATTATCATTGCCTGTTCTAGCAGGTGCTATTACAATACTATTAACAGATCGAAACTTAAATACTTCATTTTTTGATCCAGCAGGAGGAGGAGACCCAATTTTATATCAACATCTATTTTGATTC
>C10_Cosmina_sp3_F_Madagascar
-ATTATATTTTATTTTTGGAGCATGATCCGGAATAGTAGGAACATCATTAAGAATTTTAATTCGAGCTGAATTAGGTCATCCAGGAGCTTTAATTGGAGATGATCAAATTTATAATGTAATTGTTACAGCTCATGCTTTTGTAATAATTTTTTTTATAGTAATACCAATTATAATTGGAGGATTTGGAAATTGATTAGTTCCTCTTATATTAGGAGCTCCAGATATAGCATTTCCTCGAATAAATAATATAAGTTTTTGATTACTACCTCCTGCATTAACTTTATTGTTAATGAGCAGTATAGTTGAAAACGGAGCTGGAACAGGATGAACAGTTTACCCCCCATTATCATCTAATATTGCTCATGGAGGAGCTTCTGTTGATTTAGCTATTTTTTCATTACATTTAGCTGGAATTTCTTCTATTTTAGGAGCTGTTAATTTTATTACAACTGTAATTAATATACGATCAACAGGTATTACATTCGATCGAATACCATTATTTGTATGATCAGTAGTAATTACAGCTTTATTATTATTATTATCTTTACCTGTATTAGCTGGAGCTATTACTATATTACTAACTGATCGAAACTTAAATACTTCATTTTTTGACCCCGCAGGAGGAGGAGATCCAATTTTATACCAACACTTATTTTGATTT
>C11_Cosmina_sp2_M_Madagascar
-ATTATATTTTATTTTTGGAGCATGATCCGGAATAGTAGGAACATCATTAAGTATTTTAATTCGAACTGAATTAGGTCATCCAGGAGCTTTAATTGGAGATGATCAAATCTATAATGTAGTTGTAACAGCTCATGCTTTTGTTATAATTTTTTTTATAGTAATACCAATTATAATTGGAGGATTTGGAAATTGATTAGTTCCTCTAATACTAGGAGCTCCAGATATAGCCTTTCCTCGAATAAATAATATAAGTTTTTGATTATTACCTCCTGCATTAACTTTATTATTAGTAAGTAGTATAGTTGAAAATGGAGCTGGAACTGGATGAACAGTTTACCCCCCACTATCATCTAATATTGCTCATGGAGGAGCTTCTGTTGATTTAGCTATTTTTTCATTACATTTAGCTGGAATTTCCTCCATTTTAGGAGCTGTAAATTTTATTACAACTGTAATTAATATACGATCAACAGGTATTACATTTGATCGAATACCATTATTTGTATGATCAGTAATAATTACAGCTTTATTATTATTATTATCATTACCTGTATTAGCTGGAGCTATTACTATATTATTAACTGATCGAAACTTAAATACTTCATTTTTCGACCCTGCAGGAGGAGGAGATCCAATTTTATACCAACATTTATTTTGATTT
>C18_Cosmina_sp5_F_Kenya
-ATTATATTTTATTTTTGGAGCATGAGCCGGAATAGTAGGAACATCTTTAAGAATTTTAATTCGAGCTGAATTAGGTCATCCAGGAGCATTAATTGGAGATGATCAAATTTATAATGTAATTGTAACAGCACATGCTTTTGTTATAATTTTTTTTATAGTAATACCTATTATAATTGGAGGGTTTGGAAATTGATTAGTTCCCCTTATATTAGGAGCCCCAGATATAGCCTTCCCTCGAATAAATAATATAAGTTTTTGATTACTACCTCCTGCATTAACTTTATTATTAGTAAGTAGTATAGTAGAAAATGGAGCTGGAACAGGATGAACAGTTTATCCTCCTTTATCATCTAATATTGCTCATGGAGGAGCTTCTGTTGATTTAGCCATTTTTTCATTACATTTAGCTGGAATTTCTTCTATTCTAGGAGCTGTAAATTTTATTACTACTGTAATTAATATACGATCAACAGGAATTACATTTGACCGAATACCTTTATTTGTCTGATCAGTAGTAATTACAGCTTTATTACTATTATTATCTTTACCTGTATTAGCCGGAGCTATCACTATACTATTAACAGATCGAAATTTAAATACTTCATTCTTTGACCCTGCAGGAGGAGGAGATCCAATTTTATACCAACATTTATTCTGATTT
>C19_Cosmina_sp6_M_Kenya
-ATTATATTTCATTTTTGGAGCATGATCCGGAATAGTAGGAACATCTTTAAGAATTTTAATCCGAACTGAACTAGGTCATCCAGGAGCTCTAATTGGAGATGACCAAATTTATAATGTAATTGTAACATCTCATGCTTTTGTAATAATTTTTTTTATAGTAATACCAATTATAATTGGAGGATTTGGAAATTGATTAGTTCCTCTTATACTAGGAGCCCCAGATATAGCCTTTCCTCGAATAAATAATATAAGTTTTTGATTATTACCTCCTGCATTAACTTTATTATTAGTAAGTAGTATAGTAGAAAACGGAGCTGGAACAGGATGAACAGTTTACCCTCCACTATCATCTAATATTGCTCATGGAGGAGCTTCTGTTGATTTAGCTATTTTTTCATTACATTTAGCTGGAATTTCTTCTATTTTAGGAGCTGTAAATTTTATTACAACTGTAATTAATATACGATCAACAGGTATTACATTTGATCGAATACCATTATTTGTGTGATCAGTAGTAATTACAGCTTTATTATTATTATTATCTTTACCTGTATTAGCTGGAGCTATTACTATATTATTAACAGATCGAAATTTAAATACTTCATTTTTTGATCCTGCAGGAGGAGGAGACCCAATTTTATACCAACATTTATTTTGATTT
>C20_Cosmina_sp1_cf_fuscipennis_F_SouthAfrica
-ATTATATTTTATTTTTGGAGCATGATCCGGAATAGTAGGAACATCATTAAGAATTTTAATTCGAACTGAATTAGGTCACCCAGGAGCTTTAATTGGAGATGATCAAATTTATAATGTAATTGTAACTGCTCATGCTTTTGTAATAATTTTTTTTATAGTAATACCAATCATAATTGGAGGATTCGGAAATTGATTAGTTCCTCTAATATTAGGAGCTCCAGATATAGCTTTCCCCCGAATAAATAATATAAGTTTTTGACTATTACCTCCTGCATTAACTTTATTATTAATAAGTAGCATAGTAGAAAATGGAGCTGGAACAGGATGAACAGTTTACCCCCCTCTGTCATCTAATATCGCTCATGGAGGAGCTTCTGTTGATTTAGCTATTTTCTCATTACATTTAGCTGGAATTTCTTCTATTTTAGGAGCTGTAAATTTTATTACAACTGTAATTAATATACGATCAACAGGAATTACATTTGATCGAATACCATTATTTGTATGATCAGTAGTAATTACAGCTTTATTATTATTATTATCTTTACCTGTTTTAGCTGGAGCTATTACTATATTATTAACTGATCGAAATTTAAATACTTCATTTTTTGACCCAGCAGGAGGAGGAGATCCAATTTTATATCAACATTTATTTTGATTT
>C3_Cosmina_aenea_M_Namibia
-ATTATATTTTATTTTTGGAGCATGATCCGGAATAGTAGGAACATCATTAAGAATTTTAATTCGAGCTGAATTAGGTCACCCAGGAGCTCTAATTGGAGATGATCAAATTTATAATGTAATTGTAACTGCTCATGCATTTGTAATAATTTTTTTCATAGTAATACCAATTATAATTGGAGGATTTGGAAATTGATTAGTCCCTCTTATACTAGGAGCTCCAGATATAGCTTTCCCTCGAATAAATAATATAAGTTTTTGACTATTACCACCTGCATTAACCTTATTATTAGTAAGTAGCATAGTAGAAAATGGAGCTGGAACAGGATGAACAGTTTATCCTCCCTTATCATCTAATATTGCTCATGGAGGAGCTTCTGTAGATTTAGCTATTTTTTCTTTACATTTAGCTGGAATTTCATCTATTTTAGGAGCTGTAAATTTTATTACAACAGTAATTAACATACGAGCAATAGGAATTACATTTGATCGAATACCCTTATTTGTTTGATCAGTAGCAATTACAGCTTTATTATTATTATTATCTCTACCAGTATTAGCTGGAGCAATTACTATATTATTAACTGATCGAAATTTAAATACTTCATTTTTTGATCCTGCAGGAGGAGGTGATCCTATTTTATATCAACACTTATTTTGATTT
>C4_Cosmina_aenea_F_Namibia
-ATTATATTTTATTTTTGGAGCATGATCCGGAATAGTAGGAACATCATTAAGAATTTTAATTCGAGCTGAATTAGGTCACCCAGGAGCTCTAATTGGAGATGATCAAATTTATAATGTAATTGTAACTGCTCATGCATTTGTAATAATTTTTTTCATAGTAATACCAATTATAATTGGAGGATTTGGAAATTGATTAGTCCCTCTTATACTAGGAGCTCCAGATATAGCTTTCCCTCGAATAAATAATATAAGTTTTTGACTATTACCACCTGCATTAACCTTATTATTAGTAAGTAGCATAGTAGAAAATGGAGCTGGAACAGGATGAACAGTTTATCCTCCCTTATCATCTAATATTGCTCATGGAGGAGCTTCTGTAGATTTAGCTATTTTTTCTTTACATTTAGCTGGAATTTCATCTATTTTAGGAGCTGTAAATTTTATTACAACAGTAATTAACATACGAGCAATAGGAATTACATTTGATCGAATACCCTTATTTGTTTGATCAGTAGCAATTACAGCTTTATTATTATTATTATCTCTACCAGTATTAGCTGGAGCAATTACTATATTATTAACTGATCGAAATTTAAATACTTCATTTTTTGATCCTGCAGGAGGAGGTGATCCTATTTTATATCAACACTTATTTTGATTT
>C8_Cosmina_sp9_M_Madagascar
-ATTATATTTTATTTTTGGAGCCTGAGCTGGAATAGTAGGAACATCTTTAAGAATTTTAATTCGAACTGAATTAGGACATCCAGGAGCTTTAATTGGCGATGATCAAATTTATAATGTAATCGTAACAGCTCATGCTTTTATTATAATTTTTTTTATAGTAATACCAATTATAATTGGAGGATTTGGAAACTGATTAGTTCCTCTTATATTAGGAGCTCCAGATATAGCCTTTCCTCGAATAAATAACATAAGTTTTTGACTATTACCTCCTGCAATAACTTTACTACTAGTAAGTAGTATAGTAGAAAACGGAGCTGGAACAGGATGAACAGTTTACCCTCCTTTATCTTCTAATATTGCTCATAGAGGAGCTTCTGTTGATTTAGCTATTTTTTCATTACATTTAGCTGGAATTTCATCTATTTTAGGAGCTGTAAATTTTATTACAACTGTAATTAATATACGATCAACAGGTATTACATTTGATCGAATACCATTATTTGTATGATCAGTAGCAATTACAGCTTTATTATTATTATTATCTTTACCTGTACTAGCAGGAGCTATTACTATATTATTAACTGATCGAAACTTAAATACCTCATTTTTTGACCCTGCAGGAGGAGGAGATCCAATTTTATATCAACATTTATTTTGATTC
>E1_Eurhyncomyia_diversicolor_M_Mozambique
-ATTATATTTTATTTTTGGAGCATGATCCGGAATAGTGGGAACATCATTAAGAATTTTAATTCGAGCTGAATTAGGACATCCTGGAGCTTTAATTGGAGATGATCAAATTTATAATGTAATTGTTACAGCTCATGCTTTTGTAATAATTTTTTTTATAGTAATACCAATTATAATTGGAGGATTTGGAAATTGATTAGTTCCCCTTATATTAGGAGCCCCAGATATAGCATTTCCTCGAATAAATAATATAAGCTTTTGATTATTACCCCCTGCATTAACTTTATTATTGCTAAGCAGTATAGTAGAAAATGGAGCTGGAACAGGATGAACTGTTTATCCTCCTTTATCATCTAATATTGCTCATGGAGGAGCTTCTGTTGATTTAGCTATTTTTTCTTTACATTTAGCTGGAATTTCATCTATTTTAGGAGCTGTAAATTTTATTACAACTGTAATTAATATACGATCAACAGGAATTACTTTTGATCGAATACCACTATTTGTTTGATCAGTAGTAATTACAGCTTTATTATTACTGTTATCATTACCTGTATTAGCAGGAGCTATTACTATATTATTAACTGATCGAAACTTAAATACTTCATTTTTTGATCCTGCAGGAGGAGGAGATCCAATTCTATATCAACATTTATTTTGATTT
>E2_Eurhyncomyia_diversicolor_F_Mozambique
-ATTATATTTTATTTTTGGAGCATGATCCGGAATAGTGGGAACATCATTAAGAATTTTAATTCGAGCTGAATTAGGACATCCTGGAGCTTTAATTGGAGATGATCAAATTTATAATGTAATTGTTACAGCTCATGCTTTTGTAATAATTTTTTTTATAGTAATACCAATTATAATTGGAGGATTTGGAAATTGATTAGTTCCCCTTATATTAGGAGCCCCAGATATAGCATTTCCTCGAATAAATAATATAAGCTTTTGATTATTACCCCCTGCATTAACTTTATTATTGCTAAGCAGTATAGTAGAAAATGGAGCTGGAACAGGATGAACTGTTTATCCTCCTTTATCATCTAATATTGCTCATGGAGGAGCTTCTGTTGATTTAGCTATTTTTTCTTTACATTTAGCTGGAATTTCATCTATTTTAGGAGCTGTAAATTTTATTACAACTGTAATTAATATACGATCAACAGGAATTACTTTTGATCGAATACCACTATTTGTTTGATCAGTAGTAATTACAGCTTTATTATTACTGTTATCATTACCTGTATTAGCAGGAGCTATTACTATATTATTAACTGATCGAAACTTAAATACTTCATTTTTTGATCCTGCAGGAGGAGGAGATCCAATTCTATATCAACATTTATTTTGATTT
>F2_Fainia_elongata_F_DRCongo
-TTTATATTTTATCTTTGGAGCATGATCTGGAATAATTGGAACTTCTTTAAGAATTTTAATTCGAGCTGAATTAGGTCACCCTGGAGCTTTAATTGGAGATGATCAAATTTATAATGTAATTGTTACAGCTCATGCCTTTGTAATAATTTTCTTTATAGTAATACCAATTATAATTGGAGGATTTGGAAATTGATTAGTTCCTTTAATATTAGGAGCCCCAGATATAGCATTTCCACGAATAAATAATATAAGCTTTTGACTTTTACCTCCTGCATTAACTTTATTATTAGTAAGTAGTATAGTAGAAAATGGAGCTGGAACAGGATGAACTGTTTACCCTCCTCTATCTTCTAATATTGCTCATGGAGGAGCTTCAGTTGATTTAGCTATTTTTTCACTTCATCTGGCTGGGATCTCTTCTATTTTAGGAGCTGTAAATTTTATTACTACTGTAATTAATATGCGATCAACGGGAATTACTTTTGATCGAATACCTTTATTTGTATGATCAGTAGTAATTACAGCTTTATTACTTTTATTATCATTACCTGTATTAGCTGGAGCTATTACAATATTATTAACAGATCGAAATTTAAATACTTCATTTTTTGACCCAGCAGGAGGAGGTGATCCAATTTTATATCAACATTTATTTTGATTC
>F20_Fainia_albitarsis_M_Tanzania
-TTTATATTTTATCTTTGGAGCATGATCTGGAATAATTGGAACATCTTTAAGAATTTTAATTCGAGCTGAATTAGGTCATCCTGGAGCTTTAATTGGAGATGATCAAATTTATAATGTAATTGTTACAGCTCATGCCTTTGTAATAATTTTTTTTATAGTAATACCAATTATAATTGGAGGATTTGGAAATTGATTAGTTCCTCTTATATTAGGAGCCCCAGATATAGCATTTCCACGAATAAATAATATAAGTTTTTGACTTTTACCTCCAGCATTAACTTTATTATTAGTAAGTAGTATAGTAGAAAATGGAGCTGGAACAGGATGAACTGTTTACCCTCCACTATCTTCTAATATTGCTCATGGAGGAGCTTCAGTTGATTTAGCTATTTTTTCACTTCATCTAGCTGGAATTTCTTCTATTTTAGGAGCTGTAAATTTTATTACAACTGTAATTAATATACGATCAACAGGAATTACTTTTGATCGAATACCTTTATTTGTATGATCAGTAGTAATTACAGCTTTATTACTTTTATTATCATTGCCTGTATTAGCTGGAGCTATTACAATATTATTAACAGATCGAAATTTAAATACTTCATTTTTTGATCCAGCAGGAGGAGGAGATCCAATTTTATACCAACATTTATTTTGATTC
>F3_Fainia_inexpectata_F_Malawi
-TTTATATTTTATCTTTGGAGCATGATCTGGAATAATTGGAACCTCTTTAAGAATTTTAATTCGAGCTGAATTAGGTCACCCTGGAGCTTTAATTGGAGATGATCAAATTTATAATGTAATTGTTACAGCTCATGCCTTTGTAATAATTTTCTTTATAGTAATACCAATTATAATTGGAGGATTTGGAAATTGATTAGTTCCTCTAATATTAGGAGCCCCAGATATAGCATTTCCACGAATAAATAATATAAGTTTTTGACTTTTACCTCCTGCATTAACTTTATTATTAGTAAGTAGTATAGTAGAAAATGGAGCTGGAACAGGATGAACTGTTTACCCTCCTCTATCTTCTAATATTGCCCATGGAGGAGCTTCAGTTGATTTAGCTATTTTTTCACTTCATCTAGCTGGAATTTCTTCTATTTTAGGAGCTGTAAATTTTATTACAACTGTAATTAATATACGATCAACAGGAATTACTTTTGATCGAATACCTCTATTTGTATGATCAGTAGTAATTACAGCTTTATTACTTTTATTATCATTACCTGTATTAGCTGGAGCTATTACAATATTATTAACAGATCGAAATTTAAATACTTCATTTTTTGACCCAGCAGGAGGAGGTGATCCAATTTTATACCAACATTTATTTTGATTC
>F5_Fainia_elongata_M_Malawi
-TTTATATTTTATCTTTGGAGCATGATCTGGAATAATTGGAACTTCTTTAAGAATTTTAATTCGAGCTGAATTAGGTCACCCTGGAGCTTTAATTGGAGATGATCAAATTTATAATGTAATTGTTACAGCTCATGCCTTTGTAATAATTTTCTTTATAGTAATACCAATTATAATTGGAGGATTTGGAAATTGATTAGTTCCTTTAATATTAGGAGCCCCAGATATAGCATTTCCACGAATAAATAATATAAGCTTTTGACTTTTACCTCCTGCATTAACTTTATTATTAGTAAGTAGTATAGTAGAAAATGGAGCTGGAACAGGATGAACTGTTTACCCTCCTCTATCTTCTAATATTGCTCATGGAGGAGCTTCAGTTGATTTAGCTATTTTTTCACTTCATCTGGCTGGGATCTCTTCTATTTTAGGAGCTGTAAATTTTATTACTACTGTAATTAATATGCGATCAACGGGAATTACTTTTGATCGAATACCTTTATTTGTATGATCAGTAGTAATTACAGCTTTATTACTTTTATTATCATTGCCTGTATTAGCTGGAGCTATTACAATATTATTAACAGATCGAAATTTAAATACTTCATTTTTTGACCCAGCAGGAGGAGGTGATCCAATTTTATATCAACATTTATTTTGATTC
>F6_Fainia_inexpectata_M_Kenya
-TTTATATTTTATCTTTGGAGCATGATCTGGAATAATTGGAACCTCTTTAAGAATTTTAATTCGAGCTGAATTAGGTCACCCTGGAGCTTTAATTGGAGATGATCAAATTTATAATGTAATTGTTACAGCTCATGCCTTTGTAATAATTTTCTTTATAGTAATACCAATTATAATTGGAGGATTTGGAAATTGATTAGTTCCTCTAATATTAGGAGCCCCAGATATAGCATTTCCACGAATAAATAATATAAGTTTTTGACTTTTACCTCCTGCATTAACTTTATTATTAGTAAGTAGTATAGTAGAAAATGGAGCTGGAACAGGATGAACTGTTTACCCTCCTCTATCTTCTAATATTGCTCATGGAGGAGCTTCAGTTGATTTAGCTATTTTTTCACTTCATCTAGCTGGAATTTCTTCTATTTTAGGAGCTGTAAATTTTATTACAACTGTAATTAATATACGATCAACGGGAATTACTTTTGATCGAATACCTCTATTTGTATGATCAGTAGTAATTACAGCTTTATTACTTTTATTATCATTACCTGTATTAGCTGGAGCTATTACAATATTATTAACAGATCGAAATTTAAATACTTCATTTTTTGACCCAGCAGGAGGAGGTGATCCAATTTTATATCAACATTTATTTTGATTC
>G1_Stegosoma_bowdeni_M_Togo
-ATTATATTTTATTTTTGGAGCATGATCTGGAATAATTGGAACTTCTTTGAGAATTTTAATTCGAGCTGAATTGGGTCATCCTGGAGCTTTAATTGGTGATGATCAAATTTATAATGTAATTGTTACAGCTCATGCTTTTGTAATAATTTTTTTTATAGTAATACCAATTATAATTGGAGGATTTGGAAATTGATTAGTTCCACTTATATTAGGAGCCCCAGATATAGCCTTCCCTCGAATAAATAATATAAGTTTTTGATTACTACCTCCTGCATTAACATTACTATTAGTAAGTAGTATAGTGGAAAATGGAGCTGGAACAGGATGAACTGTTTACCCTCCTTTATCATCTAATATTGCTCATGGAGGAGCTTCTGTTGATTTAGCTATTTTTTCTTTACATTTAGCTGGAATTTCTTCAATTTTAGGAGCTGTAAATTTTATTACTACTGTAATTAATATACGATCAACAGGAATTACATTTGATCGAATACCTTTATTTGTTTGATCTGTAGTAATTACTGCTTTATTATTACTTCTATCTTTACCTGTATTAGCAGGAGCAATTACTATATTATTAACAGACCGAAATTTAAATACTTCATTTTTTGATCCAGCAGGAGGAGGAGATCCAATTTTATACCAACACTTATTTTGATTT
>G3_Stegosoma_bowdeni_F_Togo
-ATTATATTTTATTTTTGGAGCATGATCTGGAATAATTGGAACTTCTTTGAGAATTTTAATTCGAGCTGAATTGGGTCATCCTGGAGCTTTAATTGGTGATGATCAAATTTATAATGTAATTGTTACAGCTCATGCTTTTGTAATAATTTTTTTTATAGTAATACCAATTATAATTGGAGGATTTGGAAATTGATTAGTTCCACTTATATTAGGAGCCCCAGATATAGCCTTCCCTCGAATAAATAATATAAGTTTTTGATTACTACCTCCTGCATTAACATTACTATTAGTAAGTAGTATAGTGGAAAACGGAGCTGGAACAGGATGAACTGTTTACCCTCCTTTATCATCTAATATTGCTCATGGAGGAGCTTCTGTTGATTTAGCTATTTTTTCTTTACATTTAGCTGGAATTTCTTCAATTTTAGGAGCTGTAAATTTTATTACTACTGTAATTAATATACGATCAACAGGAATTACATTTGATCGAATACCTTTATTTGTTTGATCTGTAGTAATTACTGCTTTATTATTACTTCTATCTTTACCTGTATTAGCAGGAGCAATTACTATATTATTAACAGACCGAAATTTAAATACTTCATTTTTTGATCCAGCAGGAGGAGGAGATCCAATTTTATACCAACACTTATTTTGATTT
>G5_Stegosoma_vinculatum_F_SouthAfrica
-ATTATATTTTATTTTTGGAGCATGATCTGGAATAGTAGGAACTTCATTAAGAATTTTAATTCGAGCTGAATTAGGACATCCAGGAGCTTTAATTGGTGATGATCAAATTTATAATGTAATTGTTACAGCTCATGCTTTTGTAATAATTTTTTTTATAGTAATACCAAKTATAATTGGAGGATTTGGAAATTGATTAGTTCCTCTTATATTAGGAGCTCCAGATATAGCATTTCCCCGAATAAATAATATAAGTTTTTGACTTCTACCTCCTGCATTAACGCTATTGTTAGTAAGCAGTATAGTAGAAAACGGAGCTGGAACAGGATGAACTGTTTACCCTCCTTTATCATCTAATATCGCTCATGGAGGAGCTTCTGTAGATTTAGCTATTTTTTCATTACATTTAGCTGGAATTTCTTCAATTTTAGGAGCTGTGAATTTTATTACTACTGTAATTAATATACGATCAACAGGAATTACATTTGATCGAATACCATTATTTGTATGATCAGTAGTAATTACTGCCTTATTATTATTATTATCATTACCTGTATTAGCTGGAGCTATTACTATATTATTAACAGATCGAAATTTAAATACTTCATTTTTT---------------------------------------------------
>G7_Stegosoma_vinculatum_M_SouthAfrica
-ATTATATTTTATTTTTGGAGCATGATCTGGAATAGTAGGAACTTCATTAAGAATTTTAATTCGAGCTGAATTAGGACATCCAGGAGCTTTAATTGGTGATGATCAAATTTATAATGTAATTGTTACAGCTCATGCTTTTGTAATAATTTTTTTTATAGTAATACCAATTATAATTGGAGGATTTGGAAATTGATTAGTTCCTCTTATATTAGGAGCTCCAGATATAGCATTTCCCCGAATAAATAATATAAGTTTTTGACTTCTACCTCCTGCATTAACGCTATTGTTAGTAAGCAGTATAGTAGAAAACGGAGCTGGAACAGGATGAACTGTTTACCCTCCTTTATCATCTAATATCGCTCATGGAGGAGCTTCTGTAGATTTAGCTATTTTTTCATTACATTTAGCCGGAATTTCTTCAATTTTAGGAGCTGTGAATTTTATTACTACTGTAATTAATATACGATCAACAGGAATTACATTTGATCGAATACCATTATTTGTATGATCAGTAGTAATTACTGCCTTATTATTATTATTATCATTACCTGTATTAGCTGGAGCTATTACTATATTATTAACAGATCGAAATTTAAATACTTCATTTTTTGATCCAGCAGGAGGAGGAGACCCAATTTTATACCAACATTTATTTTGATTC
>G8_Stegosoma_sp1_F_DRCongo
-TTTATATTTCATTTTTGGAACATGATCCGGAATAGTAGGAACTTCATTAAGAATTTTAATTCGAGCTGAATTAGGTCATCCTGGAGCTTTAATTGGTGATGATCAAATTTATAATGTAATTGTTACAGCTCATGCTTTTGTAATAATTTTTTTTATAGTAATACCAATTATAATTGGAGGATTTGGGAATTGATTAGTCCCTCTTATATTAGGAGCTCCAGATATAGCTTTTCCTCGAATAAATAATATAAGTTTTTGATTACTACCTCCTGCATTAACATTATTATTAGTAAGCAGTATAGTAGAAAATGGAGCTGGAACAGGATGAACTATTTACCCTCCTTTATCATCTAATATTGCTCATGGAGGAGCTTCTGTTGATTTAGCAATTTTTTCACTTCATTTAGCTGGAATTTCTTCAATTCTAGGAGCAGTAAATTTTATTACAACTGTAATTAATATACGATCAACAGGAATTACTTTTGATCGAATACCATTATTTGTTTGATCAGTAGTAATTACTGCTTTATTATTACTATTGTCATTACCTGTATTAGCTGGAGCTATTACTATATTATTAACAGATCGAAATTTAAATACTTCATTTTTTGATCCTGCAGGAGGAGGAGACCCAATTTTATACCAACATTTATTTTGATTT
>I1_Isomyia_dubiosa_F_Togo
-ATTATATTTTATTTTTGGAGCATGATCAGGTATAGTAGGAACATCATTAAGAATTTTAATTCGAACAGAATTAGGACACCCTGGAGCTTTAATTGGAAATGACCAAATTTATAATGTAATTGTTACAGCTCATGCTTTTGTAATAATTTTTTTTATAGTAATGCCTATTATAATTGGAGGATTTGGAAATTGGTTAGTACCTATTATATTAGGAGCTCCAGATATAGCATTTCCTCGAATGAATAATATAAGTTTTTGATTATTACCTCCAGCATTATCTCTTCTTCTAATGAGTAGTATAGTAGAAAATGGAGCTGGAACAGGCTGAACTGTTTATCCACCTCTATCATCAAATATTGCTCATAGAGGATCTTCAGTTGATTTAGCTATTTTTTCATTACATTTAGCTGGAATCTCATCTATTTTAGGAGCTGTAAATTTTATTACTACCGTAATTAATATGCGATCTACAGGAATTTCATTTGATCGAATACCATTATTTGTATGATCAGTGGTAATTACAGCTTTATTATTATTATTATCATTACCAGTATTAGCTGGAGCTATTACTATATTATTAACAGATCGAAATATAAATACTTCATTTTTTGATCCCGCAGGAGGAGGAGATCCAATTTTATACCAACATTTATTTTGGTTT
>I10_Isomyia_eos_F_SouthAfrica
-ATTATATTTTATTTTTGGTGCATGATCCGGAATAGTAGGAACATCATTAAGTATTTTAATTCGAGCAGAATTAGGTCATCCTGGAACATTAATTGGTAATGACCAAATTTATAATGTAATCGTTACAGCTCATGCTTTTATTATAATTTTTTTTATAGTAATACCAATTATAATTGGTGGATTTGGGAATTGATTAGTTCCTTTAATATTAGGAGCTCCAGATATAGCATTTCCTCGAATAAATAATATAAGTTTCTGACTTTTACCACCTGCATTAACTTTATTATTGACGAGCAGTATAGTAGAAGATGGAACTGGAACAGGATGAACTGTTTACCCTCCTTTATCATCTAATATTGCTCATAGAGGAGCTTCTGTTGATTTATCTATTTTTTCATTACATTTAGCTGGAATTTCTTCTATTCTAGGAGCTGTAAATTTTATTACAACTGTAATTAATATACGTTCAACAGGAATTACATTTGATCGTATACCATTATTTGTTTGATCTGTTGTAATTACAGCTTTATTATTATTATTATCATTACCTGTACTAGCTGGAGCTATTACTATACTATTAACAGATCGAAACTTAAATACTTCATTTTTTGACCCTGCAGGAGGAGGTGATCCAATTTTATATCAACACTTATTTTGATTT
>I11_Isomyia_darwini_F_SouthAfrica
-ATTATATTTCATTTTTGGAGCATGAGCAGGAATAGTAGGAACATCATTAAGAATTTTAATTCGAACAGAATTAGGTCATCCTGGAACACTAATTGGAAATGATCAAATTTATAATGTAATCGTTACAGCTCATGCTTTTGTAATAATTTTTTTTATAGTAATACCTATCATAATCGGAGGATTTGGAAATTGATTAGTTCCACTTATACTAGGAGCTCCAGATATAGCATTTCCTCGAATAAATAATATAAGTTTTTGACTTTTACCTCCTGCATTAACTTTACTTTTAGTGAGCAGTATAGTAGAAGATGGAGCTGGAACAGGATGAACTGTTTACCCTCCGCTATCATCTAATATTGCTCATAGAGGAGCTTCTGTTGACTTAACTATTTTTTCTTTACATTTAGCTGGAATCTCATCTATTTTAGGAGCTGTAAATTTTATTACAACTGTAATTAATATACGATCAACAGGAATTTCATTTGATCGAATACCACTATTTGTTTGATCAGTAGCAATTACAGCCCTATTACTATTACTATCACTTCCAGTATTAGCCGGAGCTATTACTATATTATTAACAGATCGAAATTTAAATACCTCATTCTTTGATCCTGCAGGAGGAGGAGATCCTATTTTATATCAACATTTATTTTGATTC
>I12_Isomyia_dubiosa_F_Togo
------------TTTTTGGAGCATGATCAGGTATGGTAGGAACATCATTAAGAATTTTAATTCGAACAGAATTAGGACACCCCGGAGCTTTAATTGGAAATGACCAAATTTATAATGTAATTGTTACAGCTCATGCTTTTGTAATAATTTTTTTTATAGTAATGCCTATTATAATTGGAGGATTTGGAAATTGGTTAGTACCTATTATATTAGGAGCTCCAGATATAGCATTTCCTCGAATGAATAATATAAGTTTTTGATTATTACCTCCAGCATTATCTCTTCTTCTAATGAGTAGTATAGTAGAAAATGGAGCTGGAACAGGCTGAACTGTTTATCCACCTCTATCATCAAATATTGCTCATAGAGGATCTTCAGTTGATTTAGCTATTTTTTCATTACATTTAGCTGGAATCTCATCTATTTTAGGAGCTGTAAATTTTATTACTACCGTAATTAATATGCGATCTACAGGAATTTCATTTGATCGAATACCATTATTTGTATGATCAGTGGTAATTACAGCTTTATTATTATTATTATCATTACCAGTATTAGCTGGAGCTATTACTATATTATTAACAGATCGAAATATAAATACTTCATTTTTTGATCCCGCAGGAGGAGGAGATCCAATTTTATATCAACATTTATTTTGGTTT
>I14_Isomyia_sp1_F_Uganda
-TTTGTATTTCATTTTTGGAGCATGATCTGGTATAGTAGGAACATCATTAAGAATTCTAATTCGAACAGAATTAGGACATCCCGGAGCTTTAATTGGAAATGATCAAATTTATAATGTAATTGTTACAGCACATGCTTTTATTATAATTTTTTTTATAGTAATACCTATTATAATTGGAGGATTTGGTAATTGACTAGTACCCCTTATACTAGGAGCCCCAGATATAGCATTTCCTCGAATAAATAATATAAGTTTTTGATTATTACCTCCAGCTCTTTCTCTTCTTCTTATAAGTAGTATAGTAGAAAATGGAGCTGGAACAGGATGAACTGTTTACCCACCCCTATCATCAAATATTGCTCACAGAGGATCTTCAGTTGATTTAGCTATTTTTTCACTTCATTTAGCTGGAATTTCATCTATTTTAGGTGCTGTTAATTTTATTACAACTGTAATTAATATACGATCCATTGGAATTACATTTGATCGAATACCATTATTTGTATGATCAGTAGTAATTACAGCTTTACTACTTCTTTTATCACTTCCAGTATTAGCAGGAGCTATTACCATATTATTAACTGATCGAAATATAAATACTTCATTTTTTGATCCAGCAGGTGGAGGAGATCCAATTCTATATCAACATTTATTTTGATTT
>I15_Isomyia_sp2_M_Cameroon
-ATTATATTTTATTTTTGGAGCATGATCAGGAATAATAGGAACATCATTAAGAATTTTAATTCGAACAGAATTAGGACATCCTGGAACTTTAATTGGAAATGATCAAATTTATAATGTAATTGTCACAGCTCATGCTTTTGTAATAATTTTTTTTATAGTAATACCTATTATAATTGGAGGATTTGGAAATTGATTAGTTCCACTTATATTAGGAGCCCCAGACATAGCATTTCCTCGAATAAATAATATAAGTTTTTGACTCTTACCTCCTGCATTAACTCTTCTTCTTATAAGTAGTATAGTAGAAGATGGAACTGGAACAGGATGAACTGTTTATCCTCCTTTATCATCTAATATCGCTCATAGAGGAGCTGCTGTTGATTTAGCTATTTTTTCATTACACCTAGCTGGAATTTCTTCTATTTTAGGAGCTGTAAATTTTATTACAACTGTAATTAATATACGATCAACGGGAATCACATTTGATCGAATACCATTATTCGTTTGATCAGTAGCAATTACAGCCTTATTATTACTACTATCTCTTCCCGTACTAGCTGGAGCTATTACTATATTATTAACAGATCGAAATATAAATACTTCATTCTTTGATCCTGCAGGAGGAGGAGACCCTATTTTATATCAACATTTATTTTGATTC
>I17_Isomyia_distinguenda_F_Malawi
-TTTATATTTCATTTTTGGTACATGATCAGGAATAGTAGGAACATCTTTAAGAATTTTAATTCGAACAGAATTAGGTCATCCTGGAACACTAATTGGAAATGATCAAATTTATAATGTAATTGTTACAGCTCATGCTTTTGTAATGATTTTTTTTATAGTAATACCAATTATAATTGGAGGATTTGGAAATTGACTAGTTCCTCTTATACTAGGAGCTCCAGATATAGCATTTCCTCGAATAAATAATATAAGTTTTTGACTTTTACCTCCTGCATTAACTTTACTTTTAGTAAGAAGTATAGTAGATAACGGAGCTGGTACAGGATGAACTGTTTATCCTCCATTATCATCTAATATTGCTCACAGAGGAGCTTCTGTTGATTTAACAATTTTTTCCTTACATTTAGCTGGAATTTCTTCAATTTTAGGAGCTGTAAATTTTATTACAACCGTTATTAATATACGATCAACAGGAATTACATTTGATCGAATACCATTATTCGTCTGATCAGTAGTAATTACAGCTTTACTATTACTACTATCTTTACCTGTACTAGCTGGAGCTATTACTATATTATTAACAGATCGAAACTTAAATACTTCTTTCTTTGATCCTGCAGGAGGAGGAGATCCAATTTTATATCAACATTTATTTTGATTC
>I18_Isomyia_faini_M_Togo
-ATTATATTTTATTTTTGGTACACTATCAGGAATAATAGGAACATCTTTAAGAATTTTAATTCGAACAGAATTAGGTCACCCTGGATCATTAATTGGAAATGATCAAATTTATAATGTAATTGTTACAGCTCATGCTTTTGTAATAATTTTTTTTATAGTAATACCAATTATAATTGGAGGATTCGGAAATTGATTAGTTCCTCTTATACTAGGAGCTCCAGATATAGCATTTCCTCGAATAAATAATATAAGTTTTTGACTTTTACCACCTGCATTAACTTTACTTTTAGTGAGAAGTATAGTAGATAATGGAGCTGGTACAGGATGAACTGTTTATCCTCCATTATCATCTAATATTGCTCATAGAGGATCTTCTGTTGATTTAACAATTTTTTCATTACATTTAGCTGGAATTTCCTCTATTTTAGGAGCTGTAAATTTTATCACAACTGTAATTAATATACGAGCAACAGGAATTACATTTGATCGAATACCTTTATTTGTTTGATCAGTAGTAATTACAGCTTTATTATTACTTCTATCATTACCTGTATTAGCAGGAGCTATTACTATATTATTAACAGATCGAAATCTAAATACTTCATTTTTTGACCCTGCAGGAGGA------------------------------------
>I19_Isomyia_distinguenda_F_Malawi
-TTTATATTTCATTTTTGGTACATGATCAGGAATAGTAGGAACATCTTTAAGAATTTTAATTCGAACAGAATTAGGTCATCCTGGAACACTAATTGGAAATGATCAAATTTATAATGTAATTGTTACAGCTCATGCTTTTGTAATGATTTTTTTTATAGTAATACCAATTATAATTGGAGGATTTGGAAATTGACTAGTTCCTCTTATATTAGGAGCTCCAGATATAGCATTCCCTCGAATAAATAATATAAGTTTTTGACTTTTACCTCCTGCATTAACTTTACTTTTAGTAAGAAGTATAGTAGATAACGGAGCTGGTACAGGATGAACTGTTTATCCTCCATTATCATCTAATATTGCTCACAGAGGAGCTTCTGTTGATTTAACAATTTTTTCCTTACATTTAGCTGGAATTTCTTCAATTTTAGGAGCTGTAAATTTTATTACAACCGTTATTAATATACGATCAACAGGAATTACATTTGATCGAATACCATTATTCGTCTGATCAGTAGTAATTACAGCTTTACTATTACTACTATCTTTACCTGTACTAGCTGGAGCTATTACTATATTATTAACAGATCGAAACTTAAATACTTCTTTCTTTGATCCTGCAGGA---------------------------------------
>I2_Isomyia_dubiosa_F_Togo
-ATTATATTTTATTTTTGGAGCATGATCAGGTATAGTAGGAACATCATTAAGAATTTTAATTCGAACAGAATTAGGACACCCTGGAGCTTTAATTGGAAATGACCAAATTTATAATGTAATTGTTACAGCTCATGCTTTTGTAATAATTTTTTTTATAGTAATGCCTATTATAATTGGAGGATTTGGAAATTGGTTAGTACCTATTATATTAGGAGCTCCAGATATAGCATTTCCTCGAATGAATAATATAAGTTTTTGATTATTACCTCCAGCATTATCTCTTCTTCTAATGAGTAGTATAGTAGAAAATGGAGCTGGAACAGGCTGAACTGTTTATCCACCTCTATCATCAAATATTGCTCATAGAGGATCTTCAGTTGATTTAGCTATTTTTTCATTACATTTAGCTGGAATCTCATCTATTTTAGGAGCTGTAAATTTTATTACTACCGTAATTAATATGCGATCTACAGGAATTTCATTTGATCGAATACCATTATTTGTATGATCAGTGGTAATTACAGCTTTATTATTATTATTATCATTACCAGTATTAGCTGGAGCTATTACTATATTATTAACAGATCGAAATATAAATACTTCATTTTTTGATCCCGCAGGAGGAGGA---------------------------------
>I20B_Isomyia_tristis_M_SouthAfrica
-ATTATATTTCATTTTTGGAGCATGATCTGGAATAGTAGGTACATCATTAAGAATTTTAATTCGAGCTGAATTAGGTCATCCTGGAACTTTAATTGGAAATGATCAAATTTATAATGTAATTGTTACAGCTCATGCTTTTGTAATAATTTTCTTTATAGTTATACCAATTATAATTGGAGGATTCGGAAATTGATTAGTTCCTCTTATATTAGGATCTCCAGATATAGCATTTCCTCGAATAAATAATATAAGTTTTTGACTTTTACCTCCTGCATTAACTTTATTATTAATAAGCAGCATAGTAGAAAATGGAGCTGGAACAGGATGAACTGTTTATCCACCTCTTTCATCTAATATTGCTCATAGAGGAGCTTCTGTTGATTTAGCTATTTTTTCATTACATTTAGCTGGAATTTCTTCTATTTTAGGAGCTGTAAATTTTATTACTACCGTAATTAATATACGATCAACAGGAATTACATTTGATCGAATACCCCTATTTGTTTGATCAGTAGCAATTACAGCTTTATTATTATTATTATCACTACCTGTATTAGCAGGAGCTATTACTATATTATTAACAGATCGAAATTTAAATACATCATTTTTTGATCCTGCAGGAGGAGGAGATCCTATTTTATATCAA---------------
>I4_Isomyia_cuthbertsoni_M_SouthAfrica
-TTTATATTTCATTTTTGGTACATGATCAGGAATAGTAGGAACATCTTTAAGAATTTTAATTCGAACAGAATTAGGTCATCCTGGAACACTAATTGGAAATGATCAAATTTATAATGTAATTGTTACAGCTCATGCTTTTGTAATAATTTTTTTTATAGTAATACCAATTATAATTGGAGGATTTGGAAATTGATTAGTTCCTCTTATACTAGGAGCTCCAGATATAGCATTTCCTCGAATAAATAATATAAGTTTTTGACTTTTACCTCCTGCATTAACTTTACTTTTAGTAAGAAGCATAGTAGATAATGGAGCTGGTACAGGATGAACTGTTTATCCTCCATTATCATCTAATATTGCTCACAGAGGAGCTTCTGTTGATTTAACAATTTTTTCCTTACATTTAGCTGGAATTTCTTCAATTTTAGGAGCTGTAAATTTTATTACAACCGTTATTAATATACGATCAACAGGAATTACATTTGATCGAATACCATTATTCGTTTGATCAGTAGTAATTACAGCTCTATTATTATTATTATCTTTACCCGTACTAGCTGGAGCTATTACTATATTATTAACAGATCGAAATTTAAATACTTCCTTCTTTGATCCTGCAGGAGGAGGAGATCCAATTTTATATCAACATTTATTTTGATTC
>I5_Isomyia_pubera_M_SouthAfrica
-ATTATATTTTATTTTTGGAACATGATCTGGAATAGTAGGAACATCATTAAGTATTTTAATTCGAGCAGAATTAGGTCATCCTGGAGCTTTAATTGGAAATGATCAAATTTATAATGTAATTGTTACAGCTCATGCTTTTGTAATAATTTTTTTTATAGTAATACCAATTATAATTGGAGGATTTGGAAATTGATTAGTTCCATTAATATTAGGAGCTCCAGATATAGCATTTCCTCGAATAAATAATATAAGTTTTTGACTTTTACCACCTGCATTAACTTTACTTTTAACAAGAAGTATAGTAGAAAACGGAGCTGGGACAGGATGAACTGTATACCCACCATTATCATCTAATATTGCTCATAGAGGAGCCTCTGTTGATTTAGCTATTTTTTCATTACATTTAGCTGGAATTTCTTCAATTTTAGGAGCTGTGAATTTTATTACAACTGTTATTAATATACGATCAACAGGAATTACATTTGACCGAATACCATTATTTGTATGATCAGTAGTAATTACAGCTTTATTATTATTATTATCCTTACCTGTATTAGCTGGAGCTATTACTATATTATTAACAGATCGAAATTTAAATACTTCATTTTTTGATCCTGCTGGAGGAGGAGATCCAATTTTATATCAACATTTATTTTGATTT
>I6_Isomyia_sp3_cf_cuthbertsoni_F_SouthAfrica
-TTTATATTTCATTTTTGGTACATGATCAGGAATAGTAGGAACATCTTTAAGAATTTTAATTCGAACAGAATTAGGTCATCCTGGAACACTAATTGGAAATGATCAAATTTATAATGTAATTGTTACAGCTCATGCTTTTGTAATAATTTTTTTTATAGTAATACCAATTATAATTGGAGGATTTGGAAATTGATTAGTTCCTCTTATACTAGGAGCTCCAGATATAGCATTTCCTCGAATAAATAATATAAGTTTTTGACTTTTACCTCCTGCATTAACTTTACTTTTAGTAAGAAGCATAGTAGATAATGGAGCTGGTACAGGATGAACTGTTTATCCTCCATTATCATCTAATATTGCTCACAGAGGAGCTTCTGTTGATTTAACAATTTTTTCCTTACATTTAGCTGGAATTTCTTCAATTTTAGGAGCTGTAAATTTTATTACAACCGTTATTAATATACGATCAACAGGAATTACATTTGATCGAATACCATTATTCGTTTGATCAGTAGTAATTACAGCTCTATTATTATTATTATCTTTACCCGTACTAGCTGGAGCTATTACTATATTATTAACAGATCGAAATTTAAATACTTCCTTCTTTGATCCTGCAGGAGGAGGAGATCCAATTTTATATCAACATTTATTTTGATTC
>I8_Isomyia_distinguenda_M_SouthAfrica
-TTTATATTTCATTTTTGGTACATGATCAGGAATAGTAGGAACATCTTTAAGAATTTTAATTCGAACAGAATTAGGTCATCCTGGAACACTAATTGGAAATGATCAAATTTATAATGTAATTGTTACAGCTCATGCTTTTGTAATGATTTTTTTTATAGTAATACCAATTATAATTGGAGGATTTGGAAATTGACTAGTTCCTCTTATATTAGGAGCTCCAGATATAGCATTTCCTCGAATAAATAATATAAGTTTTTGACTTTTACCTCCTGCATTAACTTTACTTTTAGTAAGAAGTATAGTAGATAACGGAGCTGGTACAGGATGAACTGTTTATCCTCCATTATCATCTAATATTGCTCACAGAGGAGCTTCTGTTGATTTAACAATTTTTTCCTTACATTTAGCTGGAATTTCTTCAATTTTAGGAGCTGTAAATTTTATTACAACCGTTATTAATATACGATCAACAGGAATTACATTTGATCGAATACCATTATTCGTCTGATCAGTAGTAATTACAGCTTTACTATTACTTCTATCTTTACCTGTACTAGCTGGAGCTATTACTATATTATTAACAGATCGAAACTTAAATACTTCTTTCTTTGATCCTGCAGGAGGAGGAGATCCAATTTTATACCAACATTTATTTTGATTC
>I9_Isomyia_sp3_cf_cuthbertsoni_F_SouthAfrica
-TTTATATTTCATTTTTGGTACATGATCAGGAATAGTAGGAACATCTTTAAGAATTTTAATTCGAACAGAATTAGGTCATCCTGGAACACTAATTGGAAATGATCAAATTTATAATGTAATTGTTACAGCTCATGCTTTTGTAATAATTTTTTTTATAGTAATACCAATTATAATTGGAGGATTTGGAAATTGATTAGTTCCTCTTATACTAGGAGCTCCAGATATAGCATTTCCTCGAATAAATAATATAAGTTTTTGACTTTTACCTCCTGCATTAACTTTACTTTTAGTAAGAAGCATAGTAGATAATGGAGCTGGTACAGGATGAACTGTTTATCCTCCATTATCATCTAATATTGCTCACAGAGGAGCTTCTGTTGATTTAACAATTTTTTCCTTACATTTAGCTGGAATTTCTTCAATTTTAGGAGCTGTAAATTTTATTACAACCGTTATTAATATACGATCAACAGGAATTACATTTGATCGAATACCATTATTCGTTTGATCAGTAGTAATTACAGCTCTATTATTATTATTATCTTTACCCGTACTAGCTGGAGCTATTACTATATTATTAACAGATCGAAATTTAAATACTTCCTTCTTTGATCCTGCAGGAGGAGGAGATCCAATTTTATATCAACATTTATTTTGATTC
>K3_Fainia_albitarsis_F_Tanzania
-TTTATATTTTATCTTTGGAGCATGATCTGGAATAATTGGAACATCTTTAAGAATTTTAATTCGAGCTGAATTAGGTCATCCTGGAGCTTTAATTGGAGATGATCAAATTTATAATGTAATTGTTACAGCTCATGCCTTTGTAATAATTTTTTTTATAGTAATACCAATTATAATTGGAGGATTTGGAAATTGATTAGTTCCTCTTATATTAGGAGCCCCAGATATAGCATTTCCACGAATAAATAATATAAGTTTTTGACTTTTACCTCCAGCATTAACTTTATTATTAGTAAGTAGTATAGTAGAAAATGGAGCTGGAACAGGATGAACTGTTTACCCTCCACTATCTTCTAATATTGCTCATGGAGGAGCTTCAGTTGATTTAGCTATTTTTTCACTTCATCTAGCTGGAATTTCTTCTATTTTAGGAGCTGTAAATTTTATTACAACTGTAATTAATATACGATCAACAGGAATTACTTTTGATCGAATACCTTTATTTGTATGATCAGTAGTAATTACAGCTTTATTACTTTTATTATCATTGCCTGTATTAGCTGGAGCTATTACAATATTATTAACAGATCGAAATTTAAATACTTCATTTTTTGATCCAGCAGGAGGAGGAGATCCAATTTTATACCAACATTTATTTTGATTC
>K4_Rhinia_sp9_F_Tanzania
-TTTATATTTTATTTTTGGAGCATGATCTGGAATAGTAGGAACATCTTTAAGAATTCTAATTCGAGCTGAATTAGGCCATCCTGGAGCTTTAATTGGAGATGATCAAATTTATAACGTAATTGTTACAGCACACGCTTTTGTAATAATTTTTTTTATAGTAATACCTATTATAATTGGAGGATTTGGAAATTGATTAGTTCCTATTATACTAGGAGCTCCAGATATAGCATTCCCCCGAATAAATAATATAAGTTTTTGACTTTTACCTCCTGCATTAACTTTATTATTAGTAAGCAGTATAGTAGAAAATGGAGCTGGAACAGGATGAACTGTTTATCCACCTTTATCTTCTAATATTGCTCATGGAGGAGCTTCAGTTGATTTAGCTATTTTCTCATTACATTTAGCTGGAATTTCTTCAATTTTAGGAGCAGTTAATTTTATTACAACCGTAATTAATATACGATCTACAGGAATTACTTTTGATCGAATACCTTTATTTGTATGATCAGTAGTAATTACTGCTTTATTACTTTTATTATCATTACCTGTATTAGCTGGAGCTATTACTATATTATTAACTGATCGAAATTTAAATACTTCATTTTTTGATCCCGCAGGAGGAGGAGATCCAATTTTATATCAACATTTATTTTGATTT
>K5_Albaredaya_malgache_F_Madagascar
-TTTATATTTTATTTTTGGAGCATGATCCGGAATAGTAGGAACATCTTTAAGAATTTTAATTCGAGCTGAATTAGGTCATCCTGGGGCTTTAATTGGAGATGATCAAATTTATAACGTAATTGTTACAGCCCATGCTTTTGTAATAATTTTTTTTATAGTAATACCAATTATAATTGGAGGATTTGGAAATTGATTAGTTCCTCTTATATTAGGAGCTCCAGATATAGCATTTCCTCGAATAAATAATATAAGTTTTTGACTTCTACCTCCTGCACTAACTTTATTGTTAGTAAGTAGTATAGTAGAAAACGGAGCTGGAACAGGATGAACTGTTTATCCACCCCTATCTTCAAATATTGCGCATGGAGGAGCTTCTGTTGACCTAGCTATTTTTTCATTACATTTAGCTGGAATTTCTTCTATTTTAGGGGCTGTTAATTTTATTACTACTGTAATTAATATACGATCAACAGGAATTACTTTTGACCGAATACCATTATTTGTTTGATCAGTAGTAATTACAGCTTTATTACTTTTACTATCTTTACCAGTACTAGCAGGAGCAATTACTATACTATTAACAGATCGAAATCTAAATACTTCATTCTTTGATCCTGCAGGAGGGGGAGACCCAATTTTATACCAACATTTATTTTGATTT
>K7_Fainia_albitarsis_F_Tanzania
-TTTATATTTTATCTTTGGAGCATGATCTGGAATAATTGGAACATCTTTAAGAATTTTAATTCGAGCTGAATTAGGTCATCCTGGAGCTTTAATTGGAGATGATCAAATTTATAATGTAATTGTTACAGCTCATGCCTTTGTAATAATTTTTTTTATAGTAATACCAATTATAATTGGAGGATTTGGAAATTGATTAGTTCCTCTTATATTAGGAGCCCCAGATATAGCATTTCCACGAATAAATAATATAAGTTTTTGACTTTTACCTCCAGCATTAACTTTATTATTAGTAAGTAGTATAGTAGAAAATGGAGCTGGAACAGGATGAACTGTTTACCCTCCACTATCTTCTAATATTGCTCATGGAGGAGCTTCAGTTGATTTAGCTATTTTTTCACTTCATCTAGCTGGAATTTCTTCTATTTTAGGAGCTGTAAATTTTATTACAACTGTAATTAATATACGATCAACAGGAATTACTTTTGATCGAATACCTTTATTTGTATGATCAGTAGTAATTACAGCTTTATTACTTTTATTATCATTGCCTGTATTAGCTGGAGCTATTACAATATTATTAACAGATCGAAATTTAAATACTTCATTTTTTGATCCAGCAGGAGGAGGAGATCCAATTTTATACCAACATTTATTTTGATTC
>R12_Rhinia_apicalis_F_Namibia
-TTTATATTTTATTTTTGGAGCATGATCTGGAATAGTAGGAACATCTTTAAGAATTCTAATTCGAGCTGAATTAGGTCATCCTGGAGCTTTAATTGGAGATGATCAAATTTATAATGTAATTGTTACAGCACACGCTTTTGTAATAATTTTTTTTATAGTAATACCTATTATAATTGGAGGATTTGGAAATTGATTAGTTCCTCTTATATTAGGAGCTCCAGATATAGCATTTCCTCGAATAAATAATATAAGCTTTTGACTTTTACCTCCTGCATTAACTTTATTATTAGTAAGTAGTATAGTAGAAAATGGAGCTGGAACAGGATGAACTGTTTATCCACCCTTATCTTCTAATATTGCTCATGGAGGAGCTTCAGTTGATTTAGCTATTTTTTCATTACATTTAGCTGGAATTTCTTCAATTTTAGGAGCTGTTAATTTTATTACAACTGTAATTAATATACGATCTACAGGAATTACTTTTGATCGAATACCTTTATTTGTATGATCAGTAGTAATTACTGCTTTATTACTTTTATTATCATTACCTGTATTAGCTGGAGCTATTACTATATTATTAACAGATCGAAATTTAAATACTTCATTTTTTGATCCTGCAGGAGGAGGAGATCCAATTTTATATCAACATTTATTTTGATTT
>R18_Rhinia_apicalis_M_Togo
-TTTATATTTTATTTTTGGAGCATGATCTGGAATAGTAGGAACATCTTTAAGAATTCTAATTCGAGCTGAATTAGGTCATCCTGGAGCTTTAATTGGAGATGATCAAATTTATAATGTAATTGTTACAGCACACGCTTTTGTAATAATTTTTTTTATAGTAATACCTATTATAATTGGAGGATTTGGAAATTGATTAGTTCCTCTTATATTAGGAGCTCCAGATATAGCATTTCCTCGAATAAATAATATAAGCTTTTGACTTTTACCTCCTGCATTAACTTTATTATTAGTAAGTAGTATAGTAGAAAATGGAGCTGGAACAGGATGAACTGTTTATCCACCCTTATCTTCTAATATTGCTCATGGAGGAGCTTCAGTTGATTTAGCTATTTTTTCATTACATTTAGCTGGAATTTCTTCAATTTTAGGAGCTGTTAATTTTATTACAACTGTAATTAATATACGATCTACAGGAATTACTTTTGATCGAATACCTTTATTTGTATGATCAGTAGTAATTACTGCTTTATTACTTTTATTATCATTACCTGTATTAGCTGGAGCTATTACTATATTATTAACAGATCGAAATTTAAATACTTCATTTTTTGATCCTGCAGGAGGAGGAGATCCAATTTTATATCAACATTTATTTTGATTT
>R2_Rhinia_sp2_F_Burundi
-TTTATATTTTATTTTTGGAGCATGATCTGGAATAGTAGGAACATCTTTAAGAATTCTAATTCGAGCTGAATTAGGTCATCCTGGAGCTTTAATTGGAGATGATCAAATTTATAATGTAATTGTTACAGCACATGCTTTTGTAATAATTTTTTTTATAGTAATACCCATTATAATTGGAGGATTTGGAAATTGATTAGTACCTCTTATATTAGGAGCTCCAGATATAGCCTTTCCCCGAATAAATAATATAAGTTTCTGACTTTTACCTCCTGCATTAACTTTATTATTAGTAAGTAGTATAGTAGAAAATGGAGCTGGAACAGGATGAACTGTTTATCCACCATTATCTTCTAATATTGCTCATGAAGGAGCTTCAGTTGATTTAGCTATTTTTTCATTACATTTAGCTGGAATTTCTTCAATTTTAGGAGCAGTTAATTTTATTACAACCGTAATCAATATACGATCTACAGGAATTACATTTGATCGAATACCTTTATTTGTATGATCAGTAGTAATTACTGCTTTATTACTTTTATTATCACTGCCTGTATTAGCTGGAGCTATTACTATATTATTAACTGATCGAAATTTAAATACTTCATTTTTTGATCCAGCAGGAGGAGGTGATCCAATTTTATATCAACATTTATTTTGATTT
>R24_Rhinia_apicalis_F_Namibia
-TTTATATTTTATTTTTGGAGCATGATCTGGAATAGTAGGAACATCTTTAAGAATTCTAATTCGAGCTGAATTAGGTCATCCTGGAGCTTTAATTGGAGATGATCAAATTTATAATGTAATCGTTACAGCACACGCTTTTGTAATAATTTTTTTTATAGTAATACCTATTATAATTGGAGGATTTGGAAATTGATTAGTTCCTCTTATATTAGGAGCTCCAGATATAGCATTTCCTCGAATAAATAATATAAGTTTTTGACTTTTACCTCCTGCATTAACTTTATTGTTAGTAAGTAGTATAGTAGAAAATGGAGCTGGAACAGGATGAACTGTTTATCCACCCTTATCTTCTAATATTGCTCATGGAGGAGCTTCAGTTGATTTAGCTATTTTTTCATTACATTTAGCTGGAATTTCTTCAATTTTAGGAGCTGTTAATTTTATTACAACTGTAATTAATATACGATCTACAGGAATTACTTTTGATCGAATACCTTTATTTGTATGATCAGTAGTAATTACTGCTTTATTACTTTTATTATCATTACCTGTATTAGCTGGAGCTATTACTATATTATTAACAGATCGAAATTTAAATACTTCATTTTTTGATCCTGCAGGAGGAGGAGATCCAATTTTATATCAACATTTATTT------
>R3_Rhinia_coxendix_M_DRCongo
-TTTATATTTTATTTTTGGAGCATGATCTGGAATAGTAGGAACATCTTTAAGAATTCTAATTCGAGCTGAATTAGGTCATCCTGGAGCTTTAATTGGAGATGATCAAATTTATAACGTAATTGTTACAGCACACGCTTTTGTAATAATTTTTTTTATAGTAATACCTATTATAATTGGAGGATTTGGAAATTGATTAGTTCCTATTATATTAGGAGCTCCAGATATAGCATTCCCACGAATAAATAATATAAGTTTTTGACTTTTACCTCCTGCATTAACTTTATTATTAGTAAGCAGTATAGTAGAAAATGGAGCTGGAACAGGATGAACTGTTTATCCACCTTTATCTTCTAATATTGCTCATGGAGGAGCTTCAGTTGATTTAGCTATTTTTTCATTACATTTAGCTGGAATTTCTTCAATTTTAGGAGCAGTTAATTTTATTACAACCGTAATTAATATACGATCTACAGGAATTACTTTTGATCGAATACCTTTATTTGTATGATCAGTAGTAATTACTGCTTTATTGCTTTTATTATCATTACCTGTATTAGCTGGAGCTATTACTATATTATTAACTGATCGAAATTTAAATACTTCATTTTTTGATCCCGCAGGAGGAGGAGATCCAATTTTATATCAACATTTATTCTGATTT
>S13_Stomorhina_rugosa_M_Malawi
-TTTATATTTCATTTTTGGAGCATGATCAGGAATAATTGGAACATCTTTAAGAATTTTAATTCGAGCTGAATTAGGACACCCTGGAGCTTTAATTGGTGATGACCAAATTTATAATGTAATTGTTACAGCTCATGCTTTCGTAATAATTTTTTTTATAGTAATGCCAATTATAATTGGAGGATTTGGAAATTGATTAGTTCCTTTAATACTAGGAGCTCCAGACATGGCATTTCCTCGAATAAATAATATAAGTTTTTGACTTTTACCTCCTGCATTAACTTTATTATTAGTGAGTAGTATAGTAGAAAATGGAGCTGGGACAGGATGAACTGTTTACCCCCCATTATCTTCTAATATTGCTCATGGAGGAGCTTCAGTTGATTTAGCTATTTTTTCATTACATTTAGCAGGAATTTCTTCTATTTTAGGAGCTGTTAATTTTATTACAACTGTAATTAATATACGATCAACTGGAATTACTTTCGACCGAATACCTTTATTTGTTTGATCTGTAGTAATTACAGCTTTATTACTTTTATTATCATTGCCTGTATTAGCAGGAGCTATTACTATATTATTAACTGATCGAAATTTAAATACTTCATTTTTTGATCCAGCAGGAGGAGGAGACCCAATTTTATATCAACATTTATTTTGATTT
>S14_Stomorhina_rugosa_F_Ethiopia
-TTTATATTTCATTTTTGGAGCATGATCAGGAATAATTGGAACATCTTTAAGAATTTTAATTCGAGCTGAATTAGGACACCCTGGAGCTTTAATTGGTGATGACCAAATTTATAATGTAATTGTTACAGCTCATGCTTTCGTAATAATTTTTTTTATAGTAATGCCAATTATAATTGGAGGATTTGGAAATTGATTAGTTCCTTTAATACTAGGAGCTCCAGACATGGCATTTCCTCGAATAAATAATATGAGTTTTTGACTTTTACCTCCTGCATTAACTTTATTATTAGTGAGTAGTATAGTAGAAAATGGAGCTGGGACAGGATGAACTGTTTACCCTCCATTATCTTCTAATATTGCTCATGGAGGAGCTTCAGTTGATTTAGCTATTTTTTCATTACATTTAGCAGGAATTTCTTCTATTTTAGGAGCTGTTAATTTTATTACAACTGTAATTAATATACGATCAACTGGAATTACTTTCGACCGAATACCTTTATTTGTTTGATCTGTAGTAATTACAGCTTTATTACTTTTATTATCATTGCCTGTATTAGCAGGAGCTATTACTATATTATTAACTGATCGAAATTTAAATACTTCATTTTTTGATCCAGCAGGAGGAGGAGACCCAATTTTATATCAACATTTATTTTGATTT
>S16_Stomorhina_guttata_F_SouthAfrica
-TTTATATTTTATTTTTGGAGCATGATCTGGAATAATTGGAACATCTTTAAGAATTTTAATTCGAGCTGAATTAGGTCACCCTGGAGCTTTAATTGGAGATGATCAAATTTATAATGTAATTGTTACAGCTCACGCTTTTGTAATAATTTTTTTTATAGTAATACCAATTATAATTGGAGGATTTGGAAATTGATTAGTCCCTTTAATATTAGGAGCTCCAGATATAGCATTCCCTCGAATAAATAATATAAGTTTTTGACTTTTACCTCCTGCATTAACTTTATTATTAGTAAGTAGTATAGTAGAAAATGGAGCTGGGACAGGATGAACTGTTTACCCTCCATTATCATCTAATATTGCTCACGGAGGAGCTTCAGTTGACTTAGCTATTTTTTCATTACATTTAGCAGGAATTTCTTCTATTTTAGGAGCTGTAAATTTTATTACAACTGTAATTAATATACGATCAACTGGAATTACTTTTGATCGAATACCTTTATTCGTTTGATCTGTAGTAATTACAGCTTTATTACTTTTACTATCTTTACCTGTATTAGCTGGAGCTATTACTATACTATTAACTGATCGAAATTTAAATACTTCTTTTTTTGATCCAGCTGGAGGAGGAGATCCTATTTTATACCAACACTTATTCTGATTT
>S17_Stomorhina_guttata_M_SouthAfrica
-TTTATATTTTATTTTTGGAGCATGATCTGGAATAATTGGAACATCTTTAAGAATTTTAATTCGAGCTGAATTAGGTCACCCTGGAGCTTTAATTGGAGATGATCAAATTTATAATGTAATTGTTACAGCTCACGCTTTTGTAATAATTTTTTTTATAGTAATACCAATTATAATTGGAGGATTTGGAAATTGATTAGTCCCTTTAATATTAGGAGCTCCAGATATAGCATTCCCTCGAATAAATAATATAAGTTTTTGACTTTTACCTCCTGCATTAACTTTATTATTAGTAAGTAGTATAGTAGAAAATGGAGCTGGGACAGGATGAACTGTTTACCCTCCATTATCATCTAATATTGCTCACGGAGGAGCTTCAGTTGACTTAGCTATTTTTTCATTACATTTAGCAGGAATTTCTTCTATTTTAGGAGCTGTAAATTTTATTACAACTGTAATTAATATACGATCAACTGGAATTACTTTTGATCGAATACCTTTATTCGTTTGATCTGTAGTAATTACAGCTTTATTACTTTTACTATCTTTACCTGTATTAGCTGGAGCTATTACTATACTATTAACTGATCGAAATTTAAATACTTCTTTTTTTGACCCAGCTGGAGGAGGAGATCCTATTTTATACCAACACTTATTCTGATTT
>S19_Stomorhina_apta_F_Burundi
-TTTATATTTCATTTTTGGAGCATGATCTGGAATAATTGGAACATCATTAAGAATCTTAATTCGAGCAGAATTAGGTCATCCTGGAGCTTTAATTGGAGATGATCAAATCTATAATGTAATTGTAACAGCTCACGCTTTTGTAATAATTTTTTTTATAGTAATACCAATTATAATTGGAGGATTTGGAAATTGACTAGTTCCTCTAATACTAGGAGCTCCAGATATAGCCTTCCCTCGAATAAATAATATAAGTTTTTGACTTTTACCTCCTGCATTAACTTTGTTGTTAGTAAGCAGTATAGTAGAAAACGGAGCTGGGACAGGATGAACTGTTTACCCACCATTATCTTCTAATATTGCCCATGGAGGAGCTTCAGTTGATTTAGCTATTTTTTCTTTACATTTAGCAGGAATTTCTTCTATTATAGGAGCTGTAAATTTTATTACAACTGTAATTAATATACGATCAACTGGAATTACTTTTGACCGAATACCATTATTTGTTTGATCAGTAGTAATTACAGCTTTATTATTACTACTATCTTTACCAGTATTAGCTGGAGCTATTACTATATTATTAACTGATCGAAACTTAAATACTTCTTTTTTTGACCCTGCAGGAGGAGGAGATCCAATTTTATACCAACATTTATTTTGATTT
>S2_Stomorhina_chapini_F_DRCongo
-TTTATATTTTATTTTCGGAGCATGATCCGGAATAATTGGAACATCTTTAAGAATTTTAATTCGAGCTGAATTAGGCCATCCTGGAGCCTTAATTGGAGATGATCAAATTTATAATGTAATTGTTACAGCTCATGCTTTTGTAATAATTTTTTTTATAGTAATACCAATTATAATTGGAGGATTTGGAAACTGATTAGTTCCTCTTATACTAGGAGCCCCAGATATAGCATTTCCTCGAATAAATAATATAAGTTTTTGACTTTTACCTCCTGCATTAACTTTATTATTAGTAAGTAGTATAGTAGAAAATGGAGCTGGAACAGGTTGAACTGTTTACCCACCACTATCTTCTAATATTGCTCATGGAGGAGCTTCAGTTGATTTAGCTATTTTTTCTCTGCATTTAGCAGGAATTTCTTCCATTCTAGGAGCCGTTAATTTTATTACAACAGTAATTAATATACGTTCAACAGGAATTACTTTTGATCGAATACCATTATTTGTTTGATCAGTAGTAATTACAGCATTATTACTTTTATTATCACTACCTGTATTAGCTGGTGCTATTACTATATTATTAACTGATCGAAATTTAAATACTTCATTTTTTGATCCAGCAGGAGGAGGAGACCCTATTTTATATCAA---------------
>S20_Stomorhina_apta_F_Burundi
-TTTATATTTCATTTTTGGAGCATGATCTGGAATAATTGGAACATCATTAAGAATCTTAATTCGAGCAGAATTAGGTCATCCTGGAGCTTTAATTGGAGATGATCAAATCTATAATGTAATTGTAACAGCTCACGCTTTTGTAATAATTTTTTTTATAGTAATACCAATTATAATTGGAGGATTTGGAAATTGACTAGTTCCTCTAATACTAGGAGCTCCAGATATAGCCTTCCCTCGAATAAATAATATAAGTTTTTGACTTTTACCTCCTGCATTAACTTTGTTGTTAGTAAGCAGTATAGTAGAAAACGGAGCTGGGACAGGATGAACTGTTTACCCACCATTATCTTCTAATATTGCCCATGGAGGAGCTTCAGTTGATTTAGCTATTTTTTCTTTACATTTAGCAGGAATTTCTTCTATTATAGGAGCTGTAAATTTTATTACAACTGTAATTAATATACGATCAACTGGAATTACTTTTGACCGAATACCATTATTTGTTTGATCAGTAGTAATTACAGCTTTATTATTATTACTATCTTTACCAGTATTAGCTGGAGCTATTACTATATTATTAACTGATCGAAACTTAAATACTTCTTTTTTTGACCCTGCAGGAGGAGGAGATCCAATTTTATACCAACATTTATTTTGATTT
>S21_Stomorhina_lunata_F_Mauritius
-TTTATATTTCATTTTTGGAGCATGATCTGGTATAATTGGAACATCTTTAAGAATTTTAATTCGAGCCGAATTAGGTCATCCTGGAGCTTTAATTGGAGATGATCAAATTTATAATGTAATTGTTACAGCTCATGCTTTTGTAATAATTTTTTTTATAGTAATACCAATTATAATTGGAGGATTTGGAAATTGATTAGTTCCTTTAATATTAGGAGCACCAGATATAGCATTCCCTCGAATAAATAATATAAGTTTTTGACTTTTACCTCCTGCATTAACTTTATTATTAGTCAGTAGTATAGTAGAAAATGGAGCTGGGACAGGATGAACTGTTTACCCACCCTTATCTTCTAATATCGCTCATGGAGGAGCTTCAGTTGATTTAGCTATTTTCTCATTACATTTAGCAGGAATTTCTTCTATTTTAGGAGCTGTAAATTTTATTACGACTGTAATTAATATACGATCAACTGGAATTACTTTTGATCGTATACCTTTATTTGTTTGATCTGTAGTAATTACAGCTTTATTACTTTTATTATCTTTACCTGTATTAGCCGGAGCTATTACTATATTATTAACAGATCGAAATTTAAATACTTCTTTCTTTGATCCAGCAGGAGGAGGAGACCCAATTTTATACCAACATTTATTTTGATTT
>S22_Stomorhina_lunata_M_Mauritius
-TTTATATTTCATTTTTGGAGCATGATCTGGTATAATTGGAACATCTTTAAGAATTTTAATTCGAGCCGAATTAGGTCATCCTGGAGCTTTAATTGGAGATGATCAAATTTATAATGTAATTGTTACAGCTCATGCTTTTGTAATAATTTTTTTTATAGTAATACCAATTATAATTGGAGGATTTGGAAATTGATTAGTTCCTTTAATATTAGGAGCACCAGATATAGCATTCCCTCGAATAAATAATATAAGTTTTTGACTTTTACCTCCTGCATTAACTTTATTATTAGTCAGTAGTATAGTAGAAAATGGAGCTGGGACAGGATGAACTGTTTACCCACCCTTATCTTCTAATATCGCTCATGGAGGAGCTTCAGTTGATTTAGCTATTTTCTCATTACATTTAGCAGGAATTTCTTCTATTTTAGGAGCTGTAAATTTTATTACGACTGTAATTAATATACGATCAACTGGAATTACTTTTGATCGTATACCTTTATTTGTTTGATCTGTAGTAATTACAGCTTTATTACTTTTATTATCTTTACCTGTATTAGCCGGAGCTATTACTATATTATTAACAGATCGAAATTTAAATACTTCTTTCTTTGATCCAGCAGGAGGAGGAGACCCAATTTTATACCAACATTTATTTTGATTT
>S23_Stomorhina_lunata_M_Malawi
-TTTATATTTCATTTTTGGAGCATGATCTGGTATAATTGGAACATCTTTAAGAATTTTAATTCGAGCCGAATTAGGTCATCCTGGAGCTTTAATTGGAGATGATCAAATTTATAATGTAATTGTTACAGCTCATGCTTTTGTAATAATTTTTTTTATAGTAATACCAATTATAATTGGAGGATTTGGAAATTGATTAGTTCCTTTAATATTAGGAGCACCAGATATAGCATTCCCTCGAATAAATAATATAAGTTTTTGACTTTTACCTCCTGCATTAACTTTATTATTAGTCAGTAGTATAGTAGAAAATGGAGCTGGGACAGGATGAACTGTTTACCCACCCTTATCTTCTAATATCGCTCATGGAGGAGCTTCAGTTGATTTAGCTATTTTCTCATTACATTTAGCAGGAATTTCTTCTATTTTAGGAGCTGTAAATTTTATTACGACTGTAATTAATATACGATCAACTGGAATTACTTTTGATCGTATACCTTTATTTGTTTGATCTGTAGTAATTACAGCTTTATTACTTTTATTATCTTTACCTGTATTAGCCGGAGCTATTACTATATTATTAACAGATCGAAATTTAAATACTTCTTTCTTTGATCCAGCAGGAGGAGGAGACCCAATTTTATACCAACATTTATTTTGATTT
>S24_Stomorhina_lunata_F_Malawi
-TTTATATTTCATTTTTGGAGCATGATCTGGTATAATTGGAACATCTTTAAGAATTTTAATTCGAGCCGAATTAGGTCATCCTGGAGCTTTAATTGGAGATGATCAAATTTATAATGTAATTGTTACAGCTCATGCTTTTGTAATAATTTTTTTTATAGTAATACCAATTATAATTGGAGGATTTGGAAATTGATTAGTTCCTTTAATATTAGGAGCACCAGATATAGCATTCCCTCGAATAAATAATATAAGTTTTTGACTTTTACCTCCTGCATTAACTTTATTATTAGTCAGTAGTATAGTAGAAAATGGAGCTGGGACAGGATGAACTGTTTACCCACCCTTATCTTCTAATATCGCTCATGGAGGAGCTTCAGTTGATTTAGCTATTTTCTCATTACATTTAGCAGGAATTTCTTCTATTTTAGGAGCTGTAAATTTTATTACGACTGTAATTAATATACGATCAACTGGAATTACTTTTGATCGTATACCTTTATTTGTTTGATCTGTAGTAATTACAGCTTTATTACTTTTATTATCTTTACCTGTATTAGCCGGAGCTATTACTATATTATTAACAGATCGAAATTTAAATACTTCTTTCTTTGATCCAGCAGGAGGAGGAGACCCAATTTTATACCAACATTTATTTTGATTT
>S26_Stomorhina_lunata_M_SouthAfrica
-TTTATATTTCATTTTTGGAGCATGATCTGGTATAATTGGAACATCTTTAAGAATTTTAATTCGAGCCGAATTAGGTCATCCTGGAGCTTTAATTGGAGATGATCAAATTTATAATGTAATTGTTACAGCTCATGCTTTTGTAATAATTTTTTTTATAGTAATACCAATTATAATTGGAGGATTTGGAAATTGATTAGTTCCTTTAATATTAGGAGCACCAGATATAGCATTCCCTCGAATAAATAATATAAGTTTTTGACTTTTACCTCCTGCATTAACTTTATTATTAGTCAGTAGTATAGTAGAAAATGGAGCTGGGACAGGATGAACTGTTTACCCACCCTTATCTTCTAATATCGCTCATGGAGGAGCTTCAGTTGATTTAGCTATTTTCTCATTACATTTAGCAGGAATTTCTTCTATTTTAGGAGCTGTAAATTTTATTACGACTGTAATTAATATACGATCAACTGGAATTACTTTTGATCGTATACCTTTATTTGTTTGATCTGTAGTAATTACAGCTTTATTACTTTTATTATCTTTACCTGTATTAGCCGGAGCTATTACTATATTATTAACAGATCGAAATTTAAATACTTCTTTCTTTGATCCAGCAGGAGGAGGAGACCCAATTTTATACCAACATTTATTTTGATTT
>S28_Stomorhina_cf_malobana_F_Malawi
-TTTATATTTCATTTTTGGAGCATGATCTGGAATAATTGGAACATCATTAAGAATCTTAATTCGAGCAGAATTAGGTCATCCTGGAGCTTTAATTGGAGATGATCAAATCTATAATGTAATTGTAACAGCTCACGCTTTTGTAATAATTTTTTTTATAGTAATACCAATTATAATTGGAGGATTTGGAAATTGATTAGTTCCTCTAATACTAGGAGCTCCAGATATAGCCTTCCCTCGAATAAATAATATAAGTTTTTGACTTTTACCCCCTGCATTAACTTTATTGTTAGTAAGCAGTATAGTAGAAAATGGAGCTGGGACAGGATGAACTGTTTACCCACCATTATCTTCTAATATCGCCCATGGAGGAGCTTCAGTTGATTTAGCTATTTTTTCTTTACATTTAGCAGGAATTTCTTCTATTTTAGGGGCTGTAAATTTTATTACAACTGTAATTAATATACGATCAACTGGAATTACTTTTGACCGAATACCATTATTTGTTTGATCAGTAGTAATTACAGCTTTATTATTATTATTATCTTTACCAGTATTAGCTGGAGCTATTACTATATTATTAACTGATCGAAACTTAAATACTTCTTTTTTTGACCCTGCAGGAGGAGGAGATCCAATTTTATACCAACATTTATTTTGATTT
>S3_Stomorhina_chapini_F_SouthAfrica
-TTTATATTTTATTTTCGGAGCATGATCCGGAATAATTGGAACATCTTTAAGAATTTTAATTCGAGCTGAATTAGGACATCCTGGAGCCTTAATTGGTGATGACCAAATTTATAATGTAATTGTTACAGCTCATGCTTTTGTAATAATTTTTTTTATAGTAATACCAATTATAATTGGAGGATTTGGAAACTGATTAGTTCCTCTTATACTAGGAGCCCCAGATATAGCATTCCCTCGAATAAATAATATAAGTTTCTGACTTCTACCTCCTGCATTAACTCTATTATTAGTAAGTAGTATAGTAGAAAATGGAGCTGGAACAGGTTGAACTGTTTACCCACCACTATCTTCTAATATCGCTCATGGAGGAGCTTCAGTTGATTTAGCTATTTTTTCTTTACATTTAGCAGGAATTTCTTCTATTCTAGGAGCCGTTAATTTTATTACAACAGTAATTAATATACGTTCAACAGGAATTACTTTTGACCGAATACCATTATTTGTTTGATCAGTAGTAATTACAGCTTTATTACTTTTATTATCATTACCTGTATTAGCTGGTGCTATTACTATATTATTAACTGATCGAAATTTAAATACTTCATTTTTTGACCCAGCAGGAGGAGGAGATCCTATTTTATACCAACATTTATTTTGATTT
>S30_Stomorhina_sp2_cf_malobana_F_Malawi
-TTTATATTTCATTTTTGGAGCATGATCTGGAATAATTGGAACATCATTAAGAATCTTAATTCGAGCAGAATTAGGTCATCCTGGAGCTTTAATTGGAGATGATCAAATCTATAATGTAATTGTAACAGCTCACGCTTTTGTAATAATTTTTTTTATAGTAATACCAATTATAATTGGAGGATTTGGAAATTGATTAGTTCCTCTAATACTAGGAGCTCCAGATATAGCCTTCCCTCGAATAAATAATATAAGTTTTTGACTTTTACCCCCTGCATTAACTTTATTGTTAGTAAGCAGTATAGTAGAAAATGGAGCTGGGACAGGATGAACTGTTTACCCACCATTATCTTCTAATATCGCCCATGGAGGAGCTTCAGTTGATTTAGCTATTTTTTCTTTACATTTAGCAGGAATTTCTTCTATTTTAGGGGCTGTAAATTTTATTACAACTGTAATTAATATACGATCAACTGGAATTACTTTTGACCGAATACCATTATTTGTTTGATCAGTAGTAATTACAGCTTTATTATTATTATTATCTTTACCAGTATTAGCTGGAGCTATTACTATATTATTAACTGATCGAAACTTAAATACTTCTTTTTTTGACCCTGCAGGAGGAGGAGATCCAATTTTATACCAACATTTATTTTGATTT
>S31_Stomorhina_malobana_M_Malawi
-TTTATATTTCATTTTTGGAGCATGATCTGGAATAATTGGAACATCATTAAGAATCTTAATTCGAGCAGAATTAGGTCATCCTGGAGCTTTAATTGGAGATGATCAAATCTATAATGTAATTGTAACAGCTCACGCTTTTGTAATAATTTTTTTTATAGTAATACCAATTATAATTGGAGGATTTGGAAATTGATTAGTTCCTCTAATACTAGGAGCTCCAGATATAGCCTTCCCTCGAATAAATAATATAAGTTTTTGACTTTTACCCCCTGCATTAACTTTATTGTTAGTAAGCAGTATAGTAGAAAATGGAGCTGGGACAGGATGAACTGTTTACCCACCATTATCTTCTAATATCGCCCATGGAGGAGCTTCAGTTGATTTAGCTATTTTTTCTTTACATTTAGCAGGAATTTCTTCTATTTTAGGGGCTGTAAATTTTATTACAACTGTAATTAATATACGATCAACTGGAATTACTTTTGACCGAATACCATTATTTGTTTGATCAGTAGTAATTACAGCTTTATTATTATTATTATCTTTACCAGTATTAGCTGGAGCTATTACTATATTATTAACTGATCGAAACTTAAATACTTCTTTTTTTGACCCTGCAGGAGGAGGAGATCCAATTTTATACCAACATTTATTTTGATTT
>S4_Stomorhina_chapini_M_SouthAfrica
-TTTATATTTTATTTTCGGAGCATGATCCGGAATAATTGGAACATCTTTAAGAATTTTAATTCGAGCTGAATTAGGACATCCTGGAGCCTTAATTGGTGATGACCAAATTTATAATGTAATTGTTACAGCTCATGCTTTTGTAATAATTTTTTTTATAGTAATACCAATTATAATTGGAGGATTTGGAAACTGATTAGTTCCTCTTATACTAGGAGCCCCAGATATAGCATTCCCTCGAATAAATAATATAAGTTTCTGACTTCTACCTCCTGCATTAACTCTATTATTAGTAAGTAGTATAGTAGAAAATGGGGCTGGAACAGGTTGAACTGTTTACCCACCACTATCTTCTAATATTGCTCATGGAGGAGCTTCAGTTGATTTAGCTATTTTTTCTTTACATTTAGCAGGAATTTCTTCTATTCTAGGAGCCGTTAATTTTATTACAACAGTAATTAATATACGTTCAACAGGAATTACTTTTGACCGAATACCATTATTTGTTTGATCAGTAGTAATTACAGCTTTATTGCTTTTATTATCATTACCTGTATTAGCTGGTGCTATTACTATATTATTAACTGATCGAAATTTAAATACTTCATTTTTTGATCCAGCAGGAGGAGGAGATCCTATTTTATATCAACAT------------
>S40_Stomorhina_sp2_cf_malobana_F_Tanzania
-TTTATATTTCATTTTTGGAGCATGATCTGGAATAATTGGAACATCATTAAGAATCTTAATTCGAGCAGAATTAGGTCATCCTGGAGCTTTAATTGGAGATGATCAAATCTATAATGTAATTGTAACAGCTCACGCTTTTGTAATAATTTTTTTTATAGTAATACCAATTATAATTGGAGGATTTGGAAATTGATTAGTTCCTCTAATACTAGGAGCTCCAGATATAGCTTTCCCTCGAATAAATAATATAAGTTTTTGACTTTTACCCCCTGCATTAACTTTATTGTTAGTAAGCAGTATAGTAGAAAATGGAGCTGGGACAGGATGAACTGTTTACCCACCATTATCTTCTAATATCGCCCATGGAGGAGCTTCAGTTGATTTAGCTATTTTTTCTTTACATTTAGCAGGAATTTCTTCTATTTTAGGGGCTGTAAATTTTATTACAACTGTAATTAATATACGATCAACTGGAATTACTTTTGACCGAATACCATTATTTGTTTGATCAGTAGTAATTACAGCTTTATTATTATTATTATCTTTACCAGTATTAGCTGGAGCTATTACTATATTATTAACTGATCGAAACTTAAATACTTCTTTTTTTGACCCTGCAGGAGGAGGAGATCCAATTTTATACCAACATTTATTTTGATTT
>S42_Stomorhina_sp2_cf_malobana_F_Tanzania
-TTTATATTTCATTTTTGGAGCATGATCTGGAATAATTGGAACATCATTAAGAATCTTAATTCGAGCAGAATTAGGTCATCCTGGAGCTTTAATTGGAGATGATCAAATCTATAATGTAATTGTAACAGCTCACGCTTTTGTAATAATTTTTTTTATAGTAATACCAATTATAATTGGAGGATTTGGAAATTGATTAGTTCCTCTAATACTAGGAGCTCCAGATATAGCTTTCCCTCGAATAAATAATATAAGTTTTTGACTTTTACCCCCTGCATTAACTTTATTGTTAGTAAGCAGTATAGTAGAAAATGGAGCTGGGACAGGATGAACTGTTTACCCACCATTATCTTCTAATATCGCCCATGGAGGAGCTTCAGTTGATTTAGCTATTTTTTCTTTACATTTAGCAGGAATTTCTTCTATTTTAGGGGCTGTAAATTTTATTACAACTGTAATTAATATACGATCAACTGGAATTACTTTTGACCGAATACCATTATTTGTTTGATCAGTAGTAATTACAGCTTTATTATTATTATTATCTTTACCAGTATTAGCTGGAGCTATTACTATATTATTAACTGATCGAAACTTAAATACTTCTTTTTTTGACCCTGCAGGAGGAGGAGATCCAATTTTATACCAACATTTATTTTGATTT
>S45_Stomorhina_cribrata_M_Tanzania
-TTTATATTTTATTTTTGGAGCATGATCTGGAATAATTGGAACATCTTTAAGAATTTTAATTCGAGCTGAATTAGGACATCCTGGAGCTTTAATTGGAGATGATCAAATTTATAATGTAATTGTTACAGCTCATGCTTTCGTAATAATTTTTTTTATAGTAATACCAATTATAATTGGAGGATTTGGAAATTGATTAGTTCCTTTAATACTAGGAGCTCCAGATATGGCATTTCCTCGAATAAATAATATAAGTTTTTGACTTTTACCTCCTGCATTAACTTTATTATTAGTGAGTAGTATAGTAGAAAATGGAGCTGGGACAGGATGAACTGTTTACCCCCCATTATCTTCTAATATTGCTCATGGAGGAGCTTCAGTTGATTTAGCTATTTTTTCATTACATTTAGCAGGAATTTCTTCTATTTTAGGAGCTGTTAATTTTATTACAACTGTAATTAATATACGATCAACTGGAATTACTTTCGATCGAATACCTTTATTTGTTTGATCTGTAGTAATTACAGCTTTATTACTTTTATTATCCTTGCCTGTATTAGCAGGAGCTATTACTATATTATTAACAGATCGAAATTTAAATACTTCATTTTTTGATCCAGCAGGAGGAGGAGATCCAATTCTATACCAACATTTATTTTGATTT
>S5_Stomorhina_sp1_cf_armatipes_F_SouthAfrica
-TTTATATTTCATTTTTGGAGCATGATCTGGTATAATTGGAACATCTTTAAGAATTTTAATTCGAGCCGAATTAGGTCATCCTGGAGCTTTAATTGGAGATGATCAAATTTATAATGTAATTGTTACAGCTCATGCTTTTGTAATAATTTTTTTTATAGTAATACCAATTATAATTGGAGGATTTGGGAATTGATTAGTTCCTTTAATATTAGGAGCACCAGATATAGCATTCCCTCGAATAAATAATATAAGTTTTTGACTTTTACCTCCTGCATTAACTTTATTATTAGTCAGTAGTATAGTAGAAAATGGAGCTGGGACAGGATGAACTGTTTACCCACCCTTATCTTCTAATATCGCTCATGGAGGAGCTTCAGTTGATTTAGCTATTTTCTCATTACATTTAGCAGGAATTTCTTCTATTTTAGGAGCTGTAAATTTTATTACGACTGTAATTAATATACGATCAACTGGAATTACTTTTGATCGTATACCTTTATTTGTTTGATCTGTAGTAATTACAGCTTTATTACTTTTATTATCTTTACCTGTATTGGCCGGAGCTATTACTATATTATTAACAGATCGAAATTTAAATACTTCTTTCTTTGATCCAGCAGGAGGAGGAGATCCAATTTTATACCAACATTTATTTTGATTT
>S7_Stomorhina_lunata_F_SouthAfrica
-TTTATATTTCATTTTTGGAGCATGATCTGGTATAATTGGAACATCTTTAAGAATTTTAATTCGAGCCGAATTAGGTCATCCTGGAGCTTTAATTGGAGATGATCAAATTTATAATGTAATTGTTACAGCTCATGCTTTTGTAATAATTTTTTTTATAGTAATACCAATTATAATTGGAGGATTTGGAAATTGATTAGTTCCTTTAATATTAGGAGCACCAGATATAGCATTCCCTCGAATAAATAATATAAGTTTTTGACTTTTACCTCCTGCATTAACTTTATTATTAGTCAGTAGTATAGTAGAAAATGGAGCTGGGACAGGATGAACTGTTTACCCACCCTTATCTTCTAATATCGCTCATGGAGGAGCTTCAGTTGATTTAGCTATTTTCTCATTACATTTAGCAGGAATTTCTTCTATTTTAGGAGCTGTAAATTTTATTACGACTGTAATTAATATACGATCAACTGGAATTACTTTTGATCGTATACCTTTATTTGTTTGATCTGTAGTAATTACAGCTTTATTACTTTTATTATCTTTACCTGTATTAGCCGGAGCTATTACTATATTATTAACAGATCGAAATTTAAATACTTCTTTCTTTGATCCAGCAGGAGGAGGAGACCCAATTTTATACCAACATTTATTTTGATTT
>S8_Stomorhina_sp1_cf_armatipes_F_SouthAfrica
-TTTATATTTCATTTTTGGAGCATGATCTGGTATAATTGGAACATCTTTAAGAATTTTAATTCGAGCCGAATTAGGTCATCCTGGAGCTTTAATTGGAGATGATCAAATTTATAATGTAATTGTTACAGCTCATGCTTTTGTAATAATTTTTTTTATAGTAATACCAATTATAATTGGAGGATTTGGGAATTGATTAGTTCCTTTAATATTAGGAGCACCAGATATAGCATTCCCTCGAATAAATAATATAAGTTTTTGACTTTTACCTCCTGCATTAACTTTATTATTAGTCAGTAGTATAGTAGAAAATGGAGCTGGGACAGGATGAACTGTTTACCCACCCTTATCTTCTAATATCGCTCATGGAGGAGCTTCAGTTGATTTAGCTATTTTCTCATTACATTTAGCAGGAATTTCTTCTATTTTAGGAGCTGTAAATTTTATTACGACTGTAATTAATATACGATCAACTGGAATTACTTTTGATCGTATACCTTTATTTGTTTGATCTGTAGTAATTACAGCTTTATTACTTTTATTATCTTTACCTGTATTGGCCGGAGCTATTACTATATTATTAACAGATCGAAATTTAAATACTTCTTTCTTTGATCCAGCAGGAGGAGGAGATCCAATTTTATACCAACATTTATTTTGATTT
>S9_Stomorhina_armatipes_M_SouthAfrica
-TTTATATTTCATTTTTGGAGCATGATCTGGTATAATTGGAACATCTTTAAGAATTTTAATTCGAGCCGAATTAGGTCATCCTGGAGCTTTAATTGGAGATGATCAAATTTATAATGTAATTGTTACAGCTCATGCTTTTGTAATAATTTTTTTTATAGTAATACCAATTATAATTGGAGGATTTGGGAATTGATTAGTTCCTTTAATATTAGGAGCACCAGATATAGCATTCCCTCGAATAAATAATATAAGTTTTTGACTTTTACCTCCTGCATTAACTTTATTATTAGTCAGTAGTATAGTAGAAAATGGAGCTGGGACAGGATGAACTGTTTACCCACCCTTATCTTCTAATATCGCTCATGGAGGAGCCTCAGTTGATTTAGCTATTTTCTCATTACATTTAGCAGGAATTTCTTCTATTTTAGGAGCTGTAAATTTTATTACGACTGTAATTAATATACGATCAACTGGAATTACTTTTGATCGTATACCTTTATTTGTTTGATCTGTAGTAATTACAGCTTTATTACTTTTATTATCTTTACCTGTATTGGCCGGAGCTATTACTATATTATTAACAGATCGAAATTTAAATACTTCTTTCTTTGATCCAGCAGGAGGAGGAGATCCAATTTTATACCAACATTTATTTTGATTT
>T1_Thoracites_sp1_M_SouthAfrica
-ATTATATTTTATTTTTGGAGCATGATCTGGAATAGTAGGAACTTCATTAAGAATTTTAATTCGAGCTGAACTAGGACACCCAGGAGCTCTAATTGGAGATGATCAAATTTATAATGTAATTGTTACAGCCCATGCTTTTGTAATAATTTTTTTTATAGTAATACCAATCATAATTGGAGGATTTGGAAATTGATTAGTTCCTTTAATATTAGGAGCTCCAGATATAGCATTTCCCCGAATGAATAATATAAGTTTCTGATTATTGCCTCCTGCATTAACTTTATTATTAGTAAGTAGTATAGTAGAAAATGGAGCTGGAACAGGATGAACTGTTTACCCACCTTTATCTTCTAATATTGCACATGGAGGAGCCTCTGTTGATTTAGCTATTTTCTCATTACATTTAGCTGGAATTTCATCTATTTTAGGAGCCGTAAACTTCATTACAACTGTAATTAATATACGATCAACAGGAATTACATTTGACCGAATACCTTTATTTGTTTGATCTGTAGTAATTACAGCTTTATTATTATTATTATCCTTACCTGTATTAGCTGGAGCTATCACTATACTATTAACAGATCGAAATTTAAATACTTCATTTTTTGACCCCGCAGGAGGAGGAGATCCAATTTTATATCAACATTTATTT-GATTT
>T3_Thoracites_sp1_F_SouthAfrica
-ATTATATTTTATTTTTGGAGCATGATCTGGAATAGTAGGAACTTCATTAAGAATTTTAATTCGAGCTGAACTAGGACACCCAGGAGCTCTAATTGGAGATGATCAAATTTATAATGTAATTGTTACAGCCCATGCTTTTGTAATAATTTTTTTTATAGTAATACCAATCATAATTGGAGGATTTGGAAATTGATTAGTTCCTTTAATATTAGGAGCTCCAGATATAGCATTTCCCCGAATGAATAATATAAGTTTCTGATTATTGCCTCCTGCATTAACTTTATTATTAGTAAGTAGTATAGTAGAAAATGGAGCTGGAACAGGATGAACTGTTTACCCACCTTTATCTTCTAATATTGCACATGGAGGAGCCTCTGTTGATTTAGCTATTTTCTCATTACATTTAGCTGGAATCTCATCTATTTTAGGAGCCGTAAACTTCATTACAACTGTAATTAATATACGATCAACAGGAATTACATTTGACCGAATACCTTTATTTGTTTGATCTGTAGTAATTACAGCTTTATTATTATTATTATCCTTACCTGTATTAGCTGGAGCTATCACTATATTATTAACAGATCGAAATTTAAATACTTCATTTTTTGACCCCGCAGGAGGAGGAGATCCAATTTTATATCAACATTTATTTTGATTT
>T6_Thoracites_petersiana_F_SouthAfrica
-TTTATATTTTATTTTTGGAGCATGATCTGGAATAGTAGGAACTTCATTAAGAATTTTAATTCGAGCTGAATTAGGACATCCAGGAGCTTTAATTGGAGATGATCAAATTTATAATGTAATTGTTACAGCTCATGCCTTTGTAATAATTTTTTTTATAGTAATACCAATTATAATTGGAGGATTCGGAAATTGATTAGTTCCTTTAATATTAGGAGCTCCAGATATGGCATTTCCTCGAATAAATAATATAAGTTTTTGATTATTACCTCCTGCATTAACTCTATTATTAGTAAGTAGTATAGTAGAAAACGGAGCTGGAACAGGATGAACTGTTTATCCACCCTTATCATCTAATATTGCTCACGGAGGAGCCTCTGTTGATTTAGCTATTTTTTCATTACACCTAGCCGGTATTTCATCAATTTTAGGAGCTGTAAACTTTATCACAACTGTAATTAATATACGATCAACAGGAATTACATTTGATCGAATACCTTTATTTGTTTGATCAGTAGTAATTACAGCTTTATTATTATTATTATCCTTACCTGTATTAGCAGGAGCTATTACTATATTATTAACAGATCGAAATTTAAATACTTCATTTTTTGACCCAGCAGGAGGAGGAGACCCAATTTTATACCAACATTTATTTTGATTT
>T7_Thoracites_petersiana_M_SouthAfrica
-TTTATATTTTATTTTTGGAGCATGATCTGGAATAGTAGGAACTTCATTAAGAATTTTAATTCGAGCTGAATTAGGACATCCAGGAGCTTTAATTGGAGATGATCAAATTTATAATGTAATTGTTACAGCTCATGCCTTTGTAATAATTTTTTTTATAGTAATACCAATTATAATTGGAGGATTCGGAAATTGATTAGTTCCTTTAATATTAGGAGCTCCAGATATGGCATTTCCTCGAATAAATAATATAAGTTTTTGATTATTACCTCCTGCATTAACTCTATTATTAGTAAGTAGTATAGTAGAAAACGGAGCTGGAACAGGATGAACTGTTTATCCACCCTTATCATCTAATATTGCTCACGGAGGAGCCTCTGTTGATTTAGCTATTTTTTCATTACACCTAGCCGGTATTTCATCAATTTTAGGAGCTGTAAACTTTATCACAACTGTAATTAATATACGATCAACAGGAATTACATTTGATCGAATACCTTTATTTGTTTGATCAGTAGTAATTACAGCTTTATTATTATTATTATCCTTACCTGTATTAGCAGGAGCTATTACTATATTATTAACAGATCGAAATTTAAATACTTCATTTTTTGACCCAGCAGGAGGAGGAGACCCAATTTTATACCAACATTTATTTTGATTT
>USA01_Cosmina_fuscipennis_F_SouthAfrica
-ATTATATTTTATTTTTGGAGCATGATCCGGAATAGTAGGAACATCATTAAGAATTTTAATTCGAACTGAATTAGGTCACCCAGGAGCTTTAATTGGAGATGATCAAATTTATAATGTAATTGTAACTGCTCATGCTTTTGTAATAATTTTTTTTATAGTAATACCAATCATAATTGGAGGATTCGGAAATTGATTAGTTCCCCTAATATTAGGAGCTCCAGATATAGCTTTCCCCCGAATAAATAATATAAGTTTTTGACTATTACCTCCTGCATTAACTTTATTATTAATAAGTAGCATAGTAGAAAATGGAGCTGGAACAGGATGAACAGTTTACCCCCCTCTGTCATCTAATATCGCTCATGGAGGAGCTTCTGTTGATTTAGCTATTTTCTCATTACATTTAGCTGGAATTTCTTCTATTTTAGGAGCTGTAAATTTTATTACAACTGTAATTAATATACGATCAACAGGAATTACATTTGATCGAATACCATTATTTGTATGATCAGTAGTAATTACAGCTTTATTATTATTATTATCTTTACCTGTTTTAGCTGGAGCTATTACTATATTATTAACTGATCGAAATTTAAATACTTCATTTTTTGACCCAGCAGGAGGAGGAGATCCAATTTTATACCAACATTTATTT------
>USA02_Cosmina_fuscipennis_M_SouthAfrica
-ATTATATTTTATTTTTGGAGCATGATCCGGAATAGTAGGAACATCATTAAGAATTTTAATTCGAACTGAATTAGGTCACCCAGGAGCTTTAATTGGAGATGATCAAATTTATAATGTAATTGTAACTGCTCATGCTTTTGTAATAATTTTTTTTATAGTAATACCAATCATAATTGGAGGATTCGGAAATTGATTAGTTCCCCTAATATTAGGAGCTCCAGATATAGCTTTCCCCCGAATAAATAATATAAGTTTTTGACTATTACCTCCTGCATTAACTTTATTATTAATAAGTAGCATAGTAGAAAATGGAGCTGGAACAGGATGAACAGTTTACCCCCCTCTGTCATCTAATATCGCTCATGGAGGAGCTTCTGTTGATTTAGCTATTTTCTCATTACATTTAGCTGGAATTTCTTCTATTTTAGGAGCTGTAAATTTTATTACAACTGTAATTAATATACGATCAACAGGAATTACATTTGATCGAATACCATTATTTGTATGATCAGTAGTAATTACAGCTTTATTATTATTATTATCTTTACCTGTTTTAGCTGGAGCTATTACTATATTATTAACTGATCGAAATTTAAATACTTCATTTTTTGACCCAGCAGGAGGAGGAGATCCAATTTTATACCAACATTTATTT------
>USA03_Fainia_albitarsis_M_Kenya
-TTTATATTTTATCTTTGGAGCATGATCTGGAATAATTGGAACATCTTTAAGAATTTTAATTCGAGCTGAATTAGGTCATCCTGGAGCTTTAATTGGAGATGATCAAATTTATAATGTAATTGTTACAGCTCATGCCTTTGTAATAATTTTTTTTATAGTAATACCAATTATAATTGGAGGATTTGGAAATTGATTAGTTCCTCTTATATTAGGAGCCCCAGATATAGCATTTCCACGAATAAATAATATAAGTTTTTGACTTTTACCTCCAGCATTAACTTTATTATTAGTAAGTAGTATAGTAGAAAATGGAGCTGGAACAGGATGAACTGTTTACCCTCCACTATCTTCTAATATTGCTCATGGAGGAGCTTCAGTTGATTTAGCTATTTTTTCACTTCATCTAGCTGGAATTTCTTCTATTTTAGGAGCTGTAAATTTTATTACAACTGTAATTAATATACGATCAACAGGAATTACTTTTGATCGAATACCTTTATTTGTATGATCAGTAGTAATTACAGCTTTATTACTTTTATTATCATTGCCTGTATTAGCTGGAGCTATTACAATATTATTAACAGATCGAAATTTAAATACTTCATTTTTTGATCCAGCAGGAGGAGGAGATCC----------------------------
>USA04_Fainia_albitarsis_F_Kenya
-TTTATATTTTATCTTTGGAGCATGATCTGGAATAATTGGAACATCTTTAAGAATTTTAATTCGAGCTGAATTAGGTCATCCTGGAGCTTTAATTGGAGATGATCAAATTTATAATGTAATTGTTACAGCTCATGCCTTTGTAATAATTTTTTTTATAGTAATACCAATTATAATTGGAGGATTTGGAAATTGATTAGTTCCTCTTATATTAGGAGCCCCAGATATAGCATTTCCACGAATAAATAATATAAGTTTTTGACTTTTACCTCCAGCATTAACTTTATTATTAGTAAGTAGTATAGTAGAAAATGGAGCTGGAACAGGATGAACTGTTTACCCTCCACTATCTTCTAATATTGCTCATGGAGGAGCTTCAGTTGATTTAGCTATTTTTTCACTTCATCTAGCTGGAATTTCTTCTATTTTAGGAGCTGTAAATTTTATTACAACTGTAATTAATATACGATCAACAGGAATTACTTTTGATCGAATACCTTTATTTGTATGATCAGTAGTAATTACAGCTTTATTACTTTTATTATCATTACCTGTATTAGCTGGAGCTATTACAATATTATTAACAGATCGAAATTTAAATACTTCATTTTTTGATCCAGCAGGAGGAGGAGATCCAATTTTATACCAAC--------------
>USA05_Isomyia_nataliensis_F_SouthAfrica
-ATTATATTTTATTTTTGGAGCATGATCTGGAATAGTAGGAACATCATTAAGCATATTAATTCGAGCTGAATTAGGTCATCCTGGATCATTAATTGGAAATGATCAAATTTATAATGTAATTGTTACAGCTCATGCTTTTGTAATAATTTTTTTTATAGTTATACCAATTATAATTGGAGGATTTGGAAATTGACTAGTCCCTCTTATACTAGGAGCTCCAGATATAGCATTCCCTCGAATAAATAATATAAGTTTTTGACTTTTACCACCAGCATTAACCTTACTTTTAGTAAGTAGTATAGTAGAAAATGGAGCTGGAACTGGATGAACTGTTTATCCACCATTATCATCTAATATTGCTCACAGAGGTGCTTCTGTTGATTTAGCAATTTTTTCATTACACTTAGCAGGAATTTCATCTATTTTAGGAGCTGTAAATTTTATTACAACTGTAATTAATATACGATCAACAGGAATTACATTTGATCGAATACCATTATTTGTATGATCAGTAGTAATTACAGCTTTATTATTATTATTATCTCTTCCTGTATTAGCAGGTGCTATTACTATACTATTAACAGATCGAAATTTAAATACTTCATTTTTTGACCCTGCAGGAGGAGGAGATCCTATTTTATACCAACA-------------
>USA06_Isomyia_nataliensis_M_SouthAfrica
-ATTATATTTTATTTTTGGAGCATGATCTGGAATAGTAGGAACATCATTAAGCATATTAATTCGAGCTGAATTAGGTCATCCTGGATCATTAATTGGAAATGATCAAATTTATAATGTAATTGTTACAGCTCATGCTTTTGTAATAATTTTTTTTATAGTTATACCAATTATAATTGGAGGATTTGGAAATTGACTAGTCCCTCTTATACTAGGAGCTCCAGATATAGCATTCCCTCGAATAAATAATATAAGTTTTTGACTTTTACCACCAGCATTAACCTTACTTTTAGTAAGTAGTATAGTAGAAAATGGAGCTGGAACTGGATGAACTGTTTATCCACCATTATCATCTAATATTGCTCACAGAGGTGCTTCTGTTGATTTAGCAATTTTTTCATTACACTTAGCAGGAATTTCATCTATTTTAGGAGCTGTAAATTTTATTACAACTGTAATTAATATACGATCAACAGGAATTACATTTGATCGAATACCATTATTTGTATGATCAGTAGTAATTACAGCTTTATTATTATTATTATCTCTTCCTGTATTAGCAGGTGCTATTACTATACTATTAACAGATCGAAATTTAAATACTTCATTTTTTGACCCTGCAGGAGGAGGAGATCCTATTTTATACC-----------------
>USA07_Isomyia_pubera_F_SouthAfrica
-ATTATATTTTATTTTTGGAACATGATCTGGAATAGTAGGAACATCATTAAGTATTTTAATTCGAGCAGAATTAGGTCATCCTGGAGCTTTAATTGGAAATGATCAAATTTATAATGTAATTGTTACAGCTCATGCTTTTGTAATAATTTTTTTTATAGTAATACCAATTATAATTGGAGGATTTGGAAATTGATTAGTTCCATTAATATTAGGAGCTCCAGATATAGCATTTCCTCGAATAAATAATATAAGTTTTTGACTTTTACCACCTGCATTAACTTTACTTTTAACAAGAAGTATAGTAGAAAACGGAGCTGGGACAGGATGAACTGTATACCCACCATTATCATCTAATATTGCTCATAGAGGAGCCTCTGTTGATTTAGCTATTTTTTCATTACATTTAGCTGGAATTTCTTCAATTTTAGGAGCTGTGAATTTTATTACAACTGTTATTAATATACGATCAACAGGAATTACATTTGACCGAATACCATTATTTGTATGATCAGTAGTAATTACAGCTTTATTATTATTATTATCCTTACCTGTATTAGCTGGAGCTATTACTATATTATTAACAGATCGAAATTTAAATACTTCATTTTTTGATCCTGCTGGAGGAGGAGATCCAATTTTATATCAACA-------------
>USA08_Isomyia_natalensis_F_SouthAfrica
-ATTATATTTTATTTTTGGAGCATGATCTGGAATAGTAGGAACATCATTAAGCATATTAATTCGAGCTGAATTAGGTCATCCTGGATCATTAATTGGAAATGATCAAATTTATAATGTAATTGTTACAGCTCATGCTTTTGTAATAATTTTTTTTATAGTTATACCAATTATAATTGGAGGATTTGGAAATTGACTAGTCCCTCTTATACTAGGAGCTCCAGATATAGCATTCCCTCGAATAAATAATATAAGTTTTTGACTTTTACCACCAGCATTAACCTTACTTTTAGTAAGTAGTATAGTAGAAAATGGAGCTGGAACTGGATGAACTGTTTATCCACCATTATCATCTAATATTGCTCACAGAGGTGCTTCTGTTGATTTAGCAATTTTTTCATTACACTTAGCAGGAATTTCATCTATTTTAGGAGCTGTAAATTTTATTACAACTGTAATTAATATACGATCAACAGGAATTACATTTGATCGAATACCATTATTTGTATGATCAGTAGTAATTACAGCTTTATTATTATTATTATCTCTTCCTGTATTAGCAGGTGCTATTACTATACTATTAACAGATCGAAATTTAAATACTTCATTTTTTGACCCTGCAGGAGGAGGAGATCCTATTTTATACCAACATTTATTTTGATTT
>USA09_Isomyia_tristis_M_SouthAfrica
-ATTATATTTCATTTTTGGGGCATGATCTGGAATAGTAGGTACATCATTAAGAATTTTAATTCGAGCTGAATTAGGTCATCCTGGAACTTTAATTGGAAATGATCAAATTTATAATGTAATTGTTACAGCTCATGCTTTTGTAATAATTTTCTTTATAGTTATACCAATTATAATTGGAGGATTCGGAAATTGATTAGTTCCTCTTATATTAGGATCCCCAGATATAGCATTTCCTCGAATAAATAATATAAGTTTTTGACTTTTACCTCCTGCATTAACTTTATTATTAATAAGCAGCATAGTAGAAAATGGAGCTGGAACAGGATGAACTGTTTATCCACCTCTTTCATCTAATATTGCTCATAGAGGAGCTTCTGTTGATTTAGCTATTTTTTCATTACATTTAGCTGGAATTTCTTCCATTTTAGGAGCTGTAAATTTTATTACTACCGTAATTAATATACGATCAACAGGAATTACATTTGATCGAATACCCCTATTTGTTTGATCAGTAGCAATTACAGCTTTATTATTATTATTATCACTACCTGTATTAGCAGGAGCTATTACTATATTATTAACAGATCGAAATTTAAATACATCATTTTTTGATCCTGCAGGAGGAGGAGATCCTATTTTATATCAACATTTATTT------
>USA10_Isomyia_tristis_F_SouthAfrica
-ATTATATTTCATTTTTGGAGCATGATCTGGAATAGTAGGTACATCATTAAGAATTCTAATTCGAGCTGAATTAGGTCATCCTGGAACTTTAATTGGAAATGATCAAATTTATAATGTAATTGTTACAGCTCATGCTTTTGTCATAATTTTTTTTATAGTTATACCAATTATAATTGGAGGATTTGGAAATTGATTAGTTCCTCTTATATTAGGATCACCAGATATAGCATTTCCTCGAATAAATAATATAAGCTTTTGACTTTTACCTCCTGCATTAACTTTATTATTAATAAGCAGCATAGTAGAAAATGGAGCTGGAACAGGATGAACTGTTTACCCACCTCTTTCATCTAATATTGCTCATAGAGGAGCTTCTGTTGATTTAGCTATTTTTTCATTACATTTAGCTGGAATTTCTTCTATTTTAGGAGCTGTAAATTTTATCACTACTGTAATTAATATACGATCAACAGGAATTACATTTGATCGAATACCCTTATTTGTTTGATCAGTAGTAATTACAGCTTTATTATTATTATTATCACTACCTGTATTAGCAGGAGCTATTACTATATTATTAACAGATCGAAATTTAAATACATCATTTTTTGATCCTGCAGGAGGAGGAGATCCTATTTTATATCAACATT-----------
>USA11_Rhiniaa_apicalis_F_Kenya
-TTTATATTTTATTTTTGGAGCATGATCTGGAATAGTAGGAACATCTTTAAGAATTCTAATTCGAGCTGAATTAGGTCATCCTGGAGCTTTAATTGGAGATGATCAAATTTATAATGTAATCGTTACAGCACACGCTTTTGTAATAATTTTTTTTATAGTAATACCTATTATAATTGGAGGATTTGGAAATTGATTAGTTCCTCTTATACTAGGAGCTCCAGATATAGCATTTCCTCGAATAAATAATATAAGTTTTTGACTTTTACCTCCTGCATTAACTTTATTGTTAGTAAGTAGTATAGTAGAAAATGGAGCTGGAACAGGATGAACTGTTTATCCACCCTTATCTTCTAATATTGCTCATGGAGGAGCTTCAGTTGATTTAGCTATTTTTTCATTACATTTAGCTGGAATTTCTTCAATTTTAGGAGCTGTTAATTTTATTACAACTGTAATTAATATACGATCTACAGGAATTACTTTTGATCGAATACCTTTATTTGTATGATCAGTAGTAATTACTGCTTTATTACTTTTATTATCATTACCTGTATTAGCTGGAGCTATTACTATATTATTAACAGATCGAAATTTAAATACTTCATTTTTTGATCCTGCAGGAGGAGGAGATCCAATTTTATATCAACATTTATTT------
>USA12_Rhyncomya_minutalis_F_SouthAfrica
-TTTATATTTTATTTTCGGAGCATGATCCGGAATAGTAGGAACATCATTAAGAATTTTAATTCGAGCAGAATTAGGACATCCTGGAGCTTTAATTGGAGATGATCAAATTTATAATGTAATTGTTACAGCTCATGCTTTTGTAATAATTTTTTTTATAGTAATACCAATTATAATTGGAGGATTTGGAAATTGATTAGTTCCTCTTATATTAGGAGCTCCAGATATAGCATTTCCTCGAATAAATAATATAAGTTTTTGATTATTACCCCCTGCATTAACTTTATTGTTAGTAAGCAGTATAGTAGAAAACGGAGCTGGAACAGGATGAACTGTTTACCCTCCTCTATCTTCTAATATTGCTCATGGAGGAGCTTCTGTTGATTTAGCTATTTTCTCACTACACTTAGCTGGAATTTCATCAATTTTAGGAGCTGTTAACTTTATTACTACTGTAATTAATATACGATCTACAGGAATTACTTTTGATCGAATACCTTTATTTGTTTGATCAGTAGTTATTACAGCTTTATTATTATTATTATCACTTCCTGTATTAGCAGGAGCAATTACTATACTTTTAACAGATCGAAATTTAAACACTTCATTTTTTGACCCAGCAGGAGGAGGAGATCCAATTTTATATCAACATTTATTT------
>USA13_Rhyncomya_soyauxi_F_Kenya
-ATTATATTTTATTTTTGGAGCATGATCCGGAATAGTAGGAACATCATTAAGAATTTTAATTCGAGCTGAACTAGGGCATCCTGGAGCATTAATTGGAGATGATCAAATTTATAACGTAATTGTTACAGCTCATGCATTTGTAATAATTTTTTTTATAGTAATACCAATTATAATTGGAGGATTTGGAAACTGACTAGTTCCTCTTATATTAGGAGCCCCAGACATAGCCTTTCCTCGAATAAATAATATAAGTTTTTGATTACTACCTCCTGCATTAACTTTACTACTAGTAAGTAGTATAGTAGAAAACGGAGCTGGAACAGGTTGAACTGTTTACCCACCTTTATCATCTAACATTGCTCATGGTGGAGCCTCTGTTGATTTAGCTATTTTTTCCCTTCATTTAGCTGGAATTTCCTCTATTTTAGGAGCTGTAAACTTTATTACAACTGTAATTAATATACGATCAACAGGAATCACATTTGATCGAATACCTTTATTTGTATGATCAGTAGTAATTACAGCTTTATTATTATTATTATCATTACCTGTATTAGCAGGAGCAATTACTATATTATTAACAGATCGAAATTTAAACACTTCATTTTTTGACCCAGCAGGAGGAGGAGA-------------------------------
>USA14_Rhyncomya_soyauxi_M_Kenya
-ATTATATTTTATTTTTGGAGCATGATCCGGAATAGTAGGAACATCATTAAGAATTTTAATTCGAGCTGAACTAGGGCATCCTGGAGCATTAATTGGAGATGATCAAATTTATAACGTAATTGTTACAGCTCATGCATTTGTAATAATTTTTTTTATAGTAATACCAATTATAATTGGAGGATTTGGAAACTGACTAGTTCCTCTTATATTAGGAGCCCCAGATATAGCCTTTCCTCGAATAAATAATATAAGTTTTTGATTACTACCTCCTGCATTAACTTTACTACTAGTAAGTAGTATAGTAGAAAACGGAGCTGGAACAGGTTGAACTGTTTACCCACCTTTATCATCTAACATTGCTCATGGAGGAGCCTCTGTTGATTTAGCTATTTTTTCCCTTCATTTAGCTGGAATTTCCTCTATTTTAGGAGCTGTAAACTTTATTACAACTGTAATTAATATACGATCAACAGGAATCACATTTGATCGAATACCTTTATTTGTATGATCAGTAGTAATTACAGCTTTATTATTATTACTATCATTACCTGTATTAGCAGGAGCAATTACTATATTATTAACAGATCGAAATTTAAACACTTCATTTTTTGACCCAGCAGGAGGAGGAGACCCTATTCTATACCAACATTTATTTTGATTT
>USA15_Rhyncomya_soyauxi_F_Kenya
-ATTATATTTTATTTTTGGAGCATGATCCGGAATAGTAGGAACATCATTAAGAATTTTAATTCGAGCTGAACTAGGGCATCCTGGAGCATTAATTGGAGATGATCAAATTTATAACGTAATTGTTACAGCTCATGCATTTGTAATAATTTTTTTTATAGTAATACCAATTATAATTGGAGGATTTGGAAACTGACTAGTTCCTCTTATATTAGGAGCCCCAGATATAGCCTTTCCTCGAATAAATAATATAAGTTTTTGATTACTACCTCCTGCATTAACTTTACTACTAGTAAGTAGTATAGTAGAAAACGGAGCTGGAACAGGTTGAACTGTTTACCCACCTTTATCATCTAACATTGCTCATGGAGGAGCCTCTGTTGATTTAGCTATTTTTTCCCTTCATTTAGCTGGAATTTCCTCTATTTTAGGAGCTGTAAACTTTATTACAACTGTAATTAATATACGATCAACAGGAATCACATTTGATCGAATACCTTTATTTGTATGATCAGTAGTAATTACAGCTTTATTATTATTACTATCATTACCTGTATTAGCAGGAGCAATTACTATATTATTAACAGATCGAAATTTAAACACTTCATTTTTTGACCCAGCAGGAGGAGGAGACCCTATTCTATACCAACAT------------
>USA16_Rhyncomya_soyauxi_M_Kenya
-ATTATATTTTATTTTTGGAGCATGATCCGGAATAGTGGGAACATCACTAAGAATTTTAATTCGAGCTGAACTAGGGCATCCTGGAGCATTAATTGGAGACGATCAAATTTATAATGTAATTGTTACAGCTCATGCATTTGTAATAATTTTTTTTATAGTAATACCAATTATAATTGGAGGATTTGGAAACTGACTAGTTCCTCTTATATTAGGAGCCCCAGATATAGCCTTTCCTCGAATAAATAATATAAGTTTTTGATTACTACCTCCTGCATTAACTTTGCTACTAGTAAGTAGTATAGTAGAAAACGGAGCTGGAACAGGTTGAACTGTTTACCCCCCTTTATCATCTAACATTGCTCATGGAGGAGCCTCTGTTGATTTAGCTATTTTTTCCCTTCATTTAGCTGGAATTTCCTCTATTTTAGGAGCTGTAAACTTTATTACAACTGTAATTAATATACGATCAACAGGAATTACATTTGATCGAATACCATTATTTGTGTGATCAGTAGTAATTACAGCTTTATTATTATTATTATCACTACCTGTATTAGCAGGAGCAATTACTATATTATTAACAGATCGAAATTTAAATACTTCATTTTTTGACCCAGCAGGAGGAGGAGATCCTATTCTATACCAACATTTATTT------
>USA18_Stomorhina_lunata_F_SouthAfrica
-TTTATATTTCATTTTTGGAGCATGATCTGGTATAATTGGAACATCTTTAAGAATTTTAATTCGAGCCGAATTAGGTCATCCTGGAGCTTTAATTGGAGATGATCAAATTTATAATGTAATTGTTACAGCTCATGCTTTTGTAATAATTTTTTTTATAGTAATACCAATTATAATTGGAGGATTTGGAAATTGATTAGTTCCTTTAATATTAGGAGCACCAGATATAGCATTCCCTCGAATAAATAATATAAGTTTTTGACTTTTACCTCCTGCATTAACTTTATTATTAGTCAGTAGTATAGTAGAAAATGGAGCTGGGACAGGATGAACTGTTTACCCACCCTTATCTTCTAATATCGCTCATGGAGGAGCTTCAGTTGATTTAGCTATTTTCTCATTACATTTAGCAGGAATTTCTTCTATTTTAGGAGCTGTAAATTTTATTACGACTGTAATTAATATACGATCAACTGGAATTACTTTTGATCGTATACCTTTATTTGTTTGATCTGTAGTAATTACAGCTTTATTACTTTTATTATCTTTACCTGTATTAGCCGGAGCTATTACTATATTATTAACAGATCGAAATTTAAATACTTCTTTCTTTGATCCAGCAGGAGGAGGAGACCCAATTTTATACCAAC--------------
>USA19_Stomorhina_lunata_M_SouthAfrica
-TTTATATTTCATTTTTGGAGCATGATCTGGTATAATTGGAACATCTTTAAGAATTTTAATTCGAGCCGAATTAGGTCATCCTGGAGCTTTAATTGGAGATGATCAAATTTATAATGTAATTGTTACAGCTCATGCTTTTGTAATAATTTTTTTTATAGTAATACCAATTATAATTGGAGGATTTGGAAATTGATTAGTTCCTTTAATATTAGGAGCACCAGATATAGCATTCCCTCGAATAAATAATATAAGTTTTTGACTTTTACCTCCTGCATTAACTTTATTATTAGTCAGTAGTATAGTAGAAAATGGAGCTGGGACAGGATGAACTGTTTACCCACCCTTATCTTCTAATATCGCTCATGGAGGAGCTTCAGTTGATTTAGCTATTTTCTCATTACATTTAGCAGGAATTTCTTCTATTTTAGGAGCTGTAAATTTTATTACGACTGTAATTAATATACGATCAACTGGAATTACTTTTGATCGTATACCTTTATTTGTTTGATCTGTAGTAATTACAGCTTTATTACTTTTATTATCTTTACCTGTATTAGCCGGAGCTATTACTATATTATTAACAGATCGAAATTTAAATACTTCTTTCTTTGATCCAGCAGGAGGAGGAGACCCAATTTTATACCAACATTTATTT------
>Y10_Zumba_antennalis_F_SouthAfrica
-ATTATATTTTATTTTTGGAGCATGATCCGGAATAGTAGGAACATCTCTAAGAATTTTAATTCGAGCTGAATTAGGACATCCTGGAGCTTTAATTGGAGATGATCAAATTTATAATGTAATTGTAACAGCTCATGCTTTCGTAATAATTTTTTTTATAGTTATACCAATTATAATTGGAGGATTTGGAAATTGATTAGTTCCTTTAATATTAGGAGCTCCTGATATAGCTTTTCCTCGAATAAATAATATAAGTTTTTGATTACTTCCTCCTGCATTAACATTACTTCTGGTAAGTAGTATAGTAGAAAATGGAGCTGGAACAGGATGAACTGTTTATCCACCCTTATCTTCTAATATTGCTCATGGAGGAGCTTCTGTTGATTTAGCTATTTTTTCATTACATTTAGCAGGAATTTCTTCTATTTTAGGAGCTGTAAATTTTATTACTACCGTAATTAATATACGAACAACAGGAATTACTTTTGATCGAATACCTTTATTTGTATGATCAGTAGTAATTACAGCTTTATTATTACTATTATCATTACCTGTATTAGCTGGAGCAATTACAATATTATTAACTGATCGAAATTTAAACACATCATTTTTTGACCCTGCAGGAGGAGGAGATCCAATTTTATACCAACATTTATTTTGATTT
>Y13_Rhyncomya_sp16_cf_minutalis_M_SouthAfrica
-TTTATATTTTATTTTCGGAGCATGATCCGGAATAGTAGGAACATCATTAAGAATTTTAATTCGAGCAGAATTAGGACATCCTGGAGCTTTAATTGGAGATGACCAAATTTATAATGTAATTGTTACAGCTCATGCTTTTGTAATAATTTTTTTTATAGTAATACCAATTATAATTGGAGGATTTGGAAATTGATTAGTTCCTCTTATATTAGGAGCTCCAGATATAGCATTTCCTCGAATAAATAATATAAGTTTTTGATTATTACCCCCTGCATTAACTTTATTATTAGTAAGCAGTATAGTAGAAAACGGAGCTGGAACAGGATGAACTGTTTACCCTCCTCTATCTTCTAATATTGCTCATGGAGGAGCTTCTGTTGATTTAGCTATTTTCTCATTACACTTAGCTGGAATTTCATCAATTTTAGGAGCTGTTAACTTTATTACTACTGTAATTAATATACGATCTACAGGAATTACTTTTGATCGAATACCTTTATTTGTTTGATCAGTAGTTATTACAGCTTTATTATTATTATTATCACTTCCTGTATTAGCAGGAGCAATTACTATACTTTTAACAGATCGAAATTTAAACACTTCATTTTTTGACCCAGCAGGAGGGGGAGATCCAATTTTATATCAACATTTATTTTGATTT
>Y15_Rhyncomya_forcipata_F_SouthAfrica
-ACTATATTTTATTTTTGGAGCATGATCCGGTATAGTAGGAACTTCCTTAAGAATTTTAATTCGAGCTGAATTAGGTCATCCTGGAGCTTTAATTGGAGATGATCAAATTTATAATGTAATTGTTACAGCTCATGCTTTTGTAATAATTTTCTTTATAGTAATACCAATTATAATTGGAGGATTCGGAAATTGATTAGTACCTCTTATATTAGGAGCTCCAGATATAGCATTTCCACGAATAAATAATATAAGTTTTTGATTACTACCCCCTGCATTAACTTTATTATTAGTAAGTAGTATAGTAGAAAACGGAGCTGGAACAGGATGAACTGTTTACCCTCCTTTATCATCTAATATCGCTCATGGAGGAGCTTCTGTTGATTTAGCTATTTTTTCTTTACATTTAGCTGGAATTTCTTCTATTTTAGGAGCTGTAAATTTTATTACAACTGTAATTAATATACGATCAACAGGAATTACATTTGACCGAATACCATTGTTTGTATGATCAGTCGTAATTACAGCTTTATTATTATTATTATCATTACCTGTATTAGCAGGAGCTATTACTATATTATTAACAGATCGAAATTTAAATACTTCATTTTTTGACCCAGCAGGAGGAGGAGATCCAATTTTATATCAACATTTATTTTGATTT
>Y20_Rhyncomya_maculata_M_SouthAfrica
-TTTATATTTTATTTTCGGAGCATGATCCGGAATAGTAGGAACATCATTAAGAATCTTAATTCGAGCAGAATTAGGACATCCTGGAGCTTTAATTGGAGATGATCAAATTTATAATGTAATTGTTACAGCTCATGCTTTTGTAATAATTTTTTTTATAGTAATACCAATTATAATTGGAGGATTTGGAAATTGATTAGTTCCTCTTATATTAGGAGCTCCAGATATAGCATTTCCTCGAATAAATAATATAAGTTTTTGATTATTACCCCCTGCATTAACTTTATTATTAGTAAGCAGTATAGTAGAAAATGGAGCTGGAACAGGATGAACTGTTTACCCTCCTCTATCTTCTAATATTGCTCATGGAGGAGCTTCTGTTGATTTAGCTATTTTCTCACTACATTTAGCTGGAATTTCATCAATTTTAGGAGCTGTTAACTTTATTACTACTGTAATTAATATACGATCTACAGGAATTACTTTTGATCGAATACCTTTATTTGTTTGATCAGTAGTTATTACAGCTTTATTATTATTACTATCACTTCCTGTATTAGCAGGAGCAATTACTATACTTTTAACAGATCGAAATTTAAACACTTCATTTTTTGACCCAGCAGGAGGAGGAGATCCAATTTTATATCAACATCTATTTTGATTT
>Y23_Rhyncomya_pruinosa_M_SouthAfrica
-TTTATATTTCATTTTTGGAGCATGATCTGGAATAATTGGAACATCATTAAGAATTTTAATTCGAGCTGAACTAGGTCATCCTGGAGCTCTAATTGGAGATGATCAAATTTATAATGTAATTGTTACAGCTCATGCTTTTGTAATAATTTTTTTTATAGTAATACCTATTATAATTGGAGGATTTGGAAATTGATTAGTTCCTTTAATATTAGGAGCTCCAGATATAGCCTTTCCTCGAATAAATAATATAAGTTTTTGATTACTTCCACCAGCATTAACTTTACTACTAGTAAGTAGTATAGTAGAAAATGGAGCTGGAACAGGATGAACTGTTTATCCTCCTTTATCTTCTAATATTGCACATGGAGGAGCTTCTGTTGATTTAGCTATTTTTTCTTTACATTTAGCTGGAATTTCATCAATTTTAGGAGCTGTAAATTTTATTACAACTGTAATTAATATACGATCAACAGGAATTACATTTGATCGAATACCATTATTTGTATGATCAGTAGTAATTACAGCATTATTATTATTATTATCTTTACCAGTATTAGCAGGAGCTATTACTATATTATTAACTGATCGAAATTTAAATACTTCATTTTTTGATCCAGCAGGAGGAGGAGATCCAATTTTATATCAACATTTATTTTGATTC
>Y24_Rhyncomya_pruinosa_M_Malawi
-TTTATATTTCATTTTTGGAGCATGATCTGGAATAATTGGAACATCATTAAGAATTTTAATTCGAGCTGAACTAGGTCATCCTGGAGCTCTAATTGGAGATGATCAAATTTATAATGTAATTGTTACAGCTCATGCTTTTGTAATAATTTTTTTTATAGTAATACCTATTATAATTGGAGGATTTGGAAATTGATTAGTTCCTTTAATATTAGGAGCTCCAGATATAGCCTTTCCTCGAATAAATAATATAAGTTTTTGATTACTTCCACCAGCATTAACTTTACTACTAGTAAGTAGTATAGTAGAAAATGGAGCTGGAACAGGATGAACTGTTTATCCTCCTTTATCTTCTAATATTGCACATGGAGGAGCTTCTGTTGATTTAGCTATTTTTTCTTTACATTTAGCTGGAATTTCATCAATTTTAGGAGCTGTAAATTTTATTACAACTGTAATTAATATACGATCAACAGGAATTACATTTGATCGAATACCATTATTTGTATGATCAGTAGTAATTACAGCATTATTATTATTATTATCTTTACCAGTATTAGCAGGAGCTATTACTATATTATTAACTGATCGAAATTTAAATACTTCATTTTTTGATCCAGCAGGAGGAGGAGATCCAATTTTATATCAACATTTATTTTGATTC
>Y25_Rhyncomya_pruinosa_F_Kenya
-TTTATATTTCATTTTTGGAGCATGATCTGGAATAATTGGTACATCATTAAGAATTTTAATTCGAGCTGAACTAGGTCATCCTGGAGCTCTAATTGGAGATGATCAAATTTATAATGTAATTGTTACAGCTCATGCTTTTGTAATAATTTTTTTTATAGTAATACCTATTATAATTGGAGGATTTGGAAATTGATTAGTTCCTTTAATATTAGGAGCTCCAGATATAGCCTTTCCTCGAATAAATAATATAAGTTTTTGATTACTTCCACCAGCATTAACTTTACTACTAGTAAGTAGTATAGTAGAAAATGGAGCTGGAACAGGATGAACTGTTTATCCTCCTTTATCTTCTAATATTGCACATGGAGGAGCTTCTGTTGATTTAGCTATTTTTTCTTTACATTTAGCTGGAATTTCATCAATTTTAGGAGCTGTAAATTTTATTACAACTGTAATTAATATACGATCAACAGGAATTACCTTTGATCGAATACCATTATTTGTATGATCAGTAGTAATTACAGCATTATTATTATTATTATCTTTACCAGTATTAGCAGGAGCTATTACTATATTATTAACTGATCGAAATTTAAATACTTCATTTTTTGATCCAGCAGGAGGAGGAGATCCAATTTTATATCAACATTTATTTTGATTC
>Y26_Rhyncomya_pruinosa_F_SouthAfrica
-TTTATATTTCATTTTTGGAGCATGATCTGGAATAATTGGAACATCATTAAGAATTTTAATTCGAGCTGAACTAGGTCATCCTGGAGCTCTAATTGGAGATGATCAAATTTATAATGTAATTGTTACAGCTCATGCTTTTGTAATAATTTTTTTTATAGTAATACCTATTATAATTGGAGGATTTGGAAATTGATTAGTTCCTTTAATATTAGGAGCTCCAGATATAGCCTTTCCTCGAATAAATAATATAAGTTTTTGATTACTTCCACCAGCATTAACTTTACTACTAGTAAGTAGTATAGTAGAAAATGGAGCTGGAACAGGATGAACTGTTTATCCTCCTTTATCTTCTAATATTGCACATGGAGGAGCTTCTGTTGATTTAGCTATTTTTTCTTTACATTTAGCTGGAATTTCATCAATTTTAGGAGCTGTAAATTTTATTACAACTGTAATTAATATACGATCAACAGGAATTACATTTGATCGAATACCATTATTTGTATGATCAGTAGTAATTACAGCATTATTATTATTATTATCTTTACCAGTATTAGCAGGAGCTATTACTATATTATTAACTGATCGAAATTTAAATACTTCATTTTTTGATCCAGCAGGAGGAGGAGATCCAATTTTATATCAACATTTATTTTGATTC
>Y27_Rhyncomya_forcipata_F_SouthAfrica
-ACTATATTTTATTTTTGGAGCATGATCCGGTATAGTAGGAACTTCCTTAAGAATTTTAATTCGAGCTGAATTAGGTCATCCTGGAGCTTTAATTGGAGATGATCAAATTTATAATGTAATTGTTACAGCTCATGCTTTTGTAATAATTTTCTTTATAGTAATACCAATTATAATTGGAGGATTCGGAAATTGATTAGTACCTCTTATATTAGGAGCTCCAGATATAGCATTTCCACGAATAAATAATATAAGTTTTTGATTACTACCCCCTGCATTAACTTTATTATTAGTAAGTAGTATAGTAGAAAATGGAGCTGGAACAGGATGAACTGTTTACCCTCCTTTATCATCTAATATCGCTCATGGAGGAGCTTCTGTTGATTTAGCTATTTTTTCTTTACATTTAGCTGGAATTTCTTCTATTTTAGGAGCTGTAAATTTTATTACAACTGTAATTAATATACGATCAACAGGAATTACATTTGACCGAATACCATTGTTTGTATGATCAGTCGTAATTACAGCTTTATTATTATTATTATCATTACCTGTATTAGCAGGAGCTATTACTATATTATTAACAGATCGAAATTTAAATACTTCATTCTTTGACCCAGCAGGAGGAGGAGACCCAATTTTATATCAACATTTATTTTGATTT
>Y28_Rhyncomya_forcipata_F_SouthAfrica
-ACTATATTTTATTTTTGGAGCATGATCCGGTATAGTAGGAACTTCCTTAAGAATTTTAATTCGAGCTGAATTAGGTCATCCTGGAGCTTTAATTGGAGATGATCAAATTTATAATGTAATTGTTACAGCTCATGCTTTTGTAATAATTTTCTTTATAGTAATACCAATTATAATTGGAGGATTCGGAAATTGATTAGTACCTCTTATATTAGGAGCTCCAGATATAGCATTTCCACGAATAAATAATATAAGTTTTTGATTACTACCCCCTGCATTAACTTTATTATTAGTAAGTAGTATAGTAGAAAACGGAGCTGGAACAGGATGAACTGTTTACCCTCCTTTATCATCTAATATCGCTCATGGAGGAGCTTCTGTTGATTTAGCTATTTTTTCTTTACATTTAGCTGGAATTTCTTCTATTTTAGGAGCTGTAAATTTTATTACAACTGTAATTAATATACGATCAACAGGAATTACATTTGACCGAATACCATTGTTTGTATGATCAGTCGTAATTACAGCTTTATTATTATTATTATCATTACCTGTATTAGCAGGAGCTATTACTATATTATTAACAGATCGAAATTTAAATACTTCATTTTTTGACCCAGCAGGAGGAGGAGACCCAATTTTATATCAACATTTATTTTGATTT
>Y29_Rhyncomya_forcipata_M_Namibia
-ACTATATTTTATTTTTGGAGCATGATCCGGTATAGTAGGAACTTCCTTAAGAATTTTAATTCGAGCTGAATTAGGTCATCCTGGAGCTTTAATTGGAGATGATCAAATTTATAATGTAATTGTTACAGCTCATGCTTTTGTAATAATTTTCTTTATAGTAATACCAATTATAATTGGAGGATTCGGAAATTGATTAGTACCTCTTATATTAGGAGCTCCAGATATAGCATTTCCACGAATAAATAATATAAGTTTTTGATTACTACCCCCTGCATTAACTTTATTATTAGTAAGTAGTATAGTAGAAAACGGAGCTGGAACAGGATGAACTGTTTACCCTCCTTTATCATCTAATATCGCTCATGGAGGAGCTTCTGTTGATTTAGCTATTTTTTCTTTACATTTAGCTGGAATTTCTTCTATTTTAGGAGCTGTAAATTTTATTACAACTGTAATTAATATACGATCAACAGGAATTACATTTGACCGAATACCATTGTTTGTATGATCAGTCGTAATTACAGCTTTATTATTATTATTATCATTACCTGTATTAGCAGGAGCTATTACTATATTATTAACAGATCGAAATTTAAATACTTCATTTTTTGACCCAGCAGGAGGAGGAGACCCAATTTTATATCAACATTTATTTTGATTT
>Y32_Rhyncomya_minutalis_F_SouthAfrica
-TTTATATTTTATTTTCGGGGCATGATCCGGAATAGTAGGAATATCATTAAGAATTTTAATTCGAGCAGAATTAGGACATCCTGGAGCTTTAATTGGAGATGATCAAATTTATAATGTAATTGTTACAGCTCATGCTTTTGTAATAATTTTTTTTATAGTAATACCAATTATAATTGGAGGATTTGGAAATTGATTAGTTCCTCTTATATTAGGAGCACCAGATATAGCATTTCCTCGAATAAATAATATAAGTTTTTGATTATTACCCCCTGCATTAACTTTATTATTAGTAAGCAGTATAGTAGAAAATGGAGCTGGAACAGGATGAACTGTTTACCCTCCTCTATCTTCTAATATTGCTCATGGAGGAGCTTCTGTTGATTTAGCTATTTTCTCACTACACTTAGCTGGAATTTCATCAATTTTAGGAGCTGTTAACTTTATTACTACTGTAATTAATATACGATCTACAGGAATTACTTTTGATCGAATACCTTTATTTGTTTGATCAGTAGTTATTACAGCTTTATTATTATTATTATCACTTCCTGTATTAGCAGGAGCAATTACTATACTTTTAACAGATCGAAATTTAAACACTTCATTTTTTGACCCAGCAGGAGGGGGAGATCCAATTTTATATCAACATTTATTTTGATTT
>Y35_Rhyncomya_cassotis_M_Malawi
-ATTATATTTTATTTTTGGAGCATGATCCGGTATAGTAGGAACTTCATTAAGAATTTTAATTCGAGCTGAATTAGGTCATCCTGGAGCTTTAATTGGAGATGACCAAATTTATAATGTAATTGTTACAGCTCATGCTTTTGTAATAATTTTCTTTATAGTAATACCAATTATAATTGGAGGATTTGGAAACTGATTAGTCCCTCTTATATTAGGAGCTCCAGATATAGCTTTCCCACGAATAAATAATATAAGTTTTTGGTTACTACCTCCTGCATTAACTTTATTGTTAGTAAGTAGTATAGTAGAAAACGGAGCTGGAACAGGATGAACTGTTTATCCTCCCCTATCATCTAATATTGCTCATGGAGGTGCCTCTGTTGATTTAGCTATTTTTTCTTTACATTTAGCTGGAATTTCTTCTATTTTAGGAGCTGTAAATTTTATTACGACTGTAATTAATATACGATCAACAGGAATTACATTTGATCGAATACCATTATTTGTTTGATCAGTTGTAATTACAGCTTTATTATTATTATTATCATTACCTGTATTAGCAGGAGCTATTACTATATTATTAACAGATCGAAACTTAAATACTTCATTTTTCGACCCAGCAGGAGGAGGAGATCCAATTTTATATCAACATTTATTTTGATTT
>Y36_Rhyncomya_sp11_cf_cassotis_M_Togo
-ATTATATTTTATTTTTGGAGCATGATCCGGTATAGTAGGAACCTCATTAAGAATTTTAATTCGAGCTGAATTAGGTCATCCTGGAGCTTTAATTGGAGATGATCAAATTTATAATGTAATTGTTACAGCTCATGCTTTTGTAATAATTTTCTTTATAGTAATACCAATTATAATTGGAGGATTTGGAAACTGATTAGTCCCTCTTATATTAGGAGCTCCAGATATAGCTTTCCCACGAATAAATAATATAAGTTTTTGATTACTACCTCCTGCATTAACTTTATTGTTAGTAAGTAGTATAGTAGAAAACGGAGCTGGAACAGGATGAACTGTTTATCCTCCCCTATCATCTAATATTGCTCATGGAGGTGCCTCTGTTGATTTAGCTATTTTTTCTTTACATTTAGCTGGGATTTCTTCTATTTTAGGAGCTGTAAATTTTATTACGACTGTAATTAATATACGATCAACAGGAATTACATTTGATCGAATACCATTATTTGTTTGATCAGTTGTAATTACAGCTTTATTATTATTATTATCATTACCTGTATTAGCAGGAGCTATCACTATATTATTAACAGATCGAAACTTAAATACTTCATTTTTCGACCCAGCAGGAGGAGGAGACCCAATTTTATATCAACATTTATTTTGATTT
>Y37_Rhyncomya_sp12_cf_cassotis_M_Zambia
-ATTATATTTTATTTTTGGAGCATGATCCGGTATAGTAGGAACCTCATTAAGAATTTTAATTCGAGCTGAATTAGGTCATCCTGGAGCTTTAATTGGAGATGATCAAATTTATAATGTAATTGTTACAGCTCATGCTTTTGTAATAATTTTCTTTATAGTAATACCAATTATAATTGGAGGATTTGGAAACTGATTAGTCCCTCTTATATTAGGAGCCCCAGATATAGCTTTCCCACGAATAAATAATATAAGTTTTTGATTACTACCTCCTGCATTAACTTTATTATTAGTAAGTAGTATAGTAGAAAACGGAGCTGGAACAGGATGAACTGTTTATCCTCCCCTATCATCTAATATTGCTCATGGAGGTGCCTCTGTTGATTTAGCTATTTTTTCTTTACATTTAGCCGGAATTTCTTCTATTTTAGGAGCTGTAAATTTTATTACAACTGTAATTAATATACGATCAACAGGAATTACATTTGATCGAATACCATTATTTGTTTGATCAGTCGTAATTACAGCTTTATTATTATTATTATCATTACCTGTATTAGCAGGAGCTATTACTATATTATTAACAGATCGAAACTTAAATACTTCATTTTTCGATCCAGCAGGAGGAGGAGACCCAATTTTATACCAACATTTATTTTGATTT
>Y38_Rhyncomya_cassotis_F_Malawi
-ATTATATTTTATTTTTGGAGCATGATCCGGTATAGTAGGAACTTCATTAAGAATTTTAATTCGAGCTGAATTAGGTCATCCTGGAGCTTTAATTGGAGATGACCAAATTTATAATGTAATTGTTACAGCTCATGCTTTTGTAATAATTTTTTTTATAGTAATACCAATTATAATTGGAGGATTTGGAAACTGATTAGTCCCTCTTATATTAGGAGCTCCAGATATAGCTTTCCCACGAATAAATAATATAAGTTTTTGATTACTACCTCCTGCATTAACTTTATTGTTAGTAAGTAGTATAGTAGAAAACGGAGCTGGAACAGGATGAACTGTTTATCCTCCCCTATCATCTAATATTGCTCATGGAGGTGCCTCTGTTGATTTAGCTATTTTTTCTTTACATTTAGCTGGAATTTCTTCTATTTTAGGAGCTGTAAATTTTATTACGACTGTAATTAATATACGATCAACAGGAATTACATTTGATCGAATACCATTATTTGTTTGATCAGTTGTAATTACAGCTTTATTATTATTATTATCATTACCTGTATTAGCAGGAGCTATTACTATATTATTAACAGATCGAAACTTAAATACTTCATTTTTCGACCCAGCA------------------------------------------
>Y39_Rhyncomya_cassotis_F_Namibia
-ATTATATTTTATTTTTGGAGCATGATCCGGTATAGTAGGAACCTCATTAAGAATTTTAATTCGAGCTGAATTAGGTCATCCTGGAGCTTTAATTGGAGATGATCAAATTTATAATGTAATTGTTACAGCTCATGCTTTTGTAATAATTTTCTTTATAGTAATACCAATTATAATTGGAGGATTTGGAAACTGATTAGTCCCTCTTATACTAGGAGCCCCAGATATAGCTTTCCCACGAATAAATAATATAAGTTTTTGATTACTACCTCCTGCATTAACTTTATTATTAGTAAGTAGTATAGTAGAAAACGGAGCTGGAACAGGATGAACTGTTTATCCTCCCCTATCATCTAATATTGCTCATGGAGGTGCCTCTGTTGATTTAGCTATTTTTTCTTTACATTTAGCCGGAATTTCTTCTATTTTAGGAGCTGTAAATTTTATTACAACTGTAATTAATATACGATCAACAGGAATTACATTTGATCGAATACCATTATTTGTTTGATCAGTAGTAATTACAGCTTTATTATTATTATTATCATTACCTGTATTAGCAGGAGCTATTACTATATTATTAACAGATCGAAACTTAAATACTTCATTTTTCGATCCAGCAGGAGGAGGAGACCCAATTTTATACCAACATTTATTTTGATTT
>Y40_Rhyncomya_sp3_F_SouthAfrica
-ATTATATTTTATTTTTGGAGCATGATCTGGTATAGTAGGAACCTCATTAAGAATTTTAATTCGAGCTGAATTAGGTCATCCTGGAGCTTTAATTGGAGATGACCAAATTTATAATGTAATTGTTACAGCTCATGCTTTTGTAATAATTTTCTTTATAGTAATACCAATTATAATTGGAGGATTTGGAAACTGATTAGTACCCCTTATACTAGGAGCTCCAGATATAGCTTTTCCACGAATAAATAATATAAGTTTTTGATTACTACCTCCTGCATTAACTTTATTATTGGTAAGTAGTATAGTAGAAAATGGAGCTGGAACAGGATGAACTGTTTATCCTCCCCTATCATCTAATATTGCTCATGGAGGGGCTTCTGTTGATTTAGCTATTTTTTCTTTACATTTAGCTGGAATTTCTTCTATTTTAGGGGCTGTAAATTTTATTACAACTGTAATTAATATACGATCAACAGGAATTACATTTGATCGAATACCATTATTTGTATGATCAGTTGTAATTACAGCTTTATTATTACTACTATCGTTACCTGTATTAGCAGGAGCTATTACTATATTATTAACAGATCGAAATTTAAATACTTCATTTTTTGATCCAGCAGGAGGAGGAGATCCAATTTTATATCAACATTTATTTTGATTT
>Y41_Rhyncomya_sp1_F_Cameroon
-ATTATATTTTATTTTTGGAGCATGATCCGGTATAGTAGGAACCTCATTAAGAATTTTAATTCGAGCTGAATTAGGTCATCCTGGAGCTTTAATTGGAGATGATCAAATTTATAATGTAATTGTTACAGCTCATGCTTTTGTAATAATTTTCTTTATAGTGATACCAATTATAATTGGAGGATTTGGAAACTGATTAGTCCCTCTTATATTAGGAGCTCCAGATATAGCTTTCCCACGAATAAATAATATAAGTTTTTGATTACTACCTCCTGCATTAACTTTATTGTTAGTAAGTAGTATAGTAGAAAACGGAGCTGGAACAGGATGAACTGTTTATCCTCCCCTATCATCTAATATTGCTCATGGAGGTGCCTCTGTTGATTTAGCTATTTTTTCTTTACATTTAGCTGGGATTTCTTCTATTTTAGGAGCTGTAAATTTTATTACGACTGTAATTAATATACGATCAACAGGAATTACATTTGATCGAATACCATTATTTGTTTGATCAGTTGTAATTACAGCTTTATTATTATTATTATCATTACCTGTATTAGCAGGAGCTATTACTATATTATTAACAGATCGAAACTTAAATACTTCATTTTTCGACCCAGCAGGAGGAGGAGACCCAATTTTATATCAACATTTA---------
>Y44_Rhyncomya_sp8_F_Namibia
-ATTATATTTTATTTTTGGAGCATGATCCGGAATAGTAGGAACATCCTTAAGAATTCTAATTCGAGCCGAATTAGGTCATCCAGGAGCTTTAATTGGAGATGATCAAATTTATAATGTAATTGTTACAGCTCATGCTTTCGTAATAATTTTTTTTATAGTTATACCAATTATAATTGGAGGATTTGGAAATTGACTAGTTCCTCTTATATTAGGAGCTCCAGATATAGCTTTTCCTCGAATAAATAATATAAGCTTTTGATTACTACCTCCTGCATTAACTTTATTATTGGTAAGCAGTATAGTAGAAAATGGAGCTGGAACAGGATGAACTATTTACCCCCCTTTATCATCTAATATTGCTCATGGAGGTGCTTCCGTTGATTTAGCCATTTTTTCATTACATTTAGCTGGAATTTCATCAATTTTAGGAGCTGTAAATTTTATTACAACTATAATTAATATACGAGCAACAGGAATTACATTTGACCGAATACCATTATTTGTATGATCAGTAGTAATTACAGCTTTATTACTATTATTATCATTACCAGTATTAGCAGGAGCTATTACTATATTATTAACTGATCGAAATTTAAATACTTCATTTTTTGACCCAGCTGGAGGAGGAGATCCAATCTTATATCAACATTTATTTTGATTT
>Y46_Rhyncomya_paratristis_F_SouthAfrica
-ATTATATTTTATTTTTGGAGCATGAGCCGGAATAGTAGGAACATCATTAAGAATTTTAATTCGAGCTGAATTAGGTCATCCTGGAGCTTTAATTGGAGATGATCAGATCTATAATGTAATTGTTACAGCTCACGCTTTCGTAATAATTTTTTTTATAGTTATACCAATTATAATTGGAGGATTTGGAAATTGATTAGTTCCTCTAATATTAGGAGCCCCTGACATAGCATTCCCCCGAATAAATAATATAAGTTTTTGGTTACTACCCCCTGCACTAACTTTATTATTAGTAAGTAGTATAGTAGAAAACGGAGCTGGAACAGGATGAACTGTTTATCCTCCTTTATCATCTAACATCGCTCATGGAGGAGCCTCTGTTGATTTAGCTATTTTTTCATTACATTTAGCTGGAATTTCATCTATTTTAGGAGCTGTTAATTTTATTACAACTGTAATTAATATACGAGCAACAGGAATTACATTTGATCGAATACCATTATTTGTATGATCAGTAGTAATTACAGCTTTATTATTATTATTATCATTACCTGTATTAGCTGGTGCTATTACTATATTATTAACTGATCGAAATTTAAATACT------------------------------------------------------------
>Y47_Rhyncomya_dasyops_F_SouthAfrica
-ATTATATTTTATTTTTGGAGCATGATCTGGAATAGTAGGAACATCTTTAAGAATTCTAATTCGAGCTGAATTAGGTCACCCTGGAGCTTTAATTGGTGATGATCAAATTTATAATGTAATTGTTACAGCTCATGCATTTGTAATAATTTTTTTTATAGTAATACCTATTATAATTGGAGGATTTGGAAATTGATTAGTCCCTCTTATACTAGGAGCTCCAGATATAGCATTCCCTCGAATAAATAATATAAGTTTTTGATTATTACCTCCTTCATTAACTTTACTGTTAATGAGTAGTATAGTAGAAAACGGAGCTGGAACAGGTTGAACTGTTTATCCTCCCTTATCTTCTAATATCGCTCATGGAGGAGCTTCTGTTGATTTAGCTATTTTTTCATTACATTTAGCAGGAATTTCATCAATTATAGGAGCTATTAATTTTATCACAACTGGAATTAATATACGATCAACAGGAATTACTTTTGATCGAATACCATTATTTGTATGATCTGTTATAATTACAGCTTTATTATTATTATTATCTTTACCTGTATTAGCAGGAGCTATTACTATATTATTAACAGATCGAAATTTAAATACATCATTTTTTGATCCAGCAGGA---------------------------------------
>Y56_Rhyncomya_sp19_F_Cameroon
-ATTATATTTTATTTTTGGAGCATGATCCGGTATAGTAGGAACCTCATTAAGAATTTTAATTCGAGCTGAATTAGGTCATCCTGGAGCTTTAATTGGAGATGATCAAATTTATAATGTAATTGTTACAGCTCATGCTTTTGTAATAATTTTCTTTATAGTAATACCAATTATAATTGGAGGATTTGGAAACTGATTAGTACCTCTTATATTAGGAGCTCCAGATATAGCTTTCCCGCGAATAAATAATATAAGTTTTTGATTACTACCCCCTGCATTAACTTTATTATTAGTAAGTAGTATAGTAGAAAATGGAGCTGGAACAGGATGAACTGTTTATCCTCCTCTATCATCTAATATTGCTCATGGAGGAGCTTCTGTTGATTTAGCTATTTTTTCTTTACATTTAGCTGGAATTTCTTCTATTTTAGGAGCTGTAAATTTTATTACAACTGTAATTAATATACGATCAACAGGAATTACATTTGATCGAATACCACTATTTGTTTGATCAGTTGTAATTACAGCTTTATTATTATTATTATCACTACCTGTACTAGCAGGAGCCATTACTATATTATTAACAGATCGAAATTTAAATACTTCATTTTTTGATCCAGCAGGAGGAGGAGACCCAATTTTATACCAACATTTATTTTGATTT
>Y57_Rhyncomya_sp3_F_SouthAfrica
-ATTATATTTTATTTTTGGAGCATGATCTGGTATAGTAGGAACCTCATTAAGAATTTTAATTCGAGCTGAATTAGGTCATCCTGGAGCTTTAATTGGAGATGACCAAATTTATAATGTAATTGTTACAGCTCATGCTTTTGTAATAATTTTCTTTATAGTAATACCAATTATAATTGGAGGATTTGGAAACTGATTAGTACCCCTTATACTAGGAGCTCCAGATATAGCTTTTCCACGAATAAATAATATAAGTTTTTGATTACTACCTCCTGCATTAACTTTATTATTGGTAAGTAGTATAGTAGAAAATGGAGCTGGAACAGGATGAACTGTTTATCCTCCCCTATCATCTAATATTGCTCATGGAGGGGCTTCTGTTGATTTAGCTATTTTTTCTTTACATTTAGCTGGAATTTCTTCTATTTTAGGAGCTGTAAATTTTATTACAACTGTAATTAATATACGATCAACAGGAATTACATTTGATCGAATACCATTATTTGTATGATCAGTTGTAATTACAGCTTTATTATTACTACTATCGTTACCTGTATTAGCAGGAGCTATTACTATATTATTAACAGATCGAAATTTAAATACTTCATTTTTTGATCCAGCAGGAGGAGGAGATCCAATTTTATATCAACATTTATTTTGATTT
>Y58_Rhyncomya_trispina_M_Namibia
-ATTATATTTTATTTTTGGAGCATGATCTGGAATAGTAGGAACATCTTTAAGAATTTTAATTCGAGCTGAATTAGGTCATCCTGGAGCTTTAATTGGAGATGATCAAATTTATAATGTAATTGTTACAGCCCATGCTTTTGTAATAATTTTCTTTATAGTAATACCAATTATAATTGGAGGATTTGGAAATTGACTAGTTCCTTTAATATTAGGAGCTCCAGATATAGCCTTTCCTCGTATAAATAATATAAGATTTTGATTACTACCCCCTGCATTAACTTTATTGTTAGTAAGTAGTATAGTAGAAAATGGAGCTGGAACAGGATGAACTGTTTATCCTCCCTTATCATCTAATATTGCTCATGGAGGAGCTTCTGTAGATTTAGCTATTTTTTCCTTACACTTAGCTGGAATTTCTTCTATTTTAGGGGCTGTTAATTTTATTACAACTGTAATTAATATACGATCAACAGGAATCACATTTGATCGAATACCTCTATTTGTATGATCAGTAGTAATTACAGCTTTATTATTATTATTATCTTTACCTGTATTAGCAGGAGCTATTACAATATTATTAACTGATCGAAATTTAAATACTTCATTTTTTGATCCAGCAGGAGGAGGAGACCCAATTTTATATCAACATCTATTTTGATTT
>Y59_Rhyncomya_trispina_F_SouthAfrica
-ATTATATTTTATTTTTGGAGCATGATCTGGAATAGTAGGAACATCTTTAAGAATTTTAATTCGAGCTGAATTAGGTCATCCTGGAGCTTTAATTGGAGATGATCAAATTTATAATGTAATTGTTACAGCCCATGCTTTTGTAATAATTTTCTTTATAGTAATACCAATTATAATTGGAGGATTTGGAAATTGACTAGTTCCTTTAATATTAGGAGCTCCAGATATAGCCTTTCCTCGTATAAATAATATAAGATTTTGATTACTACCTCCTGCATTAACTTTATTGTTAGTAAGTAGTATAGTAGAAAATGGAGCTGGAACAGGATGAACTGTTTATCCTCCCCTATCATCTAATATTGCTCATGGAGGAGCTTCTGTAGATTTAGCTATTTTTTCCTTACACTTAGCTGGAATTTCTTCTATTTTAGGGGCTGTTAATTTTATTACAACTGTAATTAATATACGATCAACAGGAATCACATTTGATCGAATACCTCTATTTGTATGATCAGTAGTAATTACAGCTTTATTATTATTATTATCTTTACCTGTATTAGCAGGAGCTATTACAATATTATTAACTGATCGAAATTTAAATACTTCATTTTTTGATCCGGCAGGAGGAGGAGACCCAATTTTATATCAACATCTATTTTGATTT
>Y6_Rhyncomya_sp15_F_SouthAfrica
-ATTATATTTTATTTTTGGAGCATGATCCGGTATAGTAGGAACATCATTAAGAATTTTAATTCGAGCAGAATTAGGTCATCCTGGAGCTTTAATTGGAGATGATCAAATTTATAACGTAATTGTTACAGCTCATGCTTTTGTAATAATTTTTTTTATAGTAATACCAATTATAATTGGAGGATTTGGAAATTGATTAGTTCCTCTTATATTAGGAGCCCCAGATATAGCATTTCCTCGAATAAATAATATAAGTTTTTGATTGCTACCCCCTGCATTAACTTTATTACTAGTAAGTAGTATAGTAGAAAATGGAACTGGAACAGGATGAACGGTTTACCCCCCTTTATCTTCTAATATAGCTCATGGAGGAGCTTCTGTTGATTTAGCTATTTTTTCCTTACATTTAGCTGGAATCTCATCAATTTTAGGAGCCGTTAATTTTATTACTACTGTAATTAATATACGATCTACAGGAATTACTTTTGATCGAATACCCCTATTTGTTTGATCAGTAGTTATTACAGCTTTATTATTATTATTATCATTGCCTGTATTAGCAGGAGCTATTACTATACTATTAACCGATCGAAATTTAAACACTTCATTTTTTGATCCAGCAGGTGGAGGAGATCCAATTTTATATCAACATTTATTTTGATTT
>Y64_Rhyncomya_sp6_M_Togo
-ATTATATTTTATTTTTGGAGCATGATCTGGAATAGTAGGAACATCTTTAAGAATTTTAATTCGAACTGAATTAGGACATCCTGGAGCTTTAATTGGAAATGATCAAATTTATAATGTTATTGTTACAGCTCATGCATTTGTAATAATTTTTTTTATAGTAATACCAATTATAATTGGAGGATTTGGAAATTGATTAATTCCTCTCATACTAGGAGCTCCAGATATAGCTTTCCCTCGAATAAATAATATAAGTTTTTGATTACTACCACCTGCTTTAACTTTATTATTGATAAGCAGTATAGTAGAAAATGGAGCTGGAACAGGATGAACTATTTATCCTCCATTATCATCTAATATTGCTCATGGAGGAGCTTCTGTTGATTTAGCTATTTTTTCATTACATTTAGCCGGAATTTCTTCTATTTTAGGAGCTGTTAATTTTATTACAACTGTAATTAATATACGATCAACAGGAATTACTTTTGATCGTATACCTTTATTTGTATGATCAGTAGTAATTACAGCTTTATTATTATTATTATCTTTACCTGTATTAGCAGGAGCTATTACTATATTATTAACAGATCGAAACTTAAATACATCATTTTTTGATCCAGCAGGAGGAGGTGACCCAATTTTATATCAACATTTATTTTGATTT
>Y65_Rhyncomya_sp6_F_Togo
-ATTATATTTTATTTTTGGAGCATGATCTGGAATAGTAGGAACATCTTTAAGAATTTTAATTCGAACTGAATTAGGACATCCTGGAGCTTTAATTGGAAATGATCAAATTTATAATGTTATTGTTACAGCTCATGCATTTGTAATAATTTTTTTTATAGTAATACCAATTATAATTGGAGGATTTGGAAATTGATTAATTCCTCTCATACTAGGAGCTCCAGATATAGCTTTCCCTCGAATAAATAATATAAGTTTTTGATTACTACCACCTGCTTTAACTTTATTATTGATAAGCAGTATAGTAGAAAATGGAGCTGGAACAGGATGAACTATTTATCCTCCATTATCATCTAATATTGCTCATGGAGGAGCTTCTGTTGATTTAGCTATTTTTTCATTACATTTAGCCGGAATTTCTTCTATTTTAGGAGCTGTTAATTTTATTACAACTGTAATTAATATACGATCAACAGGAATTACTTTTGATCGTATACCTTTATTTGTATGATCAGTAGTAATTACAGCTTTATTATTATTATTATCTTTACCTGTATTAGCAGGAGCTATTACTATATTATTAACAGATCGAAACTTAAATACATCATTTTTTGATCCAGCAGGAGGAGGTGACCCAATTTTATATCAACATTTATTTTGATTT
>Y67_Rhyncomya_sp7_M_SouthAfrica
-TTTATATTTTATCTTCGGAGCATGATCTGGAATAGTAGGAACATCATTAAGAATTTTAATTCGAGCAGAATTAGGTCATCCTGGAGCTTTAATTGGAGATGATCAAATTTATAATGTAATTGTTACAGCTCATGCTTTTGTAATAATTTTTTTTATAGTAATACCAATTATAATTGGAGGATTTGGAAATTGATTAGTTCCTCTTATATTAGGAGCTCCAGATATAGCATTTCCTCGAATAAATAATATAAGTTTTTGATTATTACCCCCTGCATTAACTTTATTATTAGTAAGCAGTATAGTAGAAAACGGAGCTGGAACAGGATGAACTGTTTACCCTCCTCTATCTTCTAATATTGCTCATGGAGGAGCTTCTGTTGATTTAGCTATTTTCTCACTACACTTAGCTGGAATTTCATCAATTTTAGGAGCTGTTAACTTTATTACTACTGTAATTAATATACGATCTACAGGAATTACTTTTGATCGAATACCTTTATTTGTATGATCAGTAGTTATTACAGCTTTATTATTATTATTATCACTTCCTGTATTAGCAGGAGCAATTACTATACTATTAACAGATCGAAATTTAAACATT------------------------------------------------------------
>Y69_Rhyncomya_interclusa_M_SouthAfrica
-ATTATATTTTATTTTTGGAGCATGATCAGGAATAGTAGGAACATCATTAAGAATTTTAATTCGAGCAGAATTAGGTCATCCTGGAGCTTTAATTGGAGATGATCAAATTTATAATGTAATTGTTACAGCTCATGCTTTTGTAATAATTTTTTTTATAGTAATACCAATTATAATTGGAGGATTTGGAAATTGATTAGTTCCTCTAATATTAGGAGCCCCAGATATAGCATTCCCTCGAATAAATAATATAAGTTTTTGATTATTACCTCCTGCATTAACTTTATTATTAGTAAGTAGTATAGTAGAAAATGGAGCTGGAACAGGATGAACTGTTTACCCTCCTTTATCTTCTAATATTGCTCATGGAGGAGCTTCTGTTGATTTAGCTATTTTTTCTTTGCATTTAGCTGGAATTTCATCAATTTTAGGAGCTGTTAATTTTATTACTACTGTAATTAATATACGATCTACAGGAATTACTTTTGATCGAATACCTTTATTTGTTTGATCAGTAGTTATTACAGCTTTATTATTACTATTATCATTACCTGTATTAGCAGGAGCTATTACTATATTATTAACTGATCGAAATTTAAATACTTCATTTTTTGATCCAGCAGGTGGAGGAGATCCAATTTTATACCAACATTTATTTTGATTT
>Z2_Zumba_antennalis_F_SouthAfrica
-ATTATATTTTATTTTTGGAGCATGATCCGGAATAGTAGGAACATCTCTAAGAATTTTAATTCGAGCTGAATTAGGACATCCTGGAGCTTTAATTGGAGATGATCAAATTTATAATGTAATTGTAACAGCTCATGCTTTCGTAATAATTTTTTTTATAGTTATACCAATTATAATTGGAGGATTCGGAAATTGATTAGTTCCTTTAATATTAGGAGCTCCTGATATAGCTTTTCCTCGAATAAATAATATAAGTTTTTGATTACTTCCTCCTGCATTAACATTACTTCTGGTAAGTAGTATAGTAGAAAATGGAGCTGGAACAGGATGAACTGTTTATCCACCCTTATCTTCTAATATTGCTCATGGAGGAGCTTCTGTTGATTTAGCTATTTTTTCATTACATTTAGCAGGAATTTCTTCTATTTTAGGAGCTGTAAATTTTATTACTACCGTAATTAATATACGAACAACAGGAATTACTTTTGATCGAATACCTTTATTTGTATGATCAGTAGTAATTACAGCTTTATTATTACTATTATCATTACCTGTATTAGCTGGAGCAATTACAATATTATTAACTGATCGAAATTTAAACACATCATTTTTTGATCCTGCAGGAGGAGGAGATCCAATTTTATACCAACATTTATTTTGATTT
