# Supplementary material for: DNA barcoding of Afrotropical nose flies (Diptera, Calliphoridae, Rhiniinae): species identification, female-male morphotype association, and reference library development
Source: Zookeys. 2026 Jul 3;1284:149–83. doi: 10.3897/zookeys.1284.189450 (PMC13354976; doi:10.3897/zookeys.1284.189450)
Supplement: Supplementary material 12 — Alignment #2 for a dataset of 1,388 COI DNA barcode sequences of Rhiniinae species studied and four outgroups [file zookeys-1284-149_article-189450__-s012.zip]

Archive with 1 entries (1 files):
- zookeys_-1284-189450-s012._material_12_-_Alignment_Rhiniinae_1384+Outgrou
