# Supplementary material for: DNA barcoding of Afrotropical nose flies (Diptera, Calliphoridae, Rhiniinae): species identification, female-male morphotype association, and reference library development
Source: Zookeys. 2026 Jul 3;1284:149–83. doi: 10.3897/zookeys.1284.189450 (PMC13354976; doi:10.3897/zookeys.1284.189450)
Supplement: Supplementary material 12 — Alignment #2 for a dataset of 1,388 COI DNA barcode sequences of Rhiniinae species studied and four outgroups [file zookeys-1284-149_article-189450__-s012.zip › zookeys_-1284-189450-s012._material_12_-_Alignment_Rhiniinae_1384+Outgrou]

>ANT_Hylemya_alcathoe
-ATTATATTTTATTTTTGGAGCTTGAGCAGGAATAGTGGGAACTTCTTTAAGAATTTTAATTCGAGCTGAATTAGGACACCCTGGAGCCCTTATTGGTGATGATCAAATTTATAATGTAATTGTAACAGCTCATGCTTTTATTATAATTTTTTTTATAGTAATACCTATTATAATTGGAGGATTTGGAAACTGATTAGTACCTCTTATACTAGGAGCTCCTGACATGGCTTTCCCTCGAATAAACAATATAAGTTTTTGACTTTTACCCCCTGCATTAACCTTATTATTAGTAAGTAGTATAGTAGAAAACGGAGCTGGAACTGGATGAACTGTTTACCCACCCTTATCTTCTAATATTGCTCATGGAGGTGCTTCTGTTGATTTAGCCATTTTTTCCCTTCACTTAGCAGGAATTTCCTCAATTTTAGGGGCCGTAAATTTTATTACTACTGTAATTAATATACGATCAACAGGAATTACTTTTGACCGAATACCTTTATTTGTTTGATCTGTAGTTATTACAGCTTTATTACTTTTATTATCTTTACCTGTTTTAGCCGGAGCTATTACTATATTATTAACAGATCGAAATTTAAATACTTCATTTTTTGACCCTGCAGGAGGAGGAGACCCA---------------------------
>FR719158_Cordylobia_anthropophaga
-TTTATACTTCATTTTTGGAGCTTGATCCGGAATAGTAGGAACTTCTTTAAGAATTTTAATTCGAGCTGAATTAGGTCATCCTGGAGCTTTAATTGGAGATGATCAAATTTATAATGTAATTGTTACAGCTCATGCTTTTATTATAATTTTTTTTATAGTAATACCAATTATAATTGGAGGATTTGGTAATTGATTAGTTCCCCTTATAC-AGGAGCTCCAGATATAGCATTCCCTCGAATAAATAATATAAGTTTCTGACTTCTTCCTCCTGCATTAACTTTACTATTAGTCAGCAGTATAGTAGAAAATGGAGCTGGAACAGGATGAACAGTTTACCCACCTTTATCTTCTAATATTGCTCATGGAGGAGCTTCTGTTGATTTAGCAATTTTTTCCCTTCATTTAGCAGGAATCTCCTCAATTCTAGGAGCTGTAAATTTTATTACAACTGTTATTAATATACGATCAACAGGTATTACTTTCGATCGAATACCTTTATTTGTTTGATCAGTTGTAATTACAGCTTTATTATTATTATTATCATTACCAGTATTAGCAGGAGCTATTACTATACTATTAACAGATCGAAATTTAAATACTTCATTTTTCGATCCAGCAGGAGGTGGAGATCCAATCTTATATCAACATTTATTTTGATTT
>CAL_Lucilia_sericata_KY416613
-TTTATATTTTATTTTTGGAGCTTGATCCGGAATAATTGGAACTTCTTTAAGAATTCTAATTCGAGCTGAATTAGGACATCCTGGAGCTTTAATTGGAGATGATCAAATTTATAATGTAATTGTTACAGCTCATGCTTTTATTATAATTTTTTTTATAGTAATGCCAATTATAATTGGAGGATTTGGAAATTGATTAGTTCCATTAATACTAGGAGCTCCAGATATAGCATTCCCTCGAATAAATAATATAAGTTTTTGACTTTTACCTCCTGCATTAACTTTATTATTAGTTAGTAGTATAGTAGAAAACGGAGCTGGAACAGGATGAACAGTTTACCCTCCTCTATCTTCTAATATTGCTCATGGAGGAGCTTCTGTTGATTTAGCTATTTTCTCTCTTCATTTAGCAGGAATTTCTTCAATTTTAGGAGCTGTAAATTTTATTACTACAGTTATTAATATACGATCAACAGGAATTACTTTTGATCGAATACCTTTATTTGTTTGATCAGTAGTAATTACAGCTTTATTACTTTTATTATCATTACCAGTATTAGCAGGAGCTATTACAATACTTTTAACAGACCGAAATCTTAATACATCATTCTTTGACCCTGCAGGAGGAGGAGATCCAATTTTATACCAACATTTATTT------
>SAR_Sar_Oxysarcodexia_trivialis
-TTTATACTTCATCTTTGGAGCTTGATCTGGAATAGTAGGAACTTCTCTAAGAATTTTAATTCGTGCAGAATTAGGACACCCAGGTGCACTAATTGGTGATGATCAAATTTATAATGTAATTGTTACAGCTCATGCCTTCATTATAATTTTTTTTATAGTAATACCAATTATAATTGGAGGATTCGGAAACTGACTAGTTCCAATTATATTAGGAGCTCCAGATATGGCATTCCCCCGAATAAATAATATAAGTTTTTGACTTCTTCCTCCAGCATTAACACTTCTACTAGTAAGCAGTATAGTAGAAAATGGAGCTGGAACAGGATGAACTGTTTACCCTCCTTTATCATCTAATATTGCTCATGGAGGAGCTTCAGTTGATTTAGCTATTTTCTCCCTTCATTTAGCAGGAATCTCATCTATTTTAGGAGCAGTAAATTTTATTACAACAGTAATTAATATACGATCAACAGGTATTACTTTTGATCGAATACCTTTATTCGTTTGATCAGTAGTGATCACTGCATTATTATTGCTTCTTTCTTTACCTGTATTAGCAGGAGCTATTACAATATTATTAACAGATCGAAATGTTAATACATCATTCTTTGACCCAGCAGGAGGAGGAGATCCAATTCTTTATCAACATCTA---------
>1279A01_Stomorhina_cribrata_F_Ghana
-TTTATATTTTATTTTTGGAGCATGATCTGGAATAATTGGAACATCTTTAAGAATTTTAATTCGAGCTGAATTAGGACATCCTGGAGCTTTAATTGGAGATGATCAAATTTATAATGTAATTGTTACAGCTCATGCTTTCGTAATAATTTTTTTTATAGTAATACCAATTATAATTGGAGGATTTGGAAATTGATTAGTTCCTTTAATACTAGGAGCTCCAGATATGGCATTTCCTCGAATAAATAATATAAGTTTTTGACTTTTACCTCCTGCATTAACTTTATTATTAGTGAGTAGTATAGTAGAAAATGGAGCTGGGACAGGATGAACTGTTTACCCCCCATTATCTTCTAATATTGCTCATGGAGGAGCTTCAGTTGATTTAGCTATTTTTTCATTACATTTAGCAGGAATTTCTTCTATTTTAGGAGCTGTTAATTTTATTACAACTGTAATTAATATACGATCAACTGGAATTACTTTCGATCGAATACCTTTATTTGTTTGATCTGTAGTAATTACAGCTTTATTACTTTTATTATCCTTGCCTGTATTAGCAGGAGCTATTACTATATTATTAACAGATCGAAATTTAAATACTTCATTTTTTGATCCAGCAGGAGGAGGAGATCCAATTCTATACCAACATTTATTTTGATTT
>1279A02_Rhinia_apicalis_M_Ghana
-TTTATATTTTATTTTTGGAGCATGATCTGGAATAGTAGGAACATCTTTAAGAATTCTAATTCGAGCTGAATTAGGTCATCCTGGAGCTTTAATTGGAGATGATCAAATTTATAATGTAATCGTTACAGCACACGCTTTTGTAATAATTTTTTTTATAGTAATACCTATTATAATTGGAGGATTTGGAAATTGATTAGTTCCTCTTATATTAGGAGCTCCAGATATAGCATTTCCTCGAATAAATAATATAAGTTTTTGACTTTTACCTCCTGCATTAACTTTATTGTTAGTAAGTAGTATAGTAGAAAATGGAGCTGGAACAGGATGAACTGTTTATCCACCCTTATCTTCTAATATTGCTCATGGAGGAGCTTCAGTTGATTTAGCTATTTTTTCATTACATTTAGCTGGAATTTCTTCAATTTTAGGAGCTGTTAATTTTATTACAACTGTAATTAATATACGATCTACAGGAATTACTTTTGATCGAATACCTTTATTTGTATGATCAGTAGTAATTACTGCTTTATTACTTTTATTATCATTACCTGTATTAGCTGGAGCTATTACTATATTATTAACAGATCGAAATTTAAATACTTCATTTTTTGATCCTGCAGGAGGAGGAGATCCCATTTTATATCAACATTTATTTTGATTT
>1279A03_Rhinia_apicalis_M_Togo
-TTTATATTTTATTTTTGGAGCATGATCTGGAATAGTAGGAACATCTTTAAGAATTCTAATTCGAGCTGAATTAGGTCATCCTGGAGCTTTAATTGGAGATGATCAAATTTATAATGTAATTGTTACAGCACACGCTTTTGTAATAATTTTTTTTATAGTAATACCTATTATAATTGGAGGATTTGGAAATTGATTAGTTCCTCTTATATTAGGAGCTCCAGATATAGCATTTCCTCGAATAAATAATATAAGCTTTTGACTTTTACCTCCTGCATTAACTTTATTATTAGTAAGTAGTATAGTAGAAAATGGAGCTGGAACAGGATGAACTGTTTATCCACCCTTATCTTCTAATATTGCTCATGGAGGAGCTTCAGTTGATTTAGCTATTTTTTCATTACATTTAGCTGGAATTTCTTCAATTTTAGGAGCTGTTAATTTTATTACAACTGTAATTAATATACGATCTACAGGAATTACTTTTGATCGAATACCTTTATTTGTATGATCAGTAGTAATTACTGCTTTATTACTTTTATTATCATTACCTGTATTAGCTGGAGCTATTACTATATTATTAACAGATCGAAATTTAAATACTTCATTTTTTGATCCTGCAGGAGGAGGAGATCCAATTTTATATCAACATTTATTTTGATTT
>1279A04_Rhinia_cf_apicalis_F_Togo
-TTTATATTTTATTTTTGGAGCATGATCTGGAATAGTAGGAACATCTTTAAGAATTCTAATTCGAGCTGAATTAGGTCATCCTGGAGCTTTAATTGGAGATGATCAAATTTATAATGTAATTGTTACAGCACACGCTTTTGTAATAATTTTTTTTATAGTAATACCTATTATAATTGGAGGATTTGGAAATTGATTAGTTCCTCTTATATTAGGAGCTCCAGATATAGCATTTCCTCGAATAAATAATATAAGCTTTTGACTTTTACCTCCTGCATTAACTTTATTATTAGTAAGTAGTATAGTAGAAAATGGAGCTGGAACAGGATGAACTGTTTATCCACCCTTATCTTCTAATATTGCTCATGGAGGAGCTTCAGTTGATTTAGCTATTTTTTCATTACATTTAGCTGGAATTTCTTCAATTTTAGGAGCTGTTAATTTTATTACAACTGTAATTAATATACGATCTACAGGAATTACTTTTGATCGAATACCTTTATTTGTATGATCAGTAGTAATTACTGCTTTATTACTTTTATTATCATTACCTGTATTAGCTGGAGCTATTACTATATTATTAACAGATCGAAATTTAAATACTTCATTTTTTGATCCTGCAGGAGGAGGAGATCCAATTTTATACCAACATTTATTTTGATTT
>1279A05_Rhinia_cf_apicalis_F_Togo
--------------------------------------GGAACATCTTTAAGAATTCTAATTCGAGCTGAATTAGGTCATCCTGGAGCTTTAATTGGAGATGATCAAATTTATAATGTAATTGTTACGGCACACGCTTTTGTAATAATTTTTTTTATAGTAATACCTATTATAATTGGAGGATTTGGAAATTGATTAGTTCCTCTTATATTAGGAGCTCCAGATATAGCATTTCCTCGAATAAATAATATAAGCTTTTGACTTTTACCTCCTGCATTAACTTTATTATTAGTAAGTAGTATAGTAAAAAATGGAGCTGGAACAGGATGAACTGTTTATCCACCCTTATCTTCTAATATTGCTCATGGAGGAGCTTCAGTTGATTTAGCTATTTTTTCATTACATTTAGCTGGAATTTCTTCAATTTTAGGAGCTGTTAATTTTATTACAACTGTAATTAATATACGATCTACAGGAATTACTTTTGATCGAATACCTTTATTTGTATGATCAGTAGTAATTACTGCTTTATTACTTTTATTATCATTACCTGTATTAGCTGGAGCTATTACTATATTATTAACAGATCGAAATTTAAATACTTCATTTTTTGATCCTGCAGGAGGAGGAGATCCAATTTTATACCAACATTTATTTTGATTT
>1279A06_Rhinia_cf_apicalis_F_Togo
-TTTATATTTTATTTTTGGAGCATGATCTGGAATAGTAGGAACATCTTTAAGAATTTTAATTCGAGCTGAATTAGGTCATCCTGGAGCTTTAATTGGAGATGATCAAATTTATAATGTAATTGTTACAGCACACGCTTTTGTAATAATTTTTTTTATAGTAATACCTATTATAATTGGAGGATTTGGAAATTGATTAGTTCCTCTTATATTAGGAGCTCCAGATATAGCATTTCCTCGAATAAATAATATAAGCTTTTGACTTTTACCTCCTGCATTAACTTTATTATTAGTAAGTAGTATAGTAGAAAATGGAGCTGGAACAGGATGAACTGTTTATCCACCCTTATCTTCTAATATTGCTCATGGAGGAGCTTCAGTTGATTTAGCTATTTTTTCATTACATTTAGCTGGAATTTCTTCAATTTTAGGAGCTGTTAATTTTATTACAACTGTAATTAATATACGATCTACAGGAATTACTTTTGATCGAATACCTTTATTTGTATGATCAGTAGTAATTACTGCTTTATTACTTTTATTATCATTACCTGTATTAGCTGGAGCTATTACTATATTATTAACAGATCGAAATTTAAATACTTCATTTTTTGATCCTGCAGGAGGAGGAGATCCAATTTTATATCAACATTTATTTTGATTT
>1279A07_Stomorhina_chapini_F_Togo
-TTTATATTTTATTTTCGGAGCATGATCCGGAATAATTGGAACATCTTTAAGAATTTTAATTCGAGCTGAATTAGGCCATCCTGGAGCCTTAATTGGAGATGATCAAATTTATAATGTAATTGTTACAGCTCATGCTTTTGTAATAATTTTTTTTATAGTAATACCAATTATAATTGGAGGATTTGGAAACTGATTAGTTCCTCTTATACTAGGAGCCCCAGATATAGCATTTCCTCGAATAAATAATATAAGTTTTTGACTTTTACCTCCTGCATTAACTTTATTATTAGTAAGTAGTATAGTAGAAAATGGAGCTGGAACAGGTTGAACTGTTTACCCACCACTATCTTCTAATATTGCTCATGGAGGAGCTTCAGTTGATTTAGCTATTTTTTCTCTGCATTTAGCAGGAATTTCTTCCATTCTAGGAGCCGTTAATTTTATTACAACAGTAATTAATATACGTTCAACAGGAATTACTTTTGATCGAATACCATTATTTGTTTGATCAGTAGTAATTACAGCATTATTACTTTTATTATCACTACCTGTATTAGCTGGTGCTATTACTATATTATTAACTGATCGAAATTTAAACACTTCATTTTTTGATCCAGCAGGAGGAGGAGACCCTATTTTATATCAACATTTATTTTGATTT
>1279B01_Rhinia_cf_apicalis_F_Togo
-TTTATATTTTATTTTTGGAGCATGATCTGGAATAGTAGGAACATCTTTAAGAATTCTAATTCGAGCTGAATTAGGTCATCCTGGAGCTTTAATTGGAGATGATCAAATTTATAATGTAATTGTTACAGCACACGCTTTTGTAATAATTTTTTTTATAGTAATACCTATTATAATTGGAGGATTTGGAAATTGATTAGTTCCTCTTATATTAGGAGCTCCAGATATAGCATTTCCTCGAATAAATAATATAAGCTTTTGACTTTTACCTCCTGCATTAACTTTATTATTAGTAAGTAGTATAGTAGAAAATGGAGCTGGAACAGGATGAACTGTTTATCCACCCTTATCTTCTAATATTGCTCATGGAGGAGCTTCAGTTGATTTAGCTATTTTTTCATTACATTTAGCTGGAATTTCTTCAATTTTAGGAGCTGTTAATTTTATTACAACTGTAATTAATATACGATCTACAGGAATTACTTTTGATCGAATACCTTTATTTGTATGATCAGTAGTAATTACTGCTTTATTACTTTTATTATCATTACCTGTATTAGCTGGAGCTATTACTATATTATTAACAGATCGAAATTTAAATACTTCATTTTTTGATCCTGCAGGAGGAGGAGATCCAATTTTATATCAACATTTATTTTGATTT
>1279B02_Rhinia_sp1_M_Togo
-TTTATATTTTATTTTTGGAGCATGATCTGGAATAGTAGGAACATCTTTAAGAATTCTAATTCGAGCTGAATTAGGTCATCCTGGAGCTTTAATTGGAGATGATCAAATTTATAATGTAATTGTTACAGCACACGCTTTTGTAATAATTTTTTTTATAGTAATACCTATTATAATTGGAGGATTTGGAAATTGATTAGTTCCTCTTATATTAGGAGCTCCAGACATAGCATTTCCTCGAATAAATAATATAAGCTTTTGACTTTTACCTCCTGCATTAACTTTATTATTAGTAAGTAGTATAGTAGAAAATGGAGCTGGAACAGGATGAACTGTTTATCCACCCTTATCATCTAATATTGCTCATGGAGGAGCTTCAGTTGATTTAGCTATTTTTTCATTACATTTAGCTGGAATTTCTTCAATTTTAGGAGCTGTTAATTTTATTACAACTGTAATTAATATACGATCTACAGGAATTACTTTTGATCGAATACCTTTATTTGTATGATCAGTAGTAATTACTGCTTTATTACTTTTATTATCATTACCTGTATTAGCTGGAGCTATTACTATATTATTAACAGATCGAAATTTAAATACTTCATTTTTTGATCCTGCAGGAGGAGGAGATCCAATTTTATATCAACATTTATTTTGATTT
>1279B03_Rhinia_cf_apicalis_F_Togo
-TTTATATTTTATTTTTGGAGCATGATCTGGAATAGTAGGAACATCTTTAAGAATTCTAATTCGAGCTGAATTAGGTCATCCTGGAGCTTTAATTGGAGATGATCAAATTTATAATGTAATCGTTACAGCACACGCTTTTGTAATAATTTTTTTTATAGTAATACCTATTATAATTGGAGGATTTGGAAATTGATTAGTTCCTCTTATATTAGGAGCTCCAGATATAGCATTTCCTCGAATAAATAATATAAGTTTTTGACTTTTACCTCCTGCATTAACTTTATTGTTAGTAAGTAGTATAGTAGAAAATGGAGCTGGAACAGTTTAAACTGTTTATCCACCCTTATCTTCTAATATTGCTCATGGAGGAGCTTCAGTTGATTTAGCTATTTTTTCATTACATTTAGCTGGAATTTCTTCAATTTTAGGAGCTGTTAATTTTATTACAACTGTAATTAATATACGATCTACAGGAATTACTTTTGATCGAATACCTTTATTTGTATGATCAGTAGTAATTACTGCTTTATTACTTTTATTATCATTACCTGTATTAGCTGGAGCTATTACTATATTATTAACAGATCGAAATTTAAATACTTCATTTTTTGATCCTGCAGGAGGAGGAGATCCAATTTTATATCAACATTTATTTTGATTT
>1279B06_Rhinia_cf_apicalis_F_Togo
-TTTATATTTTATTTTTGGAGCATGATCTGGAATAGTAGGAACATCTTTAAGAATTCTAATTCGAGCTGAATTAGGTCATCCTGGAGCTTTAATTGGAGATGATCAAATTTATAATGTAATTGTTACAGCACACGCTTTTGTAATAATTTTTTTTATAGTAATACCTATTATAATTGGAGGATTTGGAAATTGATTAGTTCCTCTTATATTAGGAGCTCCAGATATAGCATTTCCTCGAATAAATAATATAAGCTTTTGACTTTTACCTCCTGCATTAACTTTATTATTAGTAAGTAGTATAGTAGAAAATGGAGCTGGAACAGGATGAACTGTTTATCCACCCTTATCTTCTAATATTGCTCATGGAGGAGCTTCAGTTGATTTAGCTATTTTTTCATTACATTTAGCTGGAATTTCTTCAATTTTAGGAGCTGTTAATTTTATTACAACTGTAATTAATATACGATCTACAGGAATTACTTTTGATCGAATACCTTTATTTGTATGATCAGTAGTAATTACTGCTTTATTACTTTTATTATCATTACCTGTATTAGCTGGAGCTATTACTATATTATTAACAGATCGAAATTTAAATACTTCATTTTTTGATCCTGCAGGAGGAGGAGATCCAATTTTATATCAACATTTATTTTGATTT
>1279B07_Rhinia_sp3_M_Togo
-TTTATATTTTATTTTTGGAGCATGATCTGGAATAGTAGGAACATCTTTAAGAATTCTAATTCGAGCTGAATTAGGCCATCCTGGAGCTTTAATTGGAAATGATCAAATTTATAACGTAATTGTTACAGCACACGCTTTTGTAATAATTTTTTTTATAGTAATACCTATTATAATTGGAGGATTTGGAAATTGATTAGTTCCTATTATATTAGGAGCTCCAGATATAGCATTCCCCCGAATAAATAATATAAGTTTTTGACTTTTACCTCCTGCATTAACTTTATTATTAGTAAGCAGTATAGTAGAAAATGGAGCTGGAACAGGATGAACTGTTTATCCACCTTTATCTTCTAATATTGCTCATAGAGGAGCTTCAGTTGATTTAGCGATTTTTTCATTACATTTAGCTGGAATTTCTTCAATTTTAGGAGCAGTTAATTTTATTACAACCGTAATTAATATACGATCTACAGGAATTACTTTTGATCGAATACCTTTATTTGTATGATCAGTAGTAATTACTGCTTTATTACTTTTATTATCATTACCTGTATTAGCTGGAGCTATTACTATATTATTAACTGATCGAAATTTAAATACTTCATTTTTTGATCCCGCAGGAGGAGGAGATCCAATTTTATATCAACATTTATTTTGATTT
>1279B08_Rhinia_cf_apicalis_F_Togo
-TTTATATTTTATTTTTGGAGCATGATCTGGAATAGTAGGAACATCTTTAAGAATTCTAATTCGAGCTGAATTAGGTCATCCTGGAGCTTTAATTGGAGATGATCAAATTTATAATGTAATTGTTACAGCACACGCTTTTGTAATAATTTTTTTTATAGTAATACCTATTATAATTGGAGGATTTGGAAATTGATTAGTTCCTCTTATATTAGGAGCTCCAGATATAGCATTTCCTCGAATAAATAATATAAGCTTTTGACTTTTACCTCCTGCATTAACTTTATTATTAGTAAGTAGTATAGTAGAAAATGGAGCTGGAACAGGATGAACTGTTTATCCACCCTTATCTTCTAATATTGCTCATGGAGGAGCTTCAGTTGATTTAGCTATTTTTTCATTACATTTAGCTGGAATTTCTTCAATTTTAGGAGCTGTTAATTTTATTACAACTGTAATTAATATACGATCTACAGGAATTACTTTTGATCGAATACCTTTATTTGTATGATCAGTAGTAATTACTGCTTTATTACTTTTATTATCATTACCTGTATTAGCTGGAGCTATTACTATATTATTAACAGATCGAAATTTAAATACTTCATTTTTTGATCCTGCAGGAGGAGGAGATCCAATTTTATATCAACATTTATTTTGATTT
>1279C01_Stegosoma_wellmani_M_Togo
-TTTATATTTTATTTTTGGAGCATGATCCGGAATAGTAGGAACTTCATTAAGAATTTTAATTCGAGCTGAATTAGGTCATCCTGGAGCTTTAATTGGTGACGATCAAATTTATAATGTAATTGTTACAGCCCATGCTTTTGTAATAATTTTTTTTATAGTAATACCAATTATAATTGGAGGATTTGGAAATTGATTAGTTCCTCTTATATTAGGAGCTCCAGATATAGCTTTTCCTCGAATAAATAATATAAGTTTCTGACTCCTACCACCTGCATTAACATTACTATTAGTAAGTAGCATAGTAGAAAATGGAGCTGGAACAGGATGAACTGTTTACCCTCCCCTATCATCTAATATTGCCCATGGAGGAGCTTCTGTTGATTTAGCTATTTTTTCATTACATTTAGCAGGAATTTCTTCAATTTTAGGAGCTGTGAATTTTATTACAACTGTGATTAATATACGATCAACAGGAATTACTTTTGATCGAATACCATTATTCGTTTGATCAGTAGTAATTACTGCTTTATTACTATTATTATCATTACCTGTATTAGCTGGAGCTATTACTATATTATTAACAGATCGAAATTTAAATACTTCATTTTTTGACCCCGCAGGAGGAGGTGACCCAATCTTATACCAACATTTATTTTGATTT
>1279C02_Rhinia_cf_apicalis_F_Togo
-TTTATATTTTATTTTTGGAGCATGATCTGGAATAGTAGGAACATCTTTAAGAATTCTAATTCGAGCTGAATTAGGTCATCCTGGAGCTTTAATTGGAGATGATCAAATTTATAATGTAATTGTTACAGCACACGCTTTTGTAATAATTTTTTTTATAGTAATACCTATTATAATTGGAGGATTTGGAAATTGATTAGTTCCTCTTATATTAGGAGCTCCAGATATAGCATTTCCTCGAATAAATAATATAAGCTTTTGACTTTTACCTCCTGCATTAACTTTATTATTAGTAAGTAGTATAGTAGAAAATGGAGCTGGAACAGGATGAACTGTTTATCCACCCTTATCTTCTAATATTGCTCATGGAGGAGCTTCAGTTGATTTAGCTATTTTTTCATTACATTTAGCTGGAATTTCTTCAATTTTAGGAGCTGTTAATTTTATTACAACTGTAATTAATATACGATCTACAGGAATTACTTTTGATCGAATACCTTTATTTGTATGATCAGTAGTAATTACTGCTTTATTACTTTTATTATCATTACCTGTATTAGCTGGAGCTATTACTATATTATTAACAGATCGAAATTTAAATACTTCATTTTTTGATCCTGCAGGAGGAGGAGATCCAATTTTATATCAACATTTATTTTGATTT
>1279C03_Rhinia_cf_apicalis_F_Togo
-TTTATATTTTATTTTTGGAGCATGATCTGGAATAGTAGGAACATCTTTAAGAATTCTAATTCGAGCTGAATTAGGTCATCCTGGAGCTTTAATTGGAGATGATCAAATTTATAATGTAATTGTTACAGCACACGCTTTTGTAATAATTTTTTTTATAGTAATACCTATTATAATTGGAGGATTTGGAAATTGATTAGTTCCTCTTATATTAGGAGCTCCAGATATAGCATTTCCTCGAATAAATAATATAAGCTTTTGACTTTTACCTCCTGCATTAACTTTATTATTAGTAAGTAGTATAGTAGAAAATGGAGCTGGAACAGGATGAACTGTTTATCCACCCTTATCTTCTAATATTGCTCATGGAGGAGCTTCAGTTGATTTAGCTATTTTTTCATTACATTTAGCTGGAATTTCTTCAATTTTAGGAGCTGTTAATTTTATTACAACTGTAATTAATATACGATCTACAGGAATTACTTTTGATCGAATACCTTTATTTGTATGATCAGTAGTAATTACTGCTTTATTACTTTTATTATCATTACCTGTATTAGCTGGAGCTATTACTATATTATTAACAGATCGAAATTTAAATACTTCATTTTTTGATCCTGCAGGAGGAGGAGATCCAATTTTATATCAACATTTATTTTGATTT
>1279C04_Rhinia_apicalis_M_Togo
-TTTATATTTTATTTTTGGAGCATGATCTGGAATAGTAGGAACATCTTTAAGAATTCTAATTCGAGCTGAATTAGGTCATCCTGGAGCTTTAATTGGAGATGATCAAATTTATAATGTAATTGTTACAGCACACGCTTTTGTAATAATTTTTTTTATAGTAATACCTATTATAATTGGAGGATTTGGAAATTGATTAGTTCCTCTTATATTAGGAGCTCCAGATATAGCATTTCCTCGAATAAATAATATAAGCTTTTGACTTTTACCTCCTGCATTAACTTTATTATTAGTAAGTAGTATAGTAGAAAATGGAGCTGGAACAGGATGAACTGTTTATCCACCCTTATCTTCTAATATTGCTCATGGAGGAGCTTCAGTTGATTTAGCTATTTTTTCATTACATTTAGCTGGAATTTCTTCAATTTTAGGAGCTGTTAATTTTATTACAACTGTAATTAATATACGATCTACAGGAATTACTTTTGATCGAATACCTTTATTTGTATGATCAGTAGTAATTACTGCTTTATTACTTTTATTATCATTACCTGTATTAGCTGGAGCTATTACTATATTATTAACAGATCGAAATTTAAATACTTCATTTTTTGATCCTGCAGGAGGAGGAGATCCAATTTTATATCAACATTTATTTTGATTT
>1279C05_Rhinia_sp8_M_Togo
-TTTATATTTTATTTTTGGAGCATGATCTGGAATAGTAGGAACATCTTTAAGAATTCTAATTCGAGCTGAATTAGGTCATCCTGGAGCTTTAATTGGAGATGATCAAATTTATAACGTAATTGTTACAGCACACGCTTTTGTAATAATTTTTTTTATAGTAATACCTATTATAATTGGAGGATTTGGAAATTGATTAGTTCCTATTATACTAGGAGCTCCAGATATAGCATTCCCACGAATAAATAATATAAGTTTTTGACTTTTACCTCCTGCATTAACTTTATTATTAGTAAGCAGTATAGTAGAAAATGGAGCTGGAACAGGATGAACTGTTTATCCACCTTTATCTTCTAATATTGCTCATGGAGGAGCTTCAGTTGATTTAGCTATTTTTTCATTACATTTAGCTGGAATTTCTTCCATTTTAGGAGCAGTTAATTTTATTACAACCGTAATTAATATACGATCTACAGGAATTACTTTTGATCGAATACCTTTATTCGTATGATCCGTAGCAATTACTGCTTTATTACTTTTATTATCATTACCTGTATTAGCTGGAGCTATTACTATATTATTAACTGATCGAAATTTAAATACTTCCTTTTTTGACCCCGCAGGAGGAGGAGATCCAATTTTATACCAACATTTATTTTGATTT
>1279C06_Stomorhina_cribrata_M_Togo
-TTTATATTTTATTTTTGGAGCATGATCTGGAATAATTGGAACATCTTTAAGAATTTTAATTCGAGCTGAATTAGGACATCCTGGAGCTTTAATTGGAGATGATCAAATTTATAATGTAATTGTTACAGCTCATGCTTTCGTAATAATTTTTTTTATAGTAATACCAATTATAATTGGAGGATTTGGAAATTGATTAGTTCCTTTAATACTAGGAGCTCCAGATATGGCATTTCCTCGAATAAATAATATAAGTTTTTGACTTTTACCTCCTGCATTAACTTTATTATTAGTGAGTAGTATAGTAGAAAATGGAGCTGGGACAGGATGAACTGTTTACCCCCCATTATCTTCTAATATTGCTCATGGAGGAGCTTCAGTTGATTTAGCTATTTTTTCATTACATTTAGCAGGAATTTCTTCTATTTTAGGAGCTGTTAATTTTATTACAACTGTAATTAATATACGATCAACTGGAATTACTTTCGATCGAATACCTTTATTTGTTTGATCTGTAGTAATTACAGCTTTATTACTTTTATTATCCTTGCCTGTATTAGCAGGAGCTATTACTATATTATTAACAGATCGAAATTTAAATACTTCATTTTTTGATCCAGCAGGAGGAGGAGATCCAATTCTATACCAACATTTATTTTGATTT
>1279C07_Rhinia_apicalis_M_Togo
-TTTATATTTTATTTTTGGAGCATGATCTGGAATAGTAGGAACATCTTTAAGAATTCTAATTCGAGCTGAATTAGGTCATCCTGGAGCTTTAATTGGAGATGATCAAATTTATAATGTAATTGTTACAGCACACGCTTTTGTAATAATTTTTTTTATAGTAATACCTATTATAATTGGAGGATTTGGAAATTGATTAGTTCCTCTTATATTAGGAGCTCCAGATATAGCATTTCCTCGAATAAATAATATAAGCTTTTGACTTTTACCTCCTGCATTAACTTTATTATTAGTAAGTAGTATAGTAGAAAATGGAGCTGGAACAGGATGAACTGTTTATCCACCCTTATCTTCTAATATTGCTCATGGAGGAGCTTCAGTTGATTTAGCTATTTTTTCATTACATTTAGCTGGAATTTCTTCAATTTTAGGAGCTGTTAATTTTATTACAACTGTAATTAATATACGATCTACAGGAATTACTTTTGATCGAATACCTTTATTTGTATGATCAGTAGTAATTACTGCTTTATTACTTTTATTATCATTACCTGTATTAGCTGGAGCTATTACTATATTATTAACAGATCGAAATTTAAATACTTCATTTTTTGATCCTGCAGGAGGAGGAGATCCAATTTTATATCAACATTTATTTTGATTT
>1279C08_Rhinia_cf_apicalis_F_Togo
-TTTATATTTTATTTTTGGAGCATGATCTGGAATAGTAGGAACATCTTTAAGAATTCTAATTCGAGCTGAATTAGGTCATCCTGGAGCTTTAATTGGAGATGATCAAATTTATAATGTAATCGTTACAGCACACGCTTTTGTAATAATTTTTTTTATAGTAATACCTATTATAATTGGAGGATTTGGAAATTGATTAGTTCCTCTTATATTAGGAGCTCCAGATATAGCATTTCCTCGAATAAATAATATAAGTTTTTGACTTTTACCTCCTGCATTAACTTTATTGTTAGTAAGTAGTATAGTAGAAAATGGAGCTGGAACAGGATGAACTGTTTATCCACCCTTATCTTCTAATATTGCTCATGGAGGAGCTTCAGTTGATTTAGCTATTTTTTCATTACATTTAGCTGGAATTTCTTCAATTTTAGGAGCTGTTAATTTTATTACAACTGTAATTAATATACGATCTACAGGAATTACTTTTGATCGAATACCTTTATTTGTATGATCAGTAGTAATTACTGCTTTATTACTTTTATTATCATTACCTGTATTAGCTGGAGCTATTACTATATTATTAACAGATCGAAATTTAAATACTTCATTTTTTGATCCTGCAGGAGGAGGAGATCCAATTTTATATCAACATTTATTTTGATTT
>1279D01_Stomorhina_cribrata_F_Togo
-TTTATATTTTATTTTTGGAGCATGATCTGGAATAATTGGAACATCTTTAAGAATTTTAATTCGAGCTGAATTAGGACATCCTGGAGCTTTAATTGGAGATGATCAAATTTATAATGTAATTGTTACAGCTCATGCTTTCGTAATAATTTTTTTTATAGTAATACCAATTATAATTGGAGGATTTGGAAATTGATTAGTTCCTTTAATACTAGGAGCTCCAGATATGGCATTTCCTCGAATAAATAATATAAGTTTTTGACTTTTACCTCCTGCATTAACTTTATTATTAGTGAGTAGTATAGTAGAAAATGGAGCTGGGACAGGATGAACTGTTTACCCCCCATTATCTTCTAATATTGCTCATGGAGGAGCTTCAGTTGATTTAGCTATTTTTTCATTACATTTAGCAGGAATTTCTTCTATTTTAGGAGCTGTTAATTTTATTACAACTGTAATTAATATACGATCAACTGGAATTACTTTCGATCGAATACCTTTATTTGTTTGATCTGTAGTAATTACAGCTTTATTACTTTTATTATCCTTGCCTGTATTAGCAGGAGCTATTACTATATTATTAACAGATCGAAATTTAAATACTTCATTTTTTGATCCAGCAGGAGGAGGAGATCCAATTCTATACCAACATTTATTTTGATTT
>1279D02_Stomorhina_cribrata_M_Togo
-TTTATATTTTATTTTTGGAGCATGATCTGGAATAATTGGAACATCTTTAAGAATTTTAATTCGAGCTGAATTAGGACATCCTGGAGCTTTAATTGGAGATGATCAAATTTATAATGTAATTGTTACAGCTCATGCTTTCGTAATAATTTTTTTTATAGTAATACCAATTATAATTGGAGGATTTGGAAATTGATTAGTTCCTTTAATACTAGGAGCTCCAGATATGGCATTTCCTCGAATAAATAATATAAGTTTTTGACTTTTACCTCCTGCATTAACTTTATTATTAGTGAGTAGTATAGTAGAAAATGGAGCTGGGACAGGATGAACTGTTTACCCCCCATTATCTTCTAATATTGCTCATGGAGGAGCTTCAGTTGATTTAGCTATTTTTTCATTACATTTAGCAGGAATTTCTTCTATTTTAGGAGCTGTTAATTTTATTACAACTGTAATTAATATACGATCAACTGGAATTACTTTCGATCGAATACCTTTATTTGTTTGATCTGTAGTAATTACAGCTTTATTACTTTTATTATCCTTGCCTGTATTAGCAGGAGCTATTACTATATTATTAACAGATCGAAATTTAAATACTTCATTTTTTGATCCAGCAGGAGGAGGAGATCCAATTCTATACCAACATTTATTTTGATTT
>1279D05_Stomorhina_rugosa_M_Togo
-TTTATATTTCATTTTTGGAGCATGATCAGGAATAATTGGAACATCTTTAAGAATTTTAATTCGAGCTGAATTAGGACACCCTGGAGCTTTAATTGGTGATGACCAAATTTATAATGTAATTGTTACAGCTCATGCTTTCGTAATAATTTTTTTTATAGTAATGCCAATTATAATTGGAGGATTTGGAAATTGATTAGTTCCTTTAATACTAGGAGCTCCAGACATAGCATTTCCTCGAATAAATAATATAAGTTTTTGACTTTTACCTCCTGCATTAACTTTATTATTAGTGAGTAGTATAGTAGAAAATGGAGCTGGGACAGGATGAACTGTTTACCCCCCATTATCTTCTAATATTGCTCATGGAGGAGCTTCAGTTGATTTAGCTATTTTTTCATTACATTTAGCAGGAATTTCTTCTATTTTAGGAGCTGTTAATTTTATTACAACTGTAATTAATATACGATCAACTGGAATTACTTTCGACCGAATACCTTTATTTGTTTGATCTGTAGTAATTACAGCTTTATTACTTTTATTATCATTGCCTGTATTAGCAGGAGCTATTACTATATTATTAACTGATCGAAATTTAAATACTTCATTTTTTGATCCAGCAGGAGGAGGAGACCCAATTTTATATCAACATTTATTTTGATTT
>1279E01_Stomorhina_cribrata_F_Togo
-TTTATATTTTATTTTTGGAGCATGATCTGGAATAATTGGAACATCTTTAAGAATTTTAATTCGAGCTGAATTAGGACATCCTGGAGCTTTAATTGGAGATGATCAAATTTATAATGTAATTGTTACAGCTCACGCTTTCGTAATAATTTTTTTTATAGTAATACCAATTATAATTGGAGGATTTGGAAATTGATTAGTTCCTTTAATACTAGGAGCTCCAGATATGGCATTTCCTCGAATAAATAATATAAGTTTTTGACTTTTACCTCCTGCATTAACTTTATTATTAGTGAGTAGTATAGTAGAAAATGGAGCTGGGACAGGATGAACTGTTTACCCCCCATTATCTTCTAATATTGCTCATGGAGGAGCTTCAGTTGATTTAGCTATTTTTTCATTACATTTAGCAGGAATTTCTTCTATTTTAGGAGCTGTTAATTTTATTACAACTGTAATTAATATACGATCAACTGGAATTACTTTCGATCGAATACCTTTATTTGTTTGATCTGTAGTAATTACAGCTTTATTACTTTTATTATCCTTGCCTGTATTAGCAGGAGCTATTACTATATTATTAACAGATCGAAATTTAAATACTTCATTTTTTGATCCAGCAGGAGGAGGAGATCCAATTCTATACCAACATTTATTTTGATTT
>1279E02_Rhinia_cf_apicalis_F_Togo
-TTTATATTTTATTTTTGGAGCATGATCTGGAATAGTAGGAACATCTTTAAGAATTCTAATTCGAGCTGAATTAGGTCATCCTGGAGCTTTAATTGGAGATGATCAAATTTATAATGTAATCGTTACAGCACACGCTTTTGTAATAATTTTTTTTATAGTAATACCTATTATAATTGGAGGATTTGGAAATTGATTAGTTCCTCTTATATTAGGAGCTCCAGATATAGCATTTCCTCGAATAAATAATATAAGCTTTTGACTTTTACCTCCTGCATTAACTTTATTGTTAGTAAGTAGTATAGTAGAAAATGGAGCTGGAACAGGATGAACTGTTTATCCACCCTTATCTTCTAATATTGCTCATGGAGGAGCTTCAGTTGATTTAGCTATTTTTTCATTACATTTAGCTGGAATTTCTTCAATTTTAGGAGCTGTTAATTTTATTACAACTGTAATTAATATACGATCTACAGGAATTACTTTTGATCGAATACCTTTATTTGTATGATCAGTAGTAATTACTGCTTTATTACTTTTATTATCATTACCTGTATTAGCTGGAGCTATTACTATATTATTAACAGATCGAAACTTAAATACTTCATTTTTTGATCCTGCAGGAGGAGGAGATCCAATTTTATATCAACATTTATTTTGATTT
>1279E03_Rhinia_apicalis_M_Ghana
-TTTATATTTTATTTTTGGAGCATGATCTGGAATAGTAGGAACATCTTTAAGAATTCTAATTCGAGCTGAATTAGGTCATCCTGGAGCTTTAATTGGAGATGATCAAATTTATAATGTAATTGTTACAGCACACGCTTTTGTAATAATTTTTTTTATAGTAATACCTATTATAATTGGAGGATTTGGAAATTGATTAGTTCCTCTTATATTAGGAGCTCCAGATATAGCATTTCCTCGAATAAATAATATAAGCTTTTGACTTTTACCTCCTGCATTAACTTTATTATTAGTAAGTAGTATAGTAGAAAATGGAGCTGGAACAGGATGAACTGTTTATCCACCCTTATCTTCTAATATTGCTCATGGAGGAGCTTCAGTTGATTTAGCTATTTTTTCATTACATTTAGCTGGAATTTCTTCAATTTTAGGAGCTGTTAATTTTATTACAACTGTAATTAATATACGATCTACAGGAATTACTTTTGATCGAATACCTTTATTTGTATGATCAGTAGTAATTACTGCTTTATTACTTTTATTATCATTACCTGTATTAGCTGGAGCTATTACTATATTATTAACAGATCGAAATTTAAATACTTCATTTTTTGATCCTGCAGGAGGAGGAGATCCAATTTTATATCA----------------
>1279E04_Rhinia_cf_apicalis_F_Ghana
-TTTATATTTTATTTTTGGAGCATGATCTGGAATAGTAGGAACATCTTTAAGAATTCTAATTCGAGCTGAATTAGGTCATCCTGGAGCTTTAATTGGAGATGATCAAATTTATAATGTAATTGTTACAGCACACGCTTTTGTAATAATTTTTTTTATAGTAATACCTATTATAATTGGAGGATTTGGAAATTGATTAGTTCCTCTTATATTAGGAGCTCCAGATATAGCATTTCCTCGAATAAATAATATAAGCTTTTGACTTTTACCTCCTGCATTAACTTTATTATTAGTAAGTAGTATAGTAGAAAATGGAGCTGGAACAGGATGAACTGTTTATCCACCCTTATCTTCTAATATTGCTCATGGAGGAGCTTCAGTTGATTTAGCTATTTTTTCATTACATTTAGCTGGAATTTCTTCAATTTTAGGAGCTGTTAATTTTATTACAACTGTAATTAATATACGATCTACAGGAATTACTTTTGATCGAATACCTTTATTTGTATGATCAGTAGTAATTACTGCTTTATTACTTTTATTATCATTGCCTGTATTAGCTGGAGCTATTACTATATTATTAACAGATCGAAATTTAAATACTTCATTTTTTGATCCTGCAGGAGGAGGAGATCCAATTTTATATCAACATTTATTTTGATTT
>1279E07_Stegosoma_vinculatum_M_Ghana
-TTTATATTTTATTTTTGGAGCATGATCTGGAATAGTAGGAACATCTTTAAGAATTCTAATTCGAGCTGAATTAGGTCATCCTGGAGCTTTAATTGGAGATGATCAAATTTATAATGTAATTGTTACAGCTCATGCTTTTGTAATAATTTTTTTTATAGTAATACCAATTATAATTGGAGGATTTGGAAATTGATTAGTTCCTCTTATATTAGGAGCTCCAGATATAGCATTTCCTCGAATGAATAATATAAGCTTTTGACTTTTACCTCCTGCATTAACGCTATTGTTAGTAAGCAGTATAGTAGAAAACGGAGCTGGAACAGGATGAACTGTTTATCCACCTTTATCATCTAATATCGCTCATGGAGGAGCTTCTGTAGATTTAGCTATTTTTTCATTACATTTAGCTGGAATTTCTTCAATTTTAGGAGCTGTGAATTTTATTACTACTGTAATTAATATACGATCAACAGGAATTACATTTGATCGAATACCATTATTTGTATGATCAGTAGTAATTACTGCCTTATTATTATTATTATCATTACCTGTATTAGCTGGAGCTATTACTATATTATTAACAGATCGAAATTTAAATACTTCATTTTTTGATCCAGCAGGAGGAGGAGACCCAATTTTATATCAACATTTATTTTGATTT
>1279E08_Rhinia_cf_apicalis_F_Ghana
-ATTATATTTTATTTTTGGAGCATGATCTGGAATAGTAGGAACTTCATTAAGAATTCTAATTCGAGCTGAATTAGGACATCCTGGAGCTTTAATTGGTGATGATCAAATTTATAATGTAATTGTTACAGCTCATGCTTTTGTAATAATTTTTTTTATAGTAATACCTATTATAATTGGAGGATTTGGAAATTGATTAGTTCCTCTTATATTAGGAGCTCCAGATATAGCATTTCCTCGAATAAATAATATAAGCTTTTGACTTTTACCTCCTGCATTAACTTTATTGTTAGTAAGTAGTATAGTAGAAAATGGAGCTGGAACAGGATGAACTGTTTATCCACCCTTATCTTCTAATATTGCTCATGGAGGAGCTTCAGTTGATTTAGCTATTTTTTCATTACATTTAGCTGGAATTTCTTCAATTTTAGGAGCTGTTAATTTTATTACAACTGTAATTAATATACGATCTACAGGAATTACTTTTGATCGAATACCTTTATTTGTATGATCAGTAGTAATTACTGCTTTATTACTTTTATTATCATTACCTGTATTAGCTGGAGCTATTACTATATTATTAACAGATCGAAATTTAAATACTTCATTTTTTGATCCTGCAGGAGGAGGAGATCCAATTTTATATCAACATTTATTTTGATTT
>1279F01_Stegosoma_vinculatum_F_Ghana
-ATTATATTTTATTTTTGGAGCATGATCTGGAATAGTAGGAACTTCATTAAGAATTCTAATTCGAGCTGAATTAGGACATCCAGGAGCTTTAATTGGTGATGATCAAATTTATAATGTAATTGTTACAGCTCATGCTTTTGTAATAATTTTTTTTATAGTAATACCAATTATAATTGGAGGATTTGGAAATTGATTAGTTCCTCTTATATTAGGAGCTCCAGATATAGCATTTCCCCGAATAAATAATATAAGTTTTTGACTTCTACCTCCTGCATTAACGCTATTGTTAGTAAGCAGTATAGTAGAAAACGGAGCTGGAACAGGATGAACTGTTTACCCTCCTTTATCATCTAATATCGCTCATGGAGGAGCTTCTGTAGATTTAGCTATTTTTTCATTACATTTAGCCGGAATTTCTTCAATTTTAGGAGCTGTGAATTTTATTACTACTGTAATTAATATACGATCAACAGGAATTACATTTGATCGAATACCATTATTTGTATGATCAGTAGTAATTACTGCCTTATTATTATTATTATCATTACCTGTATTAGCTGGAGCTATTACTATATTATTAACAGATCGAAATTTAAATACTTCATTTTTTGATCCAGCAGGAGGAGGAGACCCAATTTTATATCAACATTTATTTTGATTT
>1279F02_Rhinia_cf_apicalis_F_Ghana
-TTTATATTTTATTTTTGGAGCATGATCTGGAATAGTAGGAACATCTTTAAGAATTCTAATTCGAGCTGAATTAGGTCATCCTGGAGCTTTAATTGGAGATGATCAAATTTATAATGTAATCGTTACAGCACACGCTTTTGTAATAATTTTTTTTATAGTAATACCTATTATAATTGGAGGATTTGGAAATTGATTAGTTCCTCTTATATTAGGAGCTCCAGATATAGCATTTCCTCGAATAAATAATATAAGTTTTTGACTTTTACCTCCTGCATTAACTTTATTGTTAGTAAGTAGTATAGTAGAAAATGGAGCTGGAACAGGATGAACTGTTTATCCACCCTTATCTTCTAATATTGCTCATGGAGGAGCTTCAGTTGATTTAGCTATTTTTTCATTACATTTAGCTGGAATTTCTTCAATTTTAGGAGCTGTTAATTTTATTACAACTGTAATTAATATACGATCTACAGGAATTACTTTTGATCGAATACCTTTATTTGTATGATCAGTAGTAATTACTGCTTTATTACTTTTATTATCATTACCTGTATTAGCTGGAGCTATTACTATATTATTAACAGATCGAAATTTAAATACTTCATTTTTTGATCCTGCAGGAGGAGGAGATCCAATTTTATATCAACATTTATTTTGATTT
>1279F03_Rhinia_sp7_F_Ghana
----------------TGGA-CATGATCTGGAATAGTAGGAACTTCTTTAAGAATTTTAATTCGAGCTGAATTAGGTCATCCTGGAGCTCTAATTGGAGATGATCAAATTTATAACGTAATTGTTACAGCACACGCTTTTGTAATAATTTTTTTTATAGTAATACCTATTATAATTGGAGGATTTGGAAATTGATTAGTTCCTATTATACTAGGAGCTCCAGATATAGCATTCCCACGAATAAATAATATAAGTTTTTGACTTTTACCTCCTGCATTAACTTTATTATTAGTAAGCAGTATAGTAGAAAATGGAGCTGGAACAGGATGAACTGTTTATCCACCTTTATCTTCTAATATTGCTCATGGAGGAGCTTCAGTTGATTTAGCTATTTTTTCATTACATTTAGCTGGAATTTCTTCCATTTTAGGAGCAGTTAATTTTATTACAACCGTAATTAATATACGATCTACAGGAATTACTTTTGATCGAATACCTTTATTCGTATGATCCGTAGCAATTACTGCTTTATTACTTTTATTATCATTGCCTGTATTAGCTGGAGCTATTACTATATTATTAACTGATCGAAATTTAAATACTTCCTTTTTTGACCCCGCAGGAGGAGGAGATCCAATTTTATACCAACATTTATTTTGATTT
>1279F04_Rhinia_sp4_F_Ghana
-TTTATATTTTATTTTTGGAGCATGATCTGGAATAGTAGGAACATCTTTAAGAATTCTAATTCGAGCTGAATTAGGTCATCCCGGAGCTTTAATTGGAGATGATCAAATTTATAATGTAATTGTTACAGCACACGCTTTTGTAATAATTTTTTTTATAGTAATACCTATTATAATTGGAGGATTTGGAAATTGATTAGTTCCTCTTATATTAGGAGCTCCAGATATAGCATTTCCTCGAATAAATAATATAAGTTTCTGACTTCTACCCCCTGCATTAACTTTATTATTAGTAAGCAGTATAGTAGAAAATGGAGCTGGAACAGGATGAACTGTTTATCCACCCTTATCTTCTAATATTGCTCATGGAGGAGCTTCAGTTGATTTAGCTATTTTTTCATTACACTTAGCTGGAATTTCTTCAATTTTAGGAGCAGTTAATTTTATTACAACTGTAATTAATATACGATCTACAGGAATTACCTTTGATCGAATACCTTTATTTGTATGATCTGTAGTAATTACTGCTCTATTACTTTTATTATCATTGCCTGTATTAGCTGGAGCTATTACTATATTATTAACTGATCGAAATTTAAATACTTCATTTTTTGATCCAGCAGGAGGAGGAGATCCAATTTTATATCAACATCTATTTTGATTT
>1279F05_Rhinia_sp6_F_Ghana
-TTTATATTTTATTTTTGGAGCATGATCTGGAATAGTAGGAACATCTTTAAGAATTTTAATTCGAGCTGAATTAGGTCATCCTGGAGCTTTAATTGGAGATGATCAAATCTATAACGTAATTGTTACAGCACACGCTTTTGTAATAATTTTTTTTATAGTAATACCTATTATAATTGGAGGATTTGGAAATTGATTAGTTCCTATTATACTAGGAGCTCCAGATATAGCATTCCCCCGAATAAATAATATAAGTTTTTGACTTTTACCTCCTGCATTAACTTTATTATTAGTAAGCAGTATAGTAGAAAATGGAGCTGGAACAGGATGAACTGTTTATCCACCTTTATCTTCTAATATTGCTCATGGAGGAGCTTCAGTTGATTTAGCTATTTTTTCATTACATTTAGCTGGAATTTCTTCAATTTTAGGAGCCGTTAATTTTATTACAACCGTAATTAATATACGATCTACAGGAATTACTTTTGATCGAATACCTTTATTTGTATGATCAGTAGTAATTACTGCTTTATTACTTTTATTATCATTACCCGTATTAGCTGGAGCTATTACGATATTATTAACTGATCGAAATTTAAATACTTCATTTTTTGATCCAGCAGGAGGAGGAGATCCAATTTTATATCAACATTTATTTTGATTT
>1279F06_Rhinia_apicalis_M_Ghana
-TTTATATTTTATTTTTGGAGCATGATCTGGAATAGTAGGAACATCTTTAAGAATTCTAATTCGAGCTGAATTAGGTCATCCTGGAGCTTTAATTGGAGATGATCAAATTTATAATGTAATCGTTACAGCACACGCTTTTGTAATAATTTTTTTTATAGTAATACCTATTATAATTGGAGGATTTGGAAATTGATTAGTTCCTCTTATATTAGGAGCTCCAGATATAGCATTTCCTCGAATAAATAATATAAGTTTTTGACTTTTACCTCCTGCATTAACTTTATTGTTAGTAAGTAGTATAGTAGAAAATGGAGCTGGAACAGGATGAACTGTTTATCCACCCTTATCTTCTAATATTGCTCATGGAGGAGCTTCAGTTGATTTAGCTATTTTTTCATTACATTTAGCCGGAATTTCTTCAATTTTAGGAGCTGTTAATTTTATTACAACTGTAATTAATATACGATCTACAGGAATTACTTTTGATCGAATACCTTTATTTGTATGATCAGTAGTAATTACTGCTTTATTACTTTTATTATCATTACCTGTATTAGCTGGAGCTATTACTATATTATTAACAGATCGAAATTTAAATACTTCATTTTTTGATCCTGCAGGAGGAGGAGATCCCATTTTATATCAACATTTATTTTGATTT
>1282A01_Stomorhina_lunata_M_SouthAfrica
-TTTATATTTCATTTTTGGAGCATGATCTGGTATAATTGGAACATCTTTAAGAATTTTAATTCGAGCCGAATTAGGTCATCCTGGAGCTTTAATTGGAGATGATCAAATTTATAATGTAATTGTTACAGCTCATGCTTTTGTAATAATTTTTTTTATAGTAATACCAATTATAATTGGAGGATTTGGAAATTGATTAGTTCCTTTAATATTAGGAGCACCAGATATAGCATTCCCTCGAATAAATAATATAAGTTTTTGACTTTTACCTCCTGCATTAACTTTATTATTAGTCAGTAGTATAGTAGAAAATGGAGCTGGGACAGGATGAACTGTTTACCCACCCTTATCTTCTAATATCGCTCATGGAGGAGCTTCAGTTGATTTAGCTATTTTCTCATTACATTTAGCAGGAATTTCTTCTATTTTAGGAGCTGTAAATTTTATTACGACTGTAATTAATATACGATCAACTGGAATTACTTTTGATCGTATACCTTTATTTGTTTGATCTGTAGTAATTACAGCTTTATTACTTTTATTATCTTTACCTGTATTAGCCGGAGCTATTACTATATTATTAACAGATCGAAATTTAAATACTTCTTTCTTTGATCCAGCAGGAGGAGGAGACCCAATTTTATACCAACATTTATTTTGATTT
>1282A03_Isomyia_tristis_M_SouthAfrica
-ATTATATTTCATTTTTGGAGCATGATCTGGAATAGTAGGTACATCATTAAGAATTCTAATTCGAGCTGAATTAGGTCATCCTGGAACTTTAATTGGAAATGATCAAATTTATAATGTAATTGTTACAGCTCATGCTTTTGTCATAATTTTTTTTATAGTTATACCAATTATAATTGGAGGATTTGGAAATTGATTAGTTCCTCTTATATTAGGATCACCAGATATAGCATTTCCTCGAATAAATAATATAAGCTTTTGACTTTTACCTCCTGCATTAACTTTATTATTAATAAGCAGCATAGTAGAAAATGGAGCTGGAACAGGATGAACTGTTTACCCACCTCTTTCATCTAATATTGCTCATAGAGGAGCTTCTGTTGATTTAGCTATTTTTTCATTACATTTAGCTGGAATTTCTTCTATTTTAGGAGCTGTAAATTTTATCACTACTGTAATTAATATACGATCAACAGGAATTACATTTGATCGAATACCCTTATTTGTTTGATCAGTAGTAATTACAGCTTTATTATTATTATTATCACTACCTGTATTAGCAGGAGCTATTACTATATTATTAACAGATCGAAATTTAAATACATCATTTTTTGATCCTGCAGGAGGAGGAGATCCTATTTTATATCAACATTTATTTTGATTT
>1282A04_Isomyia_tristis_F_SouthAfrica
-ATTATATTTCATTTTTGGAGCATGATCTGGAATAGTAGGTACATCATTAAGAATTCTAATTCGAGCTGAATTAGGTCATCCTGGAACTTTAATTGGAAATGATCAAATTTATAATGTAATTGTTACAGCTCATGCTTTTGTCATAATTTTTTTTATAGTTATACCAATTATAATTGGAGGATTTGGAAATTGATTAGTTCCTCTTATATTAGGATCACCAGATATAGCATTTCCTCGAATAAATAATATAAGCTTTTGACTTTTACCTCCTGCATTAACTTTATTATTAATAAGCAGCATAGTAGAAAATGGAGCTGGAACAGGATGAACTGTTTACCCACCTCTTTCATCTAATATTGCTCATAGAGGAGCTTCTGTTGATTTAGCTATTTTTTCATTACATTTAGCTGGAATTTCTTCTATTTTAGGAGCTGTAAATTTTATCACTACTGTAATTAATATACGATCAACAGGAATTACATTTGATCGAATACCCTTATTTGTTTGATCAGTAGTAATTACAGCTTTATTATTATTATTATCACTACCTGTATTAGCAGGAGCTATTACTATATTATTAACAGATCGAAATTTAAATACATCATTTTTTGATCCTGCAGGAGGAGGAGATCCTATTTTATATCAACATTTATTTTGATTT
>1282A06_Stomorhina_lunata_F_SouthAfrica
-ATTATATTTCATTTTTGGAGCATGATCTGGTATAATTGGAACATCTTTAAGAATTTTAATTCGAGCCGAATTAGGTCATCCTGGAGCTTTAATTGGAGATGATCAAATTTATAATGTAATTGTTACAGCTCATGCTTTTGTAATAATTTTTTTTATAGTAATACCAATTATAATTGGAGGATTTGGAAATTGATTAGTTCCTTTAATATTAGGAGCACCAGATATAGCATTCCCTCGAATAAATAATATAAGTTTTTGACTTTTACCTCCTGCATTAACTTTATTATTAGTCAGTAGTATAGTAGAAAATGGAGCTGGGACAGGATGAACTGTTTACCCACCCTTATCTTCTAATATCGCTCATGGAGGAGCTTCAGTTGATTTAGCTATTTTCTCATTACATTTAGCAGGAATTTCTTCTATTTTAGGAGCTGTAAATTTTATTACGACTGTAATTAATATACGATCAACTGGAATTACTTTTGATCGTATACCTTTATTTGTTTGATCTGTAGTAATTACAGCTTTATTACTTTTATTATCTTTACCTGTATTAGCCGGAGCTATTACTATATTATTAACAGATCGAAATTTAAATACTTCTTTCTTTGATCCAGCAGGAGGAGGAGACCCAATTTTATACCAACATTTATTTTGATTT
>1282A08_Rhinia_cf_apicalis_M_SouthAfrica
-TTTATATTTTATTTTTGGAGCATGATCTGGAATAGTAGGAACATCTTTAAGAATTCTAATTCGAGCTGAATTAGGTCATCCTGGAGCTTTAATTGGAGATGATCAAATTTATAATGTAATTGTTACAGCACACGCTTTTGTAATAATTTTTTTTATAGTAATACCTATTATAATTGGAGGATTTGGAAATTGATTAGTTCCTCTTATATTAGGAGCTCCAGATATAGCATTTCCTCGAATAAATAATATAAGTTTTTGACTTTTACCTCCTGCATTAACTTTATTGTTAGTAAGTAGTATAGTAGAAAATGGAGCTGGAACAGGATGAACTGTTTATCCACCCTTATCTTCTAATATTGCTCATGGAGGAGCTTCAGTTGATTTAGCTATTTTTTCATTACATTTAGCTGGAATTTCTTCAATTTTAGGAGCTGTTAATTTTATTACAACTGTAATTAATATACGATCTACAGGAATTACTTTTGATCGAATACCTTTATTTGTATGATCAGTAGTAATTACTGCTTTATTACTTTTATTATCATTACCTGTATTAGCTGGAGCTATTACTATATTATTAACAGATCGAAATTTAAATACTTCATTTTTTGATCCTGCAGGAGGAGGAGATCCAATTTTATATCAACATTTATTTTGATTT
>1282B01_Isomyia_tristis_F_SouthAfrica
-ATTATATTTCATTTTTGGAGCATGATCTGGAATAGTAGGTACATCATTAAGAATTCTAATTCGAGCTGAATTAGGTCATCCTGGAACTTTAATTGGAAATGATCAAATTTATAATGTAATTGTTACAGCTCATGCTTTTGTCATAATTTTTTTTATAGTTATACCAATTATAATTGGAGGATTTGGAAATTGATTAGTTCCTCTTATATTAGGATCACCAGATATAGCATTTCCTCGAATAAATAATATAAGCTTTTGACTTTTACCTCCTGCATTAACTTTATTATTAATAAGCAGCATAGTAGAAAATGGAGCTGGAACAGGATGAACTGTTTACCCACCTCTTTCATCTAATATTGCTCATAGAGGAGCTTCTGTTGATTTAGCTATTTTTTCATTACATTTAGCTGGAATTTCTTCTATTTTAGGAGCTGTAAATTTTATCACTACTGTAATTAATATACGATCAACAGGAATTACATTTGATCGAATACCCTTATTTGTTTGATCAGTAGTAATTACAGCTTTATTATTATTATTATCACTACCTGTATTAGCAGGAGCTATTACTATATTATTAACAGATCGAAATTTAAATACATCATTTTTTGATCCTGCAGGAGGAGGAGATCCTATTTTATATCAACATTTATTTTGATTT
>1282B04_Isomyia_tristis_F_SouthAfrica
-ATTATATTTCATTTTTGGAGCATGATCTGGAATAGTAGGTACATCATTAAGAATTCTAATTCGAGCTGAATTAGGTCATCCTGGAACTTTAATTGGAAATGATCAAATTTATAATGTAATTGTTACAGCTCATGCTTTTGTCATAATTTTTTTTATAGTTATACCAATTATAATTGGAGGATTTGGAAATTGATTAGTTCCTCTTATATTAGGATCACCAGATATAGCATTTCCTCGAATAAATAATATAAGCTTTTGACTTTTACCTCCTGCATTAACTTTATTATTAATAAGCAGCATAGTAGAAAATGGAGCTGGAACAGGATGAACTGTTTACCCACCTCTTTCATCTAATATTGCTCATAGAGGAGCTTCTGTTGATTTAGCTATTTTTTCATTACATTTAGCTGGAATTTCTTCTATTTTAGGAGCTGTAAATTTTATCACTACTGTAATTAATATACGATCAACAGGAATTACATTTGATCGAATACCCTTATTTGTTTGATCAGTAGTAATTACAGCTTTATTATTATTATTATCACTACCTGTATTAGCAGGAGCTATTACTATATTATTAACAGATCGAAATTTAAATACATCATTTTTTGATCCTGCAGGAGGAGGAGATCCTATTTTATATCAACATTTATTTTGATTT
>1282B05_Isomyia_trisits_F_SouthAfrica
-ATTATATTTCATTTTTGGAGCATGATCTGGAATAGTAGGTACATCATTAAGAATTCTAATTCGAGCTGAATTAGGTCATCCTGGAACTTTAATTGGAAATGATCAAATTTATAATGTAATTGTTACAGCTCATGCTTTTGTCATAATTTTTTTTATAGTTATACCAATTATAATTGGAGGATTTGGAAATTGATTAGTTCCTCTTATATTAGGATCACCAGATATAGCATTTCCTCGAATAAATAATATAAGCTTTTGACTTTTACCTCCTGCATTAACTTTATTATTAATAAGCAGCATAGTAGAAAATGGAGCTGGAACAGGATGAACTGTTTACCCACCTCTTTCATCTAATATTGCTCATAGAGGAGCTTCTGTTGATTTAGCTATTTTTTCATTACATTTAGCTGGAATTTCTTCTATTTTAGGAGCTGTAAATTTTATCACTACTGTAATTAATATACGATCAACAGGAATTACATTTGATCGAATACCCTTATTTGTTTGATCAGTAGTAATTACAGCTTTATTATTATTATTATCACTACCTGTATTAGCAGGAGCTATTACTATATTATTAACAGATCGAAATTTAAATACATCATTTTTTGATCCTGCAGGAGGAGGAGATCCTATTTTATATCAACATTTATTTTGATTT
>1282B06_Rhinia_apicalis_M_SouthAfrica
-TTTATATTTTATTTTTGGAGCATGATCTGGAATAGTAGGAACATCTTTAAGAATTCTAATTCGAGCTGAATTAGGTCATCCTGGAGCTTTAATTGGAGATGATCAAATTTATAATGTAATTGTTACAGCACACGCTTTTGTAATAATTTTTTTTATAGTAATACCTATTATAATTGGAGGATTTGGAAATTGATTAGTTCCTCTTATATTAGGAGCTCCAGATATAGCATTTCCTCGAATAAATAATATAAGCTTTTGACTTTTACCTCCTGCATTAACTTTATTATTAGTAAGTAGTATAGTAGAAAATGGAGCTGGAACAGGATGAACTGTTTATCCACCCTTATCTTCTAATATTGCTCATGGAGGAGCTTCAGTTGATTTAGCTATTTTTTCATTACATTTAGCTGGAATTTCTTCAATTTTAGGAGCTGTTAATTTTATTACAACTGTAATTAATATACGATCTACAGGAATTACTTTTGATCGAATACCTTTATTTGTATGATCAGTAGTAATTACTGCTTTATTACTTTTATTATCATTACCTGTATTAGCTGGAGCTATTACTATATTATTAACAGATCGAAATTTAAATACTTCATTTTTTGATCCTGCAGGAGGAGGAGATCCAATTTTATATCAACATTTATTTTGATTT
>1282C01_Stomorhina_lunata_M_SouthAfrica
-TTTATATTTCATTTTTGGAGCATGATCTGGTATAATTGGAACATCTTTAAGAATTTTAATTCGAGCCGAATTAGGTCATCCTGGAGCTTTAATTGGAGATGATCAAATTTATAATGTAATTGTTACAGCTCATGCTTTTGTAATAATTTTTTTTATAGTAATACCAATTATAATTGGAGGATTTGGAAATTGATTAGTTCCTTTAATATTAGGAGCACCAGATATAGCATTCCCTCGAATAAATAATATAAGTTTTTGACTTTTACCTCCTGCATTAACTTTATTATTAGTCAGTAGTATAGTAGAAAATGGAGCTGGGACAGGATGAACTGTTTACCCACCCTTATCTTCTAATATCGCTCATGGAGGAGCTTCAGTTGATTTAGCTATTTTCTCATTACATTTAGCAGGAATTTCTTCTATTTTAGGAGCTGTAAATTTTATTACGACTGTAATTAATATACGATCAACTGGAATTACTTTTGATCGTATACCTTTATTTGTTTGATCTGTAGTAATTACAGCTTTATTACTTTTATTATCTTTACCTGTATTAGCCGGAGCTATTACTATATTATTAACAGATCGAAATTTAAATACTTCTTTCTTTGATCCAGCAGGAGGAGGAGACCCAATTTTATACCAACATTTATTTTGATTT
>1282C02_Stomorhina_cribrata_M_SouthAfrica
-TTTATATTTTATTTTTGGAGCATGATCTGGAATAATTGGAACATCTTTAAGAATTTTAATTCGAGCTGAATTAGGACATCCTGGAGCTTTAATTGGAGATGATCAAATTTATAATGTAATTGTTACAGCTCATGCTTTCGTAATAATTTTTTTTATAGTAATACCAATTATAATTGGAGGATTTGGAAATTGATTAGTTCCTTTAATACTAGGAGCTCCAGATATGGCATTTCCTCGAATAAATAATATAAGTTTTTGACTTTTACCTCCTGCATTAACTTTATTATTAGTGAGTAGTATAGTAGAAAATGGAGCTGGGACAGGATGAACTGTTTACCCCCCATTATCTTCTAATATTGCTCATGGAGGAGCTTCAGTTGATTTAGCTATTTTTTCATTACATTTAGCAGGAATTTCTTCTATTTTAGGAGCTGTTAATTTTATTACAACTGTAATTAATATACGATCAACTGGAATTACTTTCGATCGAATACCTTTATTTGTTTGATCTGTAGTAATTACAGCTTTATTACTTTTATTATCCTTGCCTGTATTAGCAGGAGCTATTACTATATTATTAACAGATCGAAATTTAAATACTTCATTTTTTGATCCAGCAGGAGGAGGAGATCCAATTCTATACCAACATTTATTTTGATTT
>1282C03_Stomorhina_lunata_M_SouthAfrica
-TTTATATTTCATTTTTGGAGCATGATCTGGTATAATTGGAACATCTTTAAGAATTTTAATTCGAGCCGAATTAGGTCATCCTGGAGCTTTAATTGGAGATGATCAAATTTATAATGTAATTGTTACAGCTCATGCTTTTGTAATAATTTTTTTTATAGTAATACCAATTATAATTGGAGGATTTGGAAATTGATTAGTTCCTTTAATATTAGGAGCACCAGATATAGCATTCCCTCGAATAAATAATATAAGTTTTTGACTTTTACCTCCTGCATTAACTTTATTATTAGTCAGTAGTATAGTAGAAAATGGAGCTGGGACAGGATGAACTGTTTACCCACCCTTATCTTCTAATATCGCTCATGGAGGAGCTTCAGTTGATTTAGCTATTTTCTCATTACATTTAGCAGGAATTTCTTCTATTTTAGGAGCTGTAAATTTTATTACGACTGTAATTAATATACGATCAACTGGAATTACTTTTGATCGTATACCTTTATTTGTTTGATCTGTAGTAATTACAGCTTTATTACTTTTATTATCTTTACCTGTATTAGCCGGAGCTATTACTATATTATTAACAGATCGAAATTTAAATACTTCTTTCTTTGATCCAGCAGGAGGAGGAGACCCAATTTTATACCAACATTTATTTTGATTT
>1282C07_Rhinia_sp5_M_SouthAfrica
-TTTATATTTTATTTTTGGAGCATGATCTGGAATAGTAGGAACATCTTTAAGAATTCTAATTCGAGCTGAATTAGGTCATCCTGGAGCTTTAATTGGAGATGATCAAATTTATAACGTAATTGTCACAGCACACGCTTTTGTAATAATTTTTTTTATAGTAATACCTATTATAATTGGAGGATTTGGAAATTGATTAGTTCCTATTATGTTAGGAGCTCCAGATATAGCATTCCCCCGAATAAATAATATAAGTTTTTGACTTTTACCTCCTGCATTAACTTTATTATTAGTTAGTAGTATAGTAGAAAATGGAGCTGGAACAGGATGAACTGTTTATCCACCTTTATCTTCTAATATTGCTCATGGAGGAGCTTCAGTTGATTTAGCTATTTTTTCATTACATTTAGCTGGAATTTCTTCAATTTTAGGAGCAGTTAATTTTATTACAACCGTAATTAATATACGATCTACAGGAATTACTTTTGATCGAATACCTTTATTTGTGTGATCAGTAGTAATTACTGCTTTATTACTTTTATTATCATTGCCTGTATTAGCTGGAGCTATTACTATATTATTAACTGATCGAAATTTAAATACTTCATTTTTTGACCCAGCAGGAGGAGGAGATCCAATTTTATATCAACATTTATTTTGATTT
>1282C08_Stomorhina_lunata_F_SouthAfrica
-TTTATATTTCATTTTTGGAGCATGATCTGGTATAATTGGAACATCTTTAAGAATTTTAATTCGAGCCGAATTAGGTCATCCTGGAGCTTTAATTGGAGATGATCAAATTTATAATGTAATTGTTACAGCTCATGCTTTTGTAATAATTTTTTTTATAGTAATACCAATTATAATTGGAGGATTTGGAAATTGATTAGTTCCTTTAATATTAGGAGCACCAGATATAGCATTCCCTCGAATAAATAATATAAGTTTTTGACTTTTACCTCCTGCATTAACTTTATTATTAGTCAGTAGTATAGTAGAAAATGGAGCTGGGACAGGATGAACTGTTTACCCACCCTTATCTTCTAATATCGCTCATGGAGGAGCTTCAGTTGATTTAGCTATTTTCTCATTACATTTAGCAGGAATTTCTTCTATTTTAGGAGCTGTAAATTTTATTACGACTGTAATTAATATACGATCAACTGGAATTACTTTTGATCGTATACCTTTATTTGTTTGATCTGTAGTAATTACAGCTTTATTACTTTTATTATCTTTACCTGTATTAGCCGGAGCTATTACTATATTATTAACAGATCGAAATTTAAATACTTCTTTCTTTGATCCAGCAGGAGGAGGAGACCCAATTTTATACCAACATTTATTTTGATTT
>1282D01_Stomorhina_rugosa_M_SouthAfrica
-TTTATATTTCATTTTTGGAGCATGATCAGGAATAATTGGAACATCTTTAAGAATTTTAATTCGAGCTGAATTAGGACACCCTGGAGCTTTAATTGGTGATGACCAAATTTATAATGTAATTGTTACAGCTCATGCTTTCGTAATAATTTTTTTTATAGTAATGCCAATTATAATTGGAGGATTTGGAAATTGATTAGTTCCTTTAATACTAGGAGCTCCAGACATGGCATTTCCTCGAATAAATAATATAAGTTTTTGACTTTTACCTCCTGCATTAACTTTATTATTAGTGAGTAGTATAGTAGAAAATGGAGCTGGGACAGGATGAACTGTTTACCCCCCATTATCTTCTAATATTGCTCATGGAGGAGCTTCAGTTGATTTAGCTATTTTTTCATTACATTTAGCAGGAATTTCTTCTATTTTAGGAGCTGTTAATTTTATTACAACTGTAATTAATATACGATCAACTGGAATTACTTTCGACCGAATACCTTTATTTGTTTGATCTGTAGTAATTACAGCTTTATTACTTTTATTATCATTGCCTGTATTAGCAGGAGCTATTACTATATTATTAACTGATCGAAATTTAAATATTTCATTTTTTGATCCAGCAGGAGGAGGAGACCCAATTTTATATCAACATTTATTTTGATTT
>1282D02_Stomorhina_lunata_M_SouthAfrica
-TTTATATTTCATTTTTGGAGCATGATCTGGTATAATTGGAACATCTTTAAGAATTTTAATTCGAGCCGAATTAGGTCATCCTGGAGCTTTAATTGGAGATGATCAAATTTATAATGTAATTGTTACAGCTCATGCTTTTGTAATAATTTTTTTTATAGTAATACCAATTATAATTGGAGGATTTGGAAATTGATTAGTTCCTTTAATATTAGGAGCACCAGATATAGCATTCCCTCGAATAAATAATATAAGTTTTTGACTTTTACCTCCTGCATTAACTTTATTATTAGTCAGTAGTATAGTAGAAAATGGAGCTGGGACAGGATGAACTGTTTACCCACCCTTATCTTCTAATATCGCTCATGGAGGAGCTTCAGTTGATTTAGCTATTTTCTCATTACATTTAGCAGGAATTTCTTCTATTTTAGGAGCTGTAAATTTTATTACGACTGTAATTAATATACGATCAACTGGAATTACTTTTGATCGTATACCTTTATTTGTTTGATCTGTAGTAATTACAGCTTTATTACTTTTATTATCTTTACCTGTATTAGCCGGAGCTATTACTATATTATTAACAGATCGAAATTTAAATACTTCTTTCTTTGATCCAGCAGGAGGAGGAGACCCAATTTTATACCAACATTTATTTTGATTT
>1282D03_Stomorhina_rugosa_F_SouthAfrica
-TTTATATTTCATTTTTGGAGCATGATCAGGAATAATTGGAACATCTTTAAGAATTTTAATTCGAGCTGAATTAGGACACCCTGGAGCTTTAATTGGTGATGACCAAATTTATAATGTAATTGTTACAGCTCATGCTTTCGTAATAATTTTTTTTATAGTAATGCCAATTATAATTGGAGGATTTGGAAATTGATTAGTTCCTTTAATACTAGGAGCCCCAGACATGGCATTTCCTCGAATAAATAATATGAGTTTTTGACTTTTACCTCCTGCATTAACTTTATTATTAGTGAGTAGTATAGTAGAAAATGGAGCTGGGACAGGATGAACTGTTTACCCCCCATTATCTTCTAATATTGCTCATGGAGGAGCTTCAGTTGATTTAGCTATTTTTTCATTACATTTAGCAGGAATTTCTTCTATTTTAGGAGCTGTTAATTTTATTACAACTGTAATTAATATACGATCAACTGGAATTACTTTCGACCGAATACCTTTATTTGTTTGATCTGTAGTAATTACAGCTTTATTACTTTTATTATCATTGCCTGTATTAGCAGGAGCTATTACTATATTATTAACTGATCGAAATTTAAATACTTCATTTTTTGATCCAGCAGGAGGAGGAGACCCAATTTTATATCAACATTTATTTTGATTT
>1299A01_Stomorhina_lunata_F_SouthAfrica
-TTTATATTTCATTTTTGGAGCATGATCTGGTATAATTGGAACATCTTTAAGAATTTTAATTCGAGCCGAATTAGGTCATCCTGGAGCTTTAATTGGAGATGATCAAATTTATAATGTAATTGTTACAGCTCATGCTTTTGTAATAATTTTTTTTATAGTAATACCAATTATAATTGGAGGATTTGGAAATTGATTAGTTCCTTTAATATTAGGAGCACCAGATATAGCATTCCCTCGAATAAATAATATAAGTTTTTGACTTTTACCTCCTGCATTAACTTTATTATTAGTCAGTAGTATAGTAGAAAATGGAGCTGGGACAGGTTGAACTGTTTACCCACCCTTATCTTCTAATATCGCTCATGGAGGAGCTTCAGTTGATTTAGCTATTTTCTCATTACATTTAGCAGGAATTTCTTCTATTTTAGGAGCTGTAAATTTTATTACGACTGTAATTAATATACGATCAACTGGAATTACTTTTGATCGTATACCTTTATTTGTTTGATCTGTAGTAATTACAGCTTTATTACTTTTATTATCTTTACCTGTATTAGCCGGAGCTATTACTATATTATTAACAGATCGAAATTTAAATACTTCTTTCTTTGATCCAGCAGGAGGAGGAGACCCAATTTTATACCAACATTTATTTTGATTT
>1299A02_Stomorhina_lunata_F_SouthAfrica
-TTTATATTTCATTTTTGGAGCATGATCTGGTATAATTGGAACATCTTTAAGAATTTTAATTCGAGCCGAATTAGGTCATCCTGGAGCTTTAATTGGAGATGATCAAATTTATAATGTAATTGTTACAGCTCATGCTTTTGTAATAATTTTTTTTATAGTAATACCAATTATAATTGGAGGATTTGGAAATTGATTAGTTCCTTTAATATTAGGAGCACCAGATATAGCATTCCCTCGAATAAATAATATAAGTTTTTGACTTTTACCTCCTGCATTAACTTTATTATTAGTCAGTAGTATAGTAGAAAATGGAGCTGGGACAGGATGAACTGTTTACCCACCCTTATCTTCTAATATCGCTCATGGAGGAGCTTCAGTTGATTTAGCTATTTTCTCATTACATTTAGCAGGAATTTCTTCTATTTTAGGAGCTGTAAATTTTATTACGACTGTAATTAATATACGATCAACTGGAATTACTTTTGATCGTATACCTTTATTTGTTTGATCTGTAGTAATTACAGCTTTATTACTTTTATTATCTTTACCTGTATTAGCCGGAGCTATTACTATATTATTAACAGATCGAAATTTAAATACTTCTTTCTTTGATCCAGCAGGAGGAGGAGACCCAATTTTATACCAACATTTATTTTGATTT
>1299A03_Stomorhina_lunata_F_SouthAfrica
-TTTATATTTCATTTTTGGAGCATGATCTGGTATAATTGGAACATCTTTAAGAATTTTAATTCGAGCCGAATTAGGTCATCCTGGAGCTTTAATTGGAGATGATCAAATTTATAATGTAATTGTTACAGCTCATGCTTTTGTAATAATTTTTTTTATAGTAATACCAATTATAATTGGAGGATTTGGAAATTGATTAGTTCCTTTAATATTAGGAGCACCAGATATAGCATTCCCTCGAATAAATAATATAAGTTTTTGACTTTTACCTCCTGCATTAACTTTATTATTAGTCAGTAGTATAGTAGAAAATGGAGCTGGGACAGGATGAACTGTTTACCCACCCTTATCTTCTAATATCGCTCATGGAGGAGCTTCAGTTGATTTAGCTATTTTCTCATTACATTTAGCAGGAATTTCTTCTATTTTAGGAGCTGTAAATTTTATTACGACTGTAATTAATATACGATCAACTGGAATTACTTTTGATCGTATACCTTTATTTGTTTGATCTGTAGTAATTACAGCTTTATTACTTTTATTATCTTTACCTGTATTAGCCGGAGCTATTACTATATTATTAACAGATCGAAATTTAAATACTTCTTTCTTTGATCCAGCAGGAGGAGGAGACCCAATTTTATACCAACATTTATTTTGATTT
>1306A01_Stomorhina_lunata_F_SouthAfrica
-TTTATATTTCATTTTTGGAGCATGATCTGGTATAATTGGAACATCTTTAAGAATTTTAATTCGAGCCGAATTAGGTCATCCTGGAGCTTTAATTGGAGATGATCAAATTTATAATGTAATTGTTACAGCTCATGCTTTTGTAATAATTTTTTTTATAGTAATACCAATTATAATTGGAGGATTTGGAAATTGATTAGTTCCTTTAATATTAGGAGCACCAGATATAGCATTCCCTCGAATAAATAATATAAGTTTTTGACTTTTACCTCCTGCATTAACTTTATTATTAGTCAGTAGTATAGTAGAAAATGGAGCTGGGACAGGATGAACTGTTTACCCACCCTTATCTTCTAATATCGCTCATGGAGGAGCTTCAGTTGATTTAGCTATTTTCTCATTACATTTAGCAGGAATTTCTTCTATTTTAGGAGCTGTAAATTTTATTACGACTGTAATTAATATACGATCAACTGGAATTACTTTTGATCGTATACCTTTATTTGTTTGATCTGTAGTAATTACAGCTTTATTACTTTTATTATCTTTACCTGTATTAGCCGGAGCTATTACTATATTATTAACAGATCGAAATTTAAATACTTCTTTCTTTGATCCAGCAGGAGGAGGAGACCCAATTTTATACCAACATTTATTTTGATTT
>1306A06_Isomyia_pubera_F_SouthAfrica
-ATTATATTTTATTTTTGGAACATGATCTGGAATAGTAGGAACATCATTAAGTATTTTAATTCGAGCAGAATTAGGTCATCCTGGAGCTTTAATTGGAAATGATCAAATTTATAATGTAATTGTTACAGCTCATGCTTTTGTAATAATTTTTTTTATAGTAATACCAATTATAATTGGAGGATTTGGAAATTGATTAGTTCCATTAATATTAGGAGCTCCAGATATAGCATTTCCTCGAATAAATAATATAAGTTTTTGACTTTTACCACCTGCATTAACTTTACTTTTAACAAGAAGTATAGTAGAAAACGGAGCTGGGACAGGATGAACTGTATACCCACCATTATCATCTAATATTGCTCATAGAGGAGCCTCTGTTGATTTAGCTATTTTTTCATTACATTTAGCTGGAATTTCTTCAATTTTAGGAGCTGTGAATTTTATTACAACTGTTATTAATATACGATCAACAGGAATTACATTTGACCGAATACCATTATTTGTATGATCAGTAGTAATTACAGCTTTATTATTATTATTATCCTTACCTGTATTAGCTGGAGCTATTACTATATTATTAACAGATCGAAATTTAAATACTTCATTTTTTGATCCTGCTGGAGGAGGAGATCCAATTTTATATCAACATTTATTTTGATTT
>1306A07_Isomyia_tristis_F_SouthAfrica
-ATTATATTTCATTTTTGGGGCATGATCTGGAATAGTAGGTACATCATTAAGAATTTTAATTCGAGCTGAATTAGGTCATCCTGGAACTTTAATTGGAAATGATCAAATTTATAATGTAATTGTTACAGCTCATGCTTTTGTAATAATTTTCTTTATAGTTATACCAATTATAATTGGAGGATTCGGAAATTGATTAGTTCCTCTTATATTAGGATCCCCAGATATAGCATTTCCTCGAATAAATAATATAAGTTTTTGACTTTTACCTCCTGCATTAACTTTATTATTAATAAGCAGCATAGTAGAAAATGGAGCTGGAACAGGATGAACTGTTTATCCACCTCTTTCATCTAATATTGCTCATAGAGGAGCTTCTGTTGATTTAGCTATTTTTTCATTACATTTAGCTGGAATTTCTTCCATTTTAGGAGCTGTAAATTTTATTACTACCGTAATTAATATACGATCAACAGGAATTACATTTGATCGAATACCCCTATTTGTTTGATCAGTAGCAATTACAGCTTTATTATTATTATTATCACTACCTGTATTAGCAGGAGCTATTACTATATTATTAACAGATCGAAATTTAAATACATCATTTTTTGATCCTGCAGGAGGAGGAGATCCTATTTTATATCAACATTTATTTTGATTT
>1306A08_Rhyncomya_disclusa_M_SouthAfrica
-ATTATATTTTATTTTTGGTGCATGATCTGGAATAGTGGGAACATCTCTGAGAATTTTAATTCGAGCTGAATTAGGACACCCTGGAGCTTTAATCGGAGATGATCAAATTTATAATGTAATTGTTACAGCCCATGCATTTGTAATAATTTTTTTTATAGTAATACCAATTATAATTGGAGGATTTGGAAATTGATTAGTTCCTCTTATATTAGGAGCCCCAGATATGGCCTTTCCTCGAATAAATAATATGAGTTTTTGACTACTACCTCCTGCATTAATTTTAATACTAGTAAGTAGTATAGTAGAAAATGGAGCTGGAACAGGATGAACTGTTTACCCCCCTTTATCTTCTAATATTGCTCATGGAGGAGCTTCTGTTGATTTAGCTATTTTCTCATTACATTTAGCTGGAATCTCTTCTATTTTAGGAGCTGTAAATTTTATTACAACTGTAATTAATATACGATCAACAGGAATTACTTTTGATCGAATACCCTTATTTGTATGATCAGTAGTAATTACAGCTTTATTATTATTATTATCTTTACCTGTATTAGCAGGAGCTATTACTATATTATTAACAGATCGAAACTTAAATACATCATTTTTTGATCCAGCAGGAGGAGGTGATCCAATTTTATATCAACATTTATTTTGATTT
>1306B01_Stomorhina_lunata_F_SouthAfrica
-ATTATATTTTATTTTTGGAGCATGATCTGGTTTAATTGGAACATCTTTAAGAATTTTAATTCGAGCCGAATTAGGTCATCCTGGAGCTTTAATTGGAGATGATCAAATTTATAATGTAATTGTTACAGCTCATGCTTTTGTAATAATTTTTTTTATAGTAATACCAATTATAATTGGAGGATTTGGAAATTGATTAGTTCCTTTAATATTAGGAGCACCAGATATAGCATTCCCTCGAATAAATAATATAAGTTTTTGACTTTTACCTCCTGCATTAACTTTATTATTAGTCAGTAGTATAGTAGAAAATGGAGCTGGGACAGGATGAACTGTTTACCCACCCTTATCTTCTAATATCGCTCATGGAGGAGCTTCAGTTGATTTAGCTATTTTCTCATTACATTTAGCAGGAATTTCTTCTATTTTAGGAGCTGTAAATTTTATTACGACTGTAATTAATATACGATCAACTGGAATTACTTTTGATCGTATACCTTTATTTGTTTGATCTGTAGTAATTACAGCTTTATTACTTTTATTATCTTTACCTGTATTAGCCGGAGCTATTACTATATTATTAACAGATCGAAATTTAAATACTTCTTTCTTTGATCCAGCAGGAGGAGGAGACCCAATTTTATACCAACATTTATTTTGATTT
>1306B03_Isomyia_trisits_F_SouthAfrica
-ATTATATTTCATTTTTGGGGCATGATCTGGAATAGTAGGTACATCATTAAGAATTTTAATTCGAGCTGAATTAGGTCATCCTGGAACTTTAATTGGAAATGATCAAATTTATAATGTAATTGTTACAGCTCATGCTTTTGTAATAATTTTCTTTATAGTTATACCAATTATAATTGGAGGATTCGGAAATTGATTAGTTCCTCTTATATTAGGATCCCCAGATATAGCATTTCCTCGAATAAATAATATAAGTTTTTGACTTTTACCTCCTGCATTAACTTTATTATTAATAAGCAGCATAGTAGAAAATGGAGCTGGAACAGGATGAACTGTTTATCCACCTCTTTCATCTAATATTGCTCATAGAGGAGCTTCTGTTGATTTAGCTATTTTTTCATTACATTTAGCTGGAATTTCTTCCATTTTAGGAGCTGTAAATTTTATTACTACCGTAATTAATATACGATCAACAGGAATTACATTTGATCGAATACCCCTATTTGTTTGATCAGTAGCAATTACAGCTTTATTATTATTATTATCACTACCTGTATTAGCAGGAGCTATTACTATATTATTAACAGATCGAAATTTAAATACATCATTTTTTGATCCTGCAGGAGGAGGAGATCCTATTTTATATCAACATTTATTTTGATTT
>1306B04_Isomyia_tristis_F_SouthAfrica
-ATTATATTTCATTTTTGGGGCATGATCTGGAATAGTAGGTACATCATTAAGAATTTTAATTCGAGCTGAATTAGGTCATCCTGGAACTTTAATTGGAAATGATCAAATTTATAATGTAATTGTTACAGCTCATGCTTTTGTAATAATTTTCTTTATAGTTATACCAATTATAATTGGAGGATTCGGAAATTGATTAGTTCCTCTTATATTAGGATCCCCAGATATAGCATTTCCTCGAATAAATAATATAAGTTTTTGACTTTTACCTCCTGCATTAACTTTATTATTAATAAGCAGCATAGTAGAAAATGGAGCTGGAACAGGATGAACTGTTTATCCACCTCTTTCATCTAATATTGCTCATAGAGGAGCTTCTGTTGATTTAGCTATTTTTTCATTACATTTAGCTGGAATTTCTTCCATTTTAGGAGCTGTAAATTTTATTACTACCGTAATTAATATACGATCAACAGGAATTACATTTGATCGAATACCCCTATTTGTTTGATCAGTAGCAATTACAGCTTTATTATTATTATTATCACTACCTGTATTAGCAGGAGCTATTACTATATTATTAACAGATCGAAATTTAAATACATCATTTTTTGATCCTGCAGGAGGAGGAGATCCTATTTTATATCAACATTTATTTTGATTT
>1306B05_Isomyia_natalensis_F_SouthAfrica
-ATTATATTTTATTTTTGGAGCATGATCTGGAATAGTAGGAACATCATTAAGCATATTAATTCGAGCTGAATTAGGTCATCCTGGATCATTAATTGGAAATGATCAAATTTATAATGTAATTGTTACAGCTCATGCTTTTGTAATAATTTTTTTTATAGTTATACCAATTATAATTGGAGGATTTGGAAATTGACTAGTCCCTCTTATACTAGGAGCTCCAGATATAGCATTCCCTCGAATAAATAATATAAGTTTTTGACTTTTACCACCAGCATTAACCTTACTTTTAGTAAGTAGTATAGTAGAAAATGGAGCTGGAACTGGATGAACTGTTTATCCACCATTATCATCTAATATTGCTCACAGAGGTGCTTCTGTTGATTTAGCAATTTTTTCATTACACTTAGCAGGAATTTCATCTATTTTAGGAGCTGTAAATTTTATTACAACTGTAATTAATATACGATCAACAGGAATTACATTTGATCGAATACCATTATTTGTATGATCAGTAGTAATTACAGCTTTATTATTATTATTATCTCTTCCTGTATTAGCAGGTGCTATTACTATACTATTAACAGATCGAAATTTAAATACTTCATTTTTTGATCCTGCAGGAGGAGGAGATCCTATTTTATACCAACATTTATTTTGATTT
>1306B06_Stomorhina_cribrata_F_SouthAfrica
-TTTATATTTTATTTTTGGAGCATGATCTGGAATAATTGGAACATCTTTAAGAATTTTAATTCGAGCTGAATTAGGACATCCTGGAGCTTTAATTGGAGATGATCAAATTTATAATGTAATTGTTACAGCTCATGCTTTCGTAATAATTTTTTTTATAGTAATACCAATTATAATTGGAGGATTTGGAAATTGATTAGTTCCTTTAATACTAGGAGCTCCAGATATGGCATTTCCTCGAATAAATAATATAAGTTTTTGACTTTTACCTCCTGCATTAACTTTATTATTAGTGAGTAGTATAGTAGAAAATGGAGCTGGGACAGGATGAACTGTTTACCCCCCATTATCTTCTAATATTGCTCATGGAGGAGCTTCAGTTGATTTAGCTATTTTTTCATTACATTTAGCAGGAATTTCTTCTATTTTAGGAGCTGTTAATTTTATTACAACTGTAATTAATATACGATCAACTGGAATTACTTTCGATCGAATACCTTTATTTGTTTGATCTGTAGTAATTACAGCTTTATTACTTTTATTATCCTTGCCTGTATTAGCAGGAGCTATTACTATATTATTAACAGATCGAAATTTAAATACTTCATTTTTTGATCCAGCAGGAGGAGGAGATCCAATTCTATACCAACATTTATTTTGATTT
>1306B08_Stomorhina_guttata_F_SouthAfrica
-TTTATATTTTATTTTTGGAGCATGATCTGGAATAATTGGAACATCTTTAAGAATTTTAATTCGAGCTGAATTAGGTCACCCTGGAGCTTTAATTGGAGATGATCAAATTTATAATGTAATTGTTACAGCTCACGCTTTTGTAATAATTTTTTTTATAGTAATACCAATTATAATTGGAGGATTTGGAAATTGATTAGTCCCTTTAATATTAGGAGCTCCAGATATAGCATTCCCTCGAATAAATAATATAAGTTTTTGACTTTTACCTCCTGCATTAACTTTATTATTAGTAAGTAGTATAGTAGAAAATGGAGCTGGGACAGGATGAACTGTTTACCCTCCATTATCATCTAATATTGCTCACGGAGGAGCTTCAGTTGACTTAGCTATTTTTTCATTACATTTAGCAGGAATTTCTTCTATTTTAGGAGCTGTAAATTTTATTACAACTGTAATTAATATACGATCAACTGGAATTACTTTTGATCGAATACCTTTATTCGTTTGATCTGTAGTAATTACAGCTTTATTACTTTTACTATCTTTACCTGTATTAGCTGGAGCTATTACTATACTATTAACTGATCGAAATTTAAATACTTCTTTTTTTGACCCAGCTGGAGGAGGAGATCCTATTTTATACCAACACTTATTCTGATTT
>1306C01_Stomorhina_lunata_M_SouthAfrica
-TTTATATTTCATTTTTGGAGCATGATCTGGTATAATTGGAACATCTTTAAGAATTTTAATTCGAGCCGAATTAGGTCATCCTGGAGCTTTAATTGGAGATGATCAAATTTATAATGTAATTGTTACAGCTCATGCTTTTGTAATAATTTTTTTTATAGTAATACCAATTATAATTGGAGGATTTGGAAATTGATTAGTTCCTTTAATATTAGGAGCACCAGATATAGCATTCCCTCGAATAAATAATATAAGTTTTTGACTTTTACCTCCTGCATTAACTTTATTATTAGTCAGTAGTATAGTAGAAAATGGAGCTGGGACAGGATGAACTGTTTACCCACCCTTATCTTCTAATATCGCTCATGGAGGAGCTTCAGTTGATTTAGCTATTTTCTCATTACATTTAGCAGGAATTTCTTCTATTTTAGGAGCTGTAAATTTTATTACGACTGTAATTAATATACGATCAACTGGAATTACTTTTGATCGTATACCTTTATTTGTTTGATCTGTAGTAATTACAGCTTTATTACTTTTATTATCTTTACCTGTATTAGCCGGAGCTATTACTATATTATTAACAGATCGAAATTTAAATACTTCTTTCTTTGATCCAGCAGGAGGAGGAGACCCAATTTTATACCAACATTTATTTTGATTT
>1306C03_Stomorhina_cribrata_M_SouthAfrica
-TTTATATTTTATTTTTGGAGCATGATCTGGAATAATTGGAACATCTTTAAGAATTTTAATTCGAGCTGAATTAGGACATCCTGGAGCTTTAATTGGAGATGATCAAATTTATAATGTAATTGTTACAGCTCATGCTTTCGTAATAATTTTTTTTATAGTAATACCAATTATAATTGGAGGATTTGGAAATTGATTAGTTCCTTTAATACTAGGAGCTCCAGATATGGCATTTCCTCGAATAAATAATATAAGTTTTTGACTTTTACCTCCTGCATTAACTTTATTATTAGTGAGTAGTATAGTAGAAAATGGAGCTGGGACAGGATGAACTGTTTACCCCCCATTATCTTCTAATATTGCTCATGGAGGAGCTTCAGTTGATTTAGCTATTTTTTCATTACATTTAGCAGGAATTTCTTCTATTTTAGGAGCTGTTAATTTTATTACAACTGTAATTAATATACGATCAACTGGAATTACTTTCGATCGAATACCTTTATTTGTTTGATCTGTAGTAATTACAGCTTTATTACTTTTATTATCCTTGCCTGTATTAGCAGGAGCTATTACTATATTATTAACAGATCGAAATTTAAATACTTCATTTTTTGATCCAGCAGGAGGAGGAGATCCAATTCTATACCAACATTTATTTTGATTT
>1306C04_Isomyia_tristis_F_SouthAfrica
-ATTATATTTCATTTTTGGGGCATGATCTGGAATAGTAGGTACATCATTAAGAATTTTAATTCGAGCTGAATTAGGTCATCCTGGAACTTTAATTGGAAATGATCAAATTTATAATGTAATTGTTACAGCTCATGCTTTTGTAATAATTTTCTTTATAGTTATACCAATTATAATTGGAGGATTCGGAAATTGATTAGTTCCTCTTATATTAGGATCCCCAGATATAGCATTTCCTCGAATAAATAATATAAGTTTTTGACTTTTACCTCCTGCATTAACTTTATTATTAATAAGCAGCATAGTAGAAAATGGAGCTGGAACAGGATGAACTGTTTATCCACCTCTTTCATCTAATATTGCTCATAGAGGAGCTTCTGTTGATTTAGCTATTTTTTCATTACATTTAGCTGGAATTTCTTCCATTTTAGGAGCTGTAAATTTTATTACTACCGTAATTAATATACGATCAACAGGAATTACATTTGATCGAATACCCCTATTTGTTTGATCAGTAGCAATTACAGCTTTATTATTATTATTATCACTACCTGTATTAGCAGGAGCTATTACTATATTATTAACAGATCGAAATTTAAATACATCATTTTTTGATCCTGCAGGAGGAGGAGATCCTATTTTATATCAACATTTATTTTGATTT
>1306C05_Isomyia_natalensis_F_SouthAfrica
-ATTATATTTTATTTTTGGAGCATGATCTGGAATAGTAGGAACATCATTAAGCATATTAATTCGAGCTGAATTAGGTCATCCTGGATCATTAATTGGAAATGATCAAATTTATAATGTAATTGTTACAGCTCATGCTTTTGTAATAATTTTTTTTATAGTTATACCAATTATAATTGGAGGATTTGGAAATTGACTAGTCCCTCTTATACTAGGAGCTCCAGATATAGCATTCCCTCGAATAAATAATATAAGTTTTTGACTTTTACCACCAGCATTAACCTTACTTTTAGTAAGTAGTATAGTAGAAAATGGAGCTGGAACTGGATGAACTGTTTATCCACCATTATCATCTAATATTGCTCACAGAGGTGCTTCTGTTGATTTAGCAATTTTTTCATTACACTTAGCAGGAATTTCATCTATTTTAGGAGCTGTAAATTTTATTACAACTGTAATTAATATACGATCAACAGGAATTACATTTGATCGAATACCATTATTTGTATGATCAGTAGTAATTACAGCTTTATTATTATTATTATCTCTTCCTGTATTAGCAGGTGCTATTACTATACTATTAACAGATCGAAATTTAAATACTTCATTTTTTGACCCTGCAGGAGGAGGAGATCCTATTTTATACCAACATTTATTTTGATTT
>1306C06_Isomyia_tristis_M_SouthAfrica
-ATTATATTTCATTTTTGGGGCATGATCTGGAATAGTAGGTACATCATTAAGAATTTTAATTCGAGCTGAATTAGGTCATCCTGGAACTTTAATTGGAAATGATCAAATTTATAATGTAATTGTTACAGCTCATGCTTTTGTAATAATTTTCTTTATAGTTATACCAATTATAATTGGAGGATTCGGAAATTGATTAGTTCCTCTTATATTAGGATCCCCAGATATAGCATTTCCTCGAATAAATAATATAAGTTTTTGACTTTTACCTCCTGCATTAACTTTATTATTAATAAGCAGCATAGTAGAAAATGGAGCTGGAACAGGATGAACTGTTTATCCACCTCTTTCATCTAATATTGCTCATAGAGGAGCTTCTGTTGATTTAGCTATTTTTTCATTACATTTAGCTGGAATTTCTTCCATTTTAGGAGCTGTAAATTTTATTACTACCGTAATTAATATACGATCAACAGGAATTACATTTGATCGAATACCCCTATTTGTTTGATCAGTAGCAATTACAGCTTTATTATTATTATTATCACTACCTGTATTAGCAGGAGCTATTACTATATTATTAACAGATCGAAATTTAAATACATCATTTTTTGATCCTGCAGGAGGAGGAGATCCTATTTTATATCAACATTTATTTTGATTT
>1306C08_Isomyia_tristis_M_SouthAfrica
-ATTATATTTCATTTTTGGGGCATGATCTGGAATAGTAGGTACATCATTAAGAATTTTAATTCGAGCTGAATTAGGTCATCCTGGAACTTTAATTGGAAATGATCAAATTTATAATGTAATTGTTACAGCTCATGCTTTTGTAATAATTTTCTTTATAGTTATACCAATTATAATTGGAGGATTCGGAAATTGATTAGTTCCTCTTATATTAGGATCCCCAGATATAGCATTTCCTCGAATAAATAATATAAGTTTTTGACTTTTACCTCCTGCATTAACTTTATTATTAATAAGCAGCATAGTAGAAAATGGAGCTGGAACAGGATGAACTGTTTATCCACCTCTTTCATCTAATATTGCTCATAGAGGAGCTTCTGTTGATTTAGCTATTTTTTCATTACATTTAGCTGGAATTTCTTCCATTTTAGGAGCTGTAAATTTTATTACTACCGTAATTAATATACGATCAACAGGAATTACATTTGATCGAATACCCCTATTTGTTTGATCAGTAGCAATTACAGCTTTATTATTATTATTATCACTACCTGTATTAGCAGGAGCTATTACTATATTATTAACAGATCGAAATTTAAATACATCATTTTTTGATCCTGCAGGAGGAGGAGATCCTATTTTATATCAACATTTATTTTGATTT
>1306D03_Stormohina_lunata_F_SouthAfrica
-TTTATATTTCATTTTTGGAGCATGATCTGGTATAATTGGAACATCTTTAAGAATTTTAATTCGAGCCGAATTAGGTCATCCTGGAGCTTTAATTGGAGATGATCAAATTTATAATGTAATTGTTACAGCTCATGCTTTTGTAATAATTTTTTTTATAGTAATACCAATTATAATTGGAGGATTTGGAAATTGATTAGTTCCTTTAATATTAGGAGCACCAGATATAGCATTCCCTCGAATAAATAATATAAGTTTTTGACTTTTACCTCCTGCATTAACTTTATTATTAGTCAGTAGTATAGTAGAAAATGGAGCTGGGACAGGATGAACTGTTTACCCACCCTTATCTTCTAATATCGCTCATGGAGGAGCTTCAGTTGATTTAGCTATTTTCTCATTACATTTAGCAGGAATTTCTTCTATTTTAGGAGCTGTAAATTTTATTACGACTGTAATTAATATACGATCAACTGGAATTACTTTTGATCGTATACCTTTATTTGTTTGATCTGTAGTAATTACAGCTTTATTACTTTTATTATCTTTACCTGTATTAGCCGGAGCTATTACTATATTATTAACAGATCGAAATTTAAATACTTCTTTCTTTGATCCAGCAGGAGGAGGAGACCCAATTTTATACCAACATTTATTTTGATTT
>1306D04_Isomyia_natalensis_F_SouthAfrica
-ATTATATTTTATTTTTGGAGCATGATCTGGAATAGTAGGAACATCATTAAGCATATTAATTCGAGCTGAATTAGGTCATCCTGGATCATTAATTGGAAATGATCAAATTTATAATGTAATTGTTACAGCTCATGCTTTTGTAATAATTTTTTTTATAGTTATACCAATTATAATTGGAGGATTTGGAAATTGACTAGTCCCTCTTATACTAGGAGCTCCAGATATAGCATTCCCTCGAATAAATAATATAAGTTTTTGACTTTTACCACCAGCATTAACCTTACTTTTAGTAAGTAGTATAGTAGAAAATGGAGCTGGAACTGGATGAACTGTTTATCCACCATTATCATCTAATATTGCTCACAGAGGTGCTTCTGTTGATTTAGCAATTTTTTCATTACACTTAGCAGGAATTTCATCTATTTTAGGAGCTGTAAATTTTATTACAACTGTAATTAATATACGATCAACAGGAATTACATTTGATCGAATACCATTATTTGTATGATCAGTAGTAATTACAGCTTTATTATTATTATTATCTCTTCCTGTATTAGCAGGTGCTATTACTATACTATTAACAGATCGAAATTTAAATACTTCATTTTTTGACCCTGCAGGAGGAGGAGATCCTATTTTATACCAACATTTATTTTGATTT
>1306D05_Stomorhina_lunata_F_SouthAfrica
-TTTATATTTCATTTTTGGAGCATGATCTGGTATAATTGGAACATCTTTAAGAATTTTAATTCGAGCCGAATTAGGTCATCCTGGAGCTTTAATTGGAGATGATCAAATTTATAATGTAATTGTTACAGCTCATGCTTTTGTAATAATTTTTTTTATAGTAATACCAATTATAATTGGAGGATTTGGAAATTGATTAGTTCCTTTAATATTAGGAGCACCAGATATAGCATTCCCTCGAATAAATAATATAAGTTTTTGACTTTTACCTCCTGCATTAACTTTATTATTAGTCAGTAGTATAGTAGAAAATGGAGCTGGGACAGGATGAACTGTTTACCCACCCTTATCTTCTAATATCGCTCATGGAGGAGCTTCAGTTGATTTAGCTATTTTCTCATTACATTTAGCAGGAATTTCTTCTATTTTAGGAGCTGTAAATTTTATTACGACTGTAATTAATATACGATCAACTGGAATTACTTTTGATCGTATACCTTTATTTGTTTGATCTGTAGTAATTACAGCTTTATTACTTTTATTATCTTTACCTGTATTAGCCGGAGCTATTACTATATTATTAACAGATCGAAATTTAAATACTTCTTTCTTTGATCCAGCAGGAGGAGGAGACCCAATTTTATACCAACATTTATTTTGATTT
>1306E02_Stomorhina_cribrata_F_SouthAfrica
-TTTATATTTTATTTTTGGAGCATGATCTGGAATAATTGGAACATCTTTAAGAATTTTAATTCGAGCTGAATTAGGACATCCTGGAGCTTTAATTGGAGATGATCAAATTTATAATGTAATTGTTACAGCTCATGCTTTCGTAATAATTTTTTTTATAGTAATACCAATTATAATTGGAGGATTTGGAAATTGATTAGTTCCTTTAATACTAGGAGCTCCAGATATGGCATTTCCTCGAATAAATAATATAAGTTTTTGACTTTTACCTCCTGCATTAACTTTATTATTAGTGAGTAGTATAGTAGAAAATGGAGCTGGGACAGGATGAACTGTTTACCCCCCATTATCTTCTAATATTGCTCATGGAGGAGCTTCAGTTGATTTAGCTATTTTTTCATTACATTTAGCAGGAATTTCTTCTATTTTAGGAGCTGTTAATTTTATTACAACTGTAATTAATATACGATCAACTGGAATTACTTTCGATCGAATACCTTTATTTGTTTGATCTGTAGTAATTACAGCTTTATTACTTTTATTATCCTTGCCTGTATTAGCAGGAGCTATTACTATATTATTAACAGATCGAAATTTAAATACTTCATTTTTTGATCCAGCAGGAGGAGGAGATCCAATTCTATACCAACATTTATTTTGATTT
>1306E03_Rhyncomya_disclusa_F_SouthAfrica
-ATTATATTTTATTTTTGGTGCATGATCTGGAATAGTGGGAACATCTCTGAGAATTTTAATTCGAGCTGAATTAGGACACCCTGGAGCTTTAATCGGAGATGATCAAATTTATAATGTAATTGTTACAGCCCATGCATTTGTAATAATTTTTTTTATAGTAATACCAATTATAATTGGAGGATTTGGAAATTGATTAGTTCCTCTTATATTAGGAGCCCCAGATATGGCCTTTCCTCGAATAAATAATATGAGTTTTTGACTACTACCTCCTGCATTAATTTTAATACTAGTAAGTAGTATAGTAGAAAATGGAGCTGGAACAGGATGAACTGTTTACCCCCCTTTATCTTCTAATATTGCTCATGGAGGAGCTTCTGTTGATTTAGCTATTTTCTCATTACATTTAGCTGGAATCTCTTCTATTTTAGGAGCTGTAAATTTTATTACAACTGTAATTAATATACGATCAACAGGAATTACTTTTGATCGAATACCCTTATTTGTATGATCAGTAGTAATTACAGCTTTATTATTATTATTATCTTTACCTGTATTAGCAGGAGCTATTACTATATTATTAACAGATCGAAACTTAAATACATCATTTTTTGATCCAGCAGGAGGAGGTGATCCAATTTTATATCAACATTTATTTTGATTT
>1306E04_Rhyncomya_disclusa_F_SouthAfrica
-ATTATATTTTATTTTTGGTGCATGATCTGGAATAGTGGGAACATCTCTGAGAATTTTAATTCGAGCTGAATTAGGACACCCTGGAGCTTTAATCGGAGATGATCAAATTTATAATGTAATTGTTACAGCCCATGCATTTGTAATAATTTTTTTTATAGTAATACCAATTATAATTGGAGGATTTGGAAATTGATTAGTTCCTCTTATATTAGGAGCCCCAGATATGGCCTTTCCTCGAATAAATAATATGAGTTTTTGACTACTACCTCCTGCATTAATTTTAATACTAGTAAGTAGTATAGTAGAAAATGGAGCTGGAACAGGATGAACTGTTTACCCCCCTTTATCTTCTAATATTGCTCATGGAGGAGCTTCTGTTGATTTAGCTATTTTCTCATTACATTTAGCTGGAATCTCTTCTATTTTAGGAGCTGTAAATTTTATTACAACTGTAATTAATATACGATCAACAGGAATTACTTTTGATCGAATACCCTTATTTGTATGATCAGTAGTAATTACAGCTTTATTATTATTATTATCTTTACCTGTATTAGCAGGAGCTATTACTATATTATTAACAGATCGAAACTTAAATACATCATTTTTTGATCCAGCAGGAGGAGGTGATCCAATTTTATATCAACATTTATTTTGATTT
>1306E05_Rhyncomya_disclusa_F_SouthAfrica
-ATTATATTTTATTTTTGGTGCATGATCTGGAATAGTGGGAACATCTCTGAGAATTTTAATTCGAGCTGAATTAGGACACCCTGGAGCTTTAATCGGAGATGATCAAATTTATAATGTAATTGTTACAGCCCATGCATTTGTAATAATTTTTTTTATAGTAATACCAATTATAATTGGAGGATTTGGAAATTGATTAGTTCCTCTTATATTAGGAGCCCCAGATATGGCCTTTCCTCGAATAAATAATATGAGTTTTTGACTACTACCTCCTGCATTAATTTTAATACTAGTAAGTAGTATAGTAGAAAATGGAGCTGGAACAGGATGAACTGTTTACCCCCCTTTATCTTCTAATATTGCTCATGGAGGAGCTTCTGTTGATTTAGCTATTTTCTCATTACATTTAGCTGGAATCTCTTCTATTTTAGGAGCTGTAAATTTTATTACAACTGTAATTAATATACGATCAACAGGAATTACTTTTGATCGAATACCCTTATTTGTATGATCAGTAGTAATTACAGCTTTATTATTATTATTATCTTTACCTGTATTAGCAGGAGCTATTACTATATTATTAACAGATCGAAACTTAAATACATCATTTTTTGATCCAGCAGGAGGAGGTGATCCAATTTTATATCAACATTTATTTTGATTT
>1306F01_Isomyia_natalensis_F_SouthAfrica
-ATTATATTTCATTTTTGGAGCATGATCTGGAATAGTAGGAACATCATTAAGCATATTAATTCGAGCTGAATTAGGTCATCCTGGATCATTAATTGGAAATGATCAAATTTATAATGTAATTGTTACAGCTCATGCTTTTGTAATAATTTTTTTTATAGTTATACCAATTATAATTGGAGGATTTGGAAATTGACTAGTCCCTCTTATACTAGGAGCTCCAGATATAGCATTCCCTCGAATAAATAATATAAGTTTTTGACTTTTACCACCAGCATTAACCTTACTTTTAGTAAGTAGTATAGTAGAAAATGGAGCTGGAACTGGATGAACTGTTTATCCACCATTATCATCTAATATTGCTCACAGAGGTGCTTCTGTTGATTTAGCAATTTTTTCATTACACTTAGCAGGAATTTCATCTATTTTAGGAGCTGTAAATTTTATTACAACTGTAATTAATATACGATCAACAGGAATTACATTTGATCGAATACCATTATTTGTATGATCAGTAGTAATTACAGCTTTATTATTATTATTATCTCTTCCTGTATTAGCAGGTGCTATTACTATACTATTAACAGATCGAAATTTAAATACTTCATTTTTTGACCCTGCAGGAGGAGGAGATCCTATTTTATACCAACATTTATTTTGATTT
>1306F03_Isomyia_tristis_F_SouthAfrica
-ATTATATTTCATTTTTGGGGCATGATCTGGAATAGTAGGTACATCATTAAGAATTTTAATTCGAGCTGAATTAGGTCATCCTGGAACTTTAATTGGAAATGATCAAATTTATAATGTAATTGTTACAGCTCATGCTTTTGTAATAATTTTCTTTATAGTTATACCAATTATAATTGGAGGATTCGGAAATTGATTAGTTCCTCTTATATTAGGATCCCCAGATATAGCATTTCCTCGAATAAATAATATAAGTTTTTGACTTTTACCTCCTGCATTAACTTTATTATTAATAAGCAGCATAGTAGAAAATGGAGCTGGAACAGGATGAACTGTTTATCCACCTCTTTCATCTAATATTGCTCATAGAGGAGCTTCTGTTGATTTAGCTATTTTTTCATTACATTTAGCTGGAATTTCTTCCATTTTAGGAGCTGTAAATTTTATTACTACCGTAATTAATATACGATCAACAGGAATTACATTTGATCGAATACCCCTATTTGTTTGATCAGTAGCAATTACAGCTTTATTATTATTATTATCACTACCTGTATTAGCAGGAGCTATTACTATATTATTAACAGATCGAAATTTAAAT---------------------------------------------------------------
>1306F04_Isomyia_tristis_F_SouthAfrica
-ATTATATTTCATTTTTGGAGCATGATCTGGAATAGTAGGTACATCATTAAGAATTCTAATTCGAGCTGAATTAGGTCATCCTGGAACTTTAATTGGAAATGATCAAATTTATAATGTAATTGTTACAGCTCATGCTTTTGTCATAATTTTTTTTATAGTTATACCAATTATAATTGGAGGATTTGGAAATTGATTAGTTCCTCTTATATTAGGATCACCAGATATAGCATTTCCTCGAATAAATAATATAAGCTTTTGACTTTTACCTCCTGCATTAACTTTATTATTAATAAGCAGCATAGTAGAAAATGGAGCTGGAACAGGATGAACTGTTTACCCACCTCTTTCATCTAATATTGCTCATAGAGGAGCTTCTGTTGATTTAGCTATTTTTTCATTACATTTAGCTGGAATTTCTTCTATTTTAGGAGCTGTAAATTTTATCACTACTGTAATTAATATACGATCAACAGGAATTACATTTGATCGAATACCCTTATTTGTTTGATCAGTAGTAATTACAGCTTTATTATTATTATTATCACTACCTGTATTAGCAGGAGCTATTACTATATTATTAACAGATCGAAATTTAAATACATCATTTTTTGATCCTGCAGGAGGAGGAGATCCTATTTTATATCAACATTTATTTTGATTT
>1306F05_Stomorhina_cribrata_F_SouthAfrica
-TTTATATTTTATTTTTGGAGCATGATCTGGAATAATTGGAACATCTTTAAGAATTTTAATTCGAGCTGAATTAGGACATCCTGGAGCTTTAATTGGAGATGATCAAATTTATAATGTAATTGTTACAGCTCATGCTTTCGTAATAATTTTTTTTATAGTAATACCAATTATAATTGGAGGATTTGGAAATTGATTAGTTCCTTTAATACTAGGAGCTCCAGATATGGCATTTCCTCGAATAAATAATATAAGTTTTTGACTTTTACCTCCTGCATTAACTTTATTATTAGTGAGTAGTATAGTAGAAAATGGAGCTGGGACAGGATGAACTGTTTACCCCCCATTATCTTCTAATATTGCTCATGGAGGAGCTTCAGTTGATTTAGCTATTTTTTCATTACATTTAGCAGGAATTTCTTCTATTTTAGGAGCTGTTAATTTTATTACAACTGTAATTAATATACGATCAACTGGAATTACTTTCGATCGAATACCTTTATTTGTTTGATCTGTAGTAATTACAGCTTTATTACTTTTATTATCCTTGCCTGTATTAGCAGGAGCTATTACTATATTATTAACAGATCGAAATTTAAATATTTCATTTTTCGATCCAGCAGGAGGAGGAGATCTCAATCTATACCAAGCTTT----------
>1306F06_Stomorhina_cribrata_F_SouthAfrica
-TTTATATTTTATTTTTGGAGCATGATCTGGAATAATTGGAACATCTTTAAGAATTTTAATTCGAGCTGAATTAGGACATCCTGGAGCTTTAATTGGAGATGATCAAATTTATAATGTAATTGTTACAGCTCATGCTTTCGTAATAATTTTTTTTATAGTAATACCAATTATAATTGGAGGATTTGGAAATTGATTAGTTCCTTTAATACTAGGAGCTCCAGATATGGCATTTCCTCGAATAAATAATATAAGTTTTTGACTTTTACCTCCTGCATTAACTTTATTATTAGTGAGTAGTATAGTAGAAAATGGAGCTGGGACAGGATGAACTGTTTACCCCCCATTATCTTCTAATATTGCTCATGGAGGAGCTTCAGTTGATTTAGCTATTTTTTCATTACATTTAGCAGGAATTTCTTCTATTTTAGGAGCTGTTAATTTTATTACAACTGTAATTAATATACGATCAACTGGAATTACTTTCGATCGAATACCTTTATTTGTTTGATCTGTAGTAATTACAGCTTTATTACTTTTATTATCCTTGCCTGTATTAGCAGGAGCTATTACTATATTATTAACAGATCGAAATTTAAATACTTCATTTTTTGATCCAGCAGGAGGAGGAGATCCAATTCTATACCAACATTTATTTTGATTT
>1306F07_Stomorhina_cribrata_F_SouthAfrica
-TTTATATTTTATTTTTGGAGCATGATCTGGAATAATTGGAACATCTTTAAGAATTTTAATTCGAGCTGAATTAGGACATCCTGGAGCTTTAATTGGAGATGATCAAATTTATAATGTAATTGTTACAGCTCATGCTTTCGTAATAATTTTTTTTATAGTAATACCAATTATAATTGGAGGATTTGGAAATTGATTAGTTCCTTTAATACTAGGAGCTCCAGATATGGCATTTCCTCGAATAAATAATATAAGTTTTTGACTTTTACCTCCTGCATTAACTTTATTATTAGTGAGTAGTATAGTAGAAAATGGAGCTGGGACAGGATGAACTGTTTACCCCCCATTATCTTCTAATATTGCTCATGGAGGAGCTTCAGTTGATTTAGCTATTTTTTCATTACATTTAGCAGGAATTTCTTCTATTTTAGGAGCTGTTAATTTTATTACAACTGTAATTAATATACGATCAACTGGAATTACTTTCGATCGAATACCTTTATTTGTTTGATCTGTAGTAATTACAGCTTTATTACTTTTATTATCCTTGCCTGTATTAGCAGGAGCTATTACTATATTATTAACAGATCGAAATTTAAATACTTCATTTTTTGATCCAGCAGGAGGAGGAGATCCAATTCTATACCAACATTTATTTTGATTT
>1306F08_Stomorhina_cribrata_F_SouthAfrica
-TTTATATTTTATTTTTGGAGCATGATCTGGAATAATTGGAACATCTTTAAGAATTTTAATTCGAGCTGAATTAGGACATCCTGGAGCTTTAATTGGAGATGATCAAATTTATAATGTAATTGTTACAGCTCATGCTTTCGTAATAATTTTTTTTATAGTAATACCAATTATAATTGGAGGATTTGGAAATTGATTAGTTCCTTTAATACTAGGAGCTCCAGATATGGCATTTCCTCGAATAAATAATATAAGTTTTTGACTTTTACCTCCTGCATTAACTTTATTATTAGTGAGTAGTATAGTAGAAAATGGAGCTGGGACAGGATGAACTGTTTACCCCCCATTATCTTCTAATATTGCTCATGGAGGAGCTTCAGTTGATTTAGCTATTTTTTCATTACATTTAGCAGGAATTTCTTCTATTTTAGGAGCTGTTAATTTTATTACAACTGTAATTAATATACGATCAACTGGAATTACTTTCGATCGAATACCTTTATTTGTTTGATCTGTAGTAATTACAGCTTTATTACTTTTATTATCCTTGCCTGTATTAGCAGGAGCTATTACTATATTATTAACAGATCGAAATTTAAATACTTCATTTTTTGATCCAGCAGGAGGAGGAGATCCAATTCTATACCAACATTTATTTTGATTT
>A10_Rhyncomya_sp14_F_Tanzania
-ATTATATTTTATTTTTGGAGCATGATCTGGTATAGTAGGAACATCATTAAGAATTTTAATTCGAGCTGAATTAGGTCATCCTGGAGCTTTAATTGGAGACGATCAAATTTATAATGTAATTGTCACAGCTCATGCCTTCGTAATAATTTTTTTTATAGTAATACCAATTATAATTGGAGGGTTTGGAAATTGATTAGTTCCTCTTATGTTAGGAGCCCCAGATATAGCATTTCCACGAATAAATAATATAAGTTTTTGATTACTACCCCCTGCATTAACTTTATTACTAGTAAGTAGTATAGTAGAAAACGGAGCTGGAACAGGATGAACTGTTTACCCCCCTTTATCATCTAATATTGCTCATGGAGGAGCTTCTGTTGATTTAGCTATTTTTTCCTTACATTTAGCTGGAATTTCTTCTATTTTAGGAGCTGTAAATTTTATTACAACTGTAATTAATATACGATCAACAGGAATTACATTTGATCGAATACCATTATTTGTATGATCAGTTGTAATTACAGCTTTATTATTATTATTATCATTACCTGTATTAGCAGGAGCAATCACTATATTATTAACAGATCGAAATTTAAATACCTCATTTTTTGATCCAGCAGGAGGAGGAGATCCAATTTTATATCAACATTTATTTTGATTT
>A12_Vanemdenia_africana_F_Tanzania
-TTTATATTTCATTTTTGGAGCATGATCTGGAATAGTGGGAACTTCACTAAGAATTTTAATTCGAGCAGAATTAGGTCATCCTGGAGCATTAATTGGAGATGATCAAATTTATAATGTAATTGTTACAGCTCATGCTTTTGTAATAATTTTTTTTATGGTAATGCCTATTATAATTGGAGGATTTGGAAATTGATTKGTTCCTCTTATATTAGGAGCTCCAGATATAGCATTCCCTCGAATAAATAATATAAGTTTTTGACTTTTACCACCAGCTTTAACTTTACTWCTAATAAGTAGTATAGTAGAAAACGGAGCTGGAACAGGGTGAACTGTTTACCCTCCTTTATCTTCTAATATTGCTCATGGAGGAGCTTCAGTTGATTTAGCTATTTTTTCATTACATTTAGCAGGAATTTCTTCTATTTTAGGAGCTGTTAATTTTATCACTACTGTAATTAATATACGATCAACAGGAATTACTTTTGACCGAATACCTTTATTTGTATGATCAGTAGTAATTACAGC------ATTATTATTATCATTACCTGTATTAGCWGGAGCTATTACWATATTATTAWCAKATCGAAATTTAAATACTTCATTTTTTGATCCTGCASGAGGAGGAGATCCTATTTTATATCAACACTTGYTTTGATTT
>A3_Albaredaya_malgache_F_Madagascar
-TTTATATTTTATTTTTGGAGCATGATCCGGAATAGTAGGAACATCTTTAAGAATTTTAATTCGAGCTGAATTAGGTCATCCTGGGGCTTTAATTGGAGATGATCAAATTTATAACGTAATTGTTACAGCCCATGCTTTTGTAATAATTTTTTTTATAGTAATACCAATTATAATTGGAGGATTTGGAAATTGATTAGTTCCTCTTATATTAGGAGCTCCAGATATAGCATTTCCTCGAATAAATAATATAAGTTTTTGACTTCTACCTCCTGCACTAACTTTATTGTTAGTAAGTAGTATAGTAGAAAACGGAGCTGGAACAGGATGAACTGTTTATCCACCCCTATCTTCAAATATTGCGCATGGAGGAGCTTCTGTTGACCTAGCTATTTTTTCATTACATTTAGCTGGAATTTCTTCTATTTTAGGGGCTGTTAATTTTATTACTACTGTAATTAATATACGATCAACAGGAATTACTTTTGACCGAATACCATTATTTGTTTGATCAGTAGTAATTACAGCTTTATTACTTTTGCTATCTTTACCAGTACTAGCAGGAGCAATTACTATACTATTAACAGATCGAAATCTAAATACTTCATTCTTTGATCCTGCAGGAGGGGGAGACCCAATTTTATACCAACATTTATTTTGATTT
>A5_Cosmina_margaritae_F_Tanzania
--------------------------------------------------------------------------------------------------------------------------------------------------------TTTATAGGAATTCCAATTATAATTGGAGGATTTGGAAATTGATTAGTTCCTCYTATATTAGGAGCTCCAGATATAGCTTTTCCTCGAATAAATAATATAAGTTTTTGATTATTACCACCTGCATTAACTTTATTATTAGTAAGTAGTATAGTAGAAAATGGAGCTGGAACAGGATGAACAGTTTATCCTCCTCTATCATCTAATATAGCTCATGGAGGAGCTTCTGTTGATTTAGCTATTTTTTCATTACATTTAGCTGGAATTTCTTCTATTTTAGGTGCAGTAAATTTTATTACAACTGTAATTAATATACGATCAACAGGAATTACATTTGATCGAATACCTTTATTTGTATGATCCGTAATAATTACAGCTTTATTATTATTATTATCTTTACCTGTATTAGCTGGAGCTATTACTATATTATTAACAGATCGAAATTTAAATACTTCATTTTTTGACCCTGCAGGAGGAGGAGACCCTATTTTATATCAACATTTATTTTGATTT
>A8_Cosmina_gracilis_M_Namibia
-CTTATATTTTATTTTTGGAGCATGATCTGGAATAGTGGGAACATCTTTAAGAGTTTTAATTCGAGCTGAATTAGGTCATCCAGGAGCTTTAATAGGAGATGATCAAATTTATAATATAATTGTAACAGCTCATGCTTTTATTATAATTTTTTTTATAGTAATACCAATTATAATTGGAGGATTTGGAAATTGATTAGTTCCTCTTATACTAGGAGCTCCAGATATAGCTTTTCCTCGAATAAATAATATAAGTTTTTGATTACTACCACCTGCATTAACTTTATTATTAGTAAGTAGTATAGTAGAAAATGGAGCTGGAACAGGATGAACAGTTTATCCCCCTTTATCATCTAATATAGCTCATGGAGGAGCTTCTGTTGATTTAGCTATTTTTTCATTACATTTAGCTGGAATTTCTTCTATCTTAGGTGCAGTAAATTTTATTACGACTGTAATTAATATACGATCAACAGGAATTACATTTGATCGAATACCTTTATTTGTATGATCTGTAGTAATTACAGCTTTATTATTATTATTATCTTTACCTGTATTAGCTGGAGCTATTACTATATTATTAACAGATCGAAATTTAAATACTTCATTTTTTGATCCTGCAGGAGGAGGAGACCCAATT-TATACCAACATTTATTTTGATTT
>A9_Rhyncomya_interclusa_M_SouthAfrica
-ATTATATTTTATTTTTGGAGCATGATCAGGAATAGTAGGAACATCATTAAGAATTTTAATTCGAGCAGAATTAGGTCATCCTGGAGCTTTAATTGGAGATGATCAAATTTATAATGTAATTGTTACAGCTCATGCTTTTGTAATAATTTTTTTTATAGTAATACCAATTATAATTGGAGGATTTGGAAATTGATTAGTTCCTCTAATATTAGGAGCCCCAGATATAGCATTCCCTCGAATAAATAATATAAGTTTTTGATTATTACCTCCTGCATTAACTTTATTATTAGTAAGTAGTATAGTAGAAAATGGAGCTGGAACAGGATGAACTGTTTACCCTCCTTTATCTTCTAATATTGCTCATGGAGGAGCTTCTGTTGATTTAGCTATTTTTTCTTTGCATTTAGCTGGAATTTCATCAATTTTAGGAGCTGTTAATTTTATTACTACTGTAATTAATATACGATCTACAGGAATTACTTTTGATCGAATACCTTTATTTGTTTGATCAGTAGTTATTACAGCTTTATTATTACTATTATCATTACCTGTATTAGCAGGAGCTATTACTATATTATTAACTGATCGAAATTTAAATACTTCATTTTTTGATCCAGCAGGTGGAGGAGATCCAATTTTATACCAACATTTATTTTGATTT
>ASMII1048-22|Stomorhina|COI-5P
-TTTATATTTTATTTTTGGAGCATGATCTGGAATAATTGGAACATCTTTAAGAATTTTAATTCGAGCTGAATTAGGCCATCCAGGAGCTTTAATTGGAGATGATCAAATTTATAATGTAATTGTTACAGCACATGCTTTTGTAATAATTTTTTTTATAGTTATACCAATTATAATTGGAGGATTTGGAAACTGATTAGTACCACTTATATTAGGAGCTCCAGATATAGCATTTCCTCGAATAAATAATATAAGTTTTTGACTTTTACCTCCTGCATTAACTTTATTATTAGTAAGTAGTATAGTAGAAAACGGAGCTGGGACAGGATGAACTGTTTACCCTCCATTATCTTCTAATATTGCTCATGGAGGAGCTTCAGTTGACTTAGCTATTTTTTCTTTACATTTAGCAGGAATTTCTTCTATTTTAGGAGCTGTAAATTTTATTACAACTGTAATTAATATACGATCAACTGGTATTACTTTTGATCGAATACCATTATTTGTATGATCCGTAGTAATTACAGCTTTATTACTTCTATTATCATTACCTGTATTAGCTGGTGCTATTACTATATTACTAACTGACCGAAATTTAAATACTTCATTTTTTGATCCAGCAGGAGGAGGAGATCCTATTTTATATCAACATTTAT--------
>ASMII10886-22|Rhiniinae|COI-5P
-ATTATATTTTATTTTTGGAGCATGATCCGGAATAGTAGGAACATCTCTAAGAATTTTAATTCGAGCTGAATTAGGTCATCCAGGAGCTTTAATTGGAGATGATCAAATTTATAATGTAATTGTTACAGCTCATGCTTTTGTTATAATTTTTTTTATAGTAATACCAATTATAATTGGAGGATTTGGAAATTGATTAGTTCCTTTAATATTAGGAGCTCCAGATATAGCATTCCCTCGAATAAATAATATAAGTTTTTGATTATTACCTCCAGCACTAACACTACTATTGGTAAGTAGTATAGTAGAAAATGGAGCTGGAACAGGATGAACAGTTTACCCTCCACTATCATCTAATATTGCACATGGAGGAGCTTCTGTTGATTTAGCAATTTTTTCATTACATTTAGCTGGAATCTCTTCTATTTTAGGAGCTGTAAATTTTATTACAACGGTAATTAATATACGATCAACTGGAATTACATTTGATCGAATACCATTATTTGTATGATCAGTAGTAATTACAGCTTTATTATTATTATTATCATTACCAGTACTAGCTGGAGCTATTACAATACTATTAACAGATCGAAATTTAAATACTTCATTTTTTGATCCAGCAGGAGGAGGAGATCCAATTTTATATCAACACTTAT--------
>ASMII10905-22|Rhiniinae|COI-5P
--TTATATTTTATTTTTGGAGCATGATCCGGAATAGTAGGAACATCTCTAAGAATTTTAATTCGAGCTGAATTAGGTCATCCAGGAGCTTTAATTGGAGATGATCAAATTTATAATGTAATTGTTACAGCTCATGCTTTTGTTATAATTTTTTTTATAGTAATACCAATTATAATTGGAGGATTTGGAAATTGATTAGTTCCTTTAATATTAGGAGCTCCAGATATAGCATTCCCTCGAATAAATAATATAAGTTTTTGATTATTACCTCCAGCACTAACACTACTATTGGTAAGTAGTATAGTAGAAAATGGAGCTGGAACAGGATGAACAGTTTACCCTCCACTATCATCTAATATTGCACATGGAGGAGCTTCTGTTGATTTAGCAATTTTTTCATTACATTTAGCTGGAATCTCTTCTATTTTAGGAGCTGTAAATTTTATTACAACGGTAATTAATATACGATCAACTGGAATTACATTTGATCGAATACCATTATTTGTATGATCAGTAGTAATTACAGCTTTATTATTATTATTATCATTACCAGTACTAGCTGGAGCTATTACAATACTATTAACAGATCGAAATTTAAATACTTCATTTTTTGATCCAGCAGGAGGAGGAGATCCAATTTTATATCAACACTTA---------
>ASMII1109-22|Rhiniinae|COI-5P
-ATTATATTTTATTTTTGGAGCATGATCCGGAATAGTAGGAACATCTCTAAGAATTTTAATTCGAGCTGAATTAGGTCATCCAGGAGCTTTAATTGGAGATGATCAAATTTATAATGTAATTGTTACAGCTCATGCTTTTGTTATAATTTTTTTTATAGTAATACCAATTATAATTGGAGGATTTGGAAATTGATTAGTTCCTTTAATATTAGGAGCTCCAGATATAGCATTCCCTCGAATAAATAATATAAGTTTTTGATTACTACCTCCAGCACTAACACTACTATTGGTAAGTAGTATAGTAGAAAATGGAGCTGGAACAGGATGAACAGTTTACCCTCCACTATCATCTAATATTGCACATGGAGGAGCTTCTGTTGATTTAGCAATTTTTTCATTACATTTAGCTGGAATCTCTTCTATTTTAGGAGCTGTAAATTTTATTACAACAGTAATTAATATACGATCAACTGGAATTACATTTGATCGAATACCATTATTTGTGTGATCAGTAGTAATTACAGCTTTATTATTATTATTATCATTACCAGTACTAGCTGGAGCTATTACAATACTATTAACAGATCGAAATTTAAATACTTCATTTTTTGATCCAGCAGGAGGAGGAGATCCAATTTTATATCAACACTTAT--------
>ASMII1110-22|Rhiniinae|COI-5P
-ATTATATTTTATTTTTGGAGCATGATCCGGAATAGTCGGAACATCTCTAAGAATTTTAATTCGAGCTGAATTAGGTCATCCAGGAGCTTTAATTGGAGATGATCAAATTTATAATGTAATTGTTACAGCTCATGCTTTTGTTATAATTTTTTTTATAGTAATACCAATTATAATTGGAGGATTTGGAAATTGATTAGTTCCTTTAATATTAGGAGCTCCAGATATAGCATTCCCTCGAATAAATAATATAAGTTTTTGATTATTACCTCCAGCACTAACACTACTATTGGTAAGTAGTATAGTAGAAAATGGAGCTGGAACAGGATGAACAGTTTACCCTCCACTATCATCTAATATTGCACATGGAGGAGCTTCTGTTGATTTAGCAATTTTTTCATTACATTTAGCTGGAATCTCTTCTATTTTAGGAGCTGTGAATTTTATTACAACGGTAATTAATATACGATCAACTGGAATTACATTTGATCGAATACCATTATTTGTATGATCAGTAGTAATTACAGCTTTATTATTATTATTATCATTACCAGTACTAGCTGGAGCTATTACAATACTATTAACAGATCGAAATTTAAATACTTCATTTTTTGATCCAGCAGGAGGAGGAGATCCAATTTTATATCAACACTTATT-------
>ASMII1114-22|Rhiniinae|COI-5P
-ATTATATTTTATTTTTGGAGCATGATCCGGAATAGTAGGAACATCTCTAAGAATTTTAATTCGAGCTGAATTAGGTCATCCAGGAGCTTTAATTGGAGATGATCAAATTTATAATGTAATTGTTACAGCTCATGCTTTTGTTATAATTTTTTTTATAGTAATACCAATTATAATTGGAGGATTTGGAAATTGATTAGTTCCTTTAATATTAGGAGCTCCAGATATAGCATTCCCTCGAATAAATAATATAAGTTTTTGATTATTACCTCCAGCACTAACACTACTATTGGTAAGTAGTATAGTAGAAAATGGAGCTGGAACAGGATGAACAGTTTACCCTCCACTATCATCTAATATTGCACATGGAGGAGCTTCTGTTGATTTAGCAATTTTTTCATTACATTTAGCTGGAATCTCTTCTATTTTAGGAGCTGTAAATTTTATTACAACGGTAATTAATATACGATCAACTGGAATTACATTTGATCGAATACCATTATTTGTATGATCAGTAGTAATTACAGCTTTATTATTATTATTATCATTACCAGTACTAGCTGGAGCTATTACAATACTATTAACAGATCGAAATTTAAATACTTCATTTTTTGATCCAGCAGGAGGAGGAGATCCAATTTTATACCAACACTTAT--------
>ASMII1136-22|Rhiniinae|COI-5P
-ATTATATTTTATTTTTGGAGCATGATCCGGAATAGTAGGAACATCTCTAAGAATTTTAATTCGAGCTGAATTAGGTCATCCAGGAGCTTTAATTGGAGATGATCAAATTTATAATGTAATTGTTACAGCTCATGCTTTTGTTATAATTTTTTTTATAGTAATACCAATCATAATTGGAGGATTTGGAAATTGATTAGTTCCTTTAATACTAGGAGCCCCAGATATAGCATTCCCTCGAATAAATAATATAAGTTTTTGATTATTACCTCCAGCACTAACACTATTATTGGTAAGTAGTATAGTAGAAAATGGAGCTGGAACAGGATGAACAGTTTACCCTCCACTATCATCTAATATTGCACATGGAGGAGCTTCTGTTGATTTAGCAATTTTTTCATTACATTTAGCTGGAATCTCTTCTATTTTAGGAGCTGTGAATTTTATTACAACAGTAATTAATATACGATCAACTGGAATTACATTTGATCGAATACCATTATTTGTATGATCAGTAGTAATTACAGCTTTATTATTATTATTATCATTACCAGTACTAGCTGGAGCTATTACAATACTATTAACAGATCGAAATTTAAATACTTCATTTTTTGATCCAGCAGGAGGAGGAGATCCAATTTTATACCAACACTTAT--------
>ASMII1138-22|Rhiniinae|COI-5P
-ATTATATTTTATTTTTGGAGCATGATCCGGAATAGTAGGAACATCTCTAAGAATTTTAATTCGAGCTGAATTAGGTCATCCAGGAGCTTTAATTGGAGATGATCAAATTTATAATGTAATTGTTACAGCTCATGCTTTTGTTATAATTTTTTTTATAGTAATACCAATTATAATTGGAGGATTTGGAAATTGATTAGTTCCTTTAATATTAGGAGCTCCAGATATAGCATTCCCTCGAATAAATAATATAAGTTTTTGATTATTACCTCCAGCACTAACACTACTATTGGTAAGTAGTATAGTAGAAAATGGAGCTGGAACAGGATGAACAGTTTACCCTCCACTATCATCTAATATTGCACATGGAGGAGCTTCTGTTGATTTAGCAATTTTTTCATTACATTTAGCTGGAATCTCTTCTATTTTAGGAGCTGTAAATTTTATTACAACGGTAATTAATATACGATCAACTGGAATTACATTTGATCGAATACCATTATTTGTATGATCAGTAGTAATTACAGCTTTATTATTATTATTATCATTACCAGTACTAGCTGGAGCTATTACAATACTATTAACAGATCGAAATTTAAATACTTCATTTTTTGATCCAGCAGGAGGAGGAGATCCAATTTTATACCAACACTTAT--------
>ASMII1139-22|Rhiniinae|COI-5P
-ATTATATTTTATTTTTGGAGCATGATCCGGAATAGTCGGAACATCTCTAAGAATTTTAATTCGAGCTGAATTAGGTCATCCAGGAGCTTTAATTGGAGATGATCAAATTTATAATGTAATTGTTACAGCTCATGCTTTTGTTATAATTTTTTTTATAGTAATACCAATTATAATTGGAGGATTTGGAAATTGATTAGTTCCTTTAATATTAGGAGCTCCAGATATAGCATTCCCTCGAATAAATAATATAAGTTTTTGATTATTGCCTCCAGCACTAACACTACTATTGGTAAGTAGTATAGTAGAAAATGGAGCTGGAACAGGATGAACAGTTTACCCTCCACTATCATCTAATATTGCACATGGAGGAGCTTCTGTTGATTTAGCAATTTTTTCATTACATTTAGCTGGAATCTCTTCTATTTTAGGAGCTGTAAATTTTATTACAACGGTAATTAATATACGATCAACTGGAATTACATTTGATCGAATACCATTATTTGTATGATCAGTAGTAATTACAGCTTTATTATTATTATTATCATTACCAGTACTAGCTGGAGCTATTACAATACTATTAACAGATCGAAACTTAAATACTTCATTTTTTGACCCAGCAGGAGGAGGAGATCCAATTTTATATCAACACTTAT--------
>ASMII1152-22|Rhiniinae|COI-5P
-ATTATATTTTATTTTTGGAGCATGATCCGGAATAGTAGGAACATCTCTAAGAATTTTAATTCGAGCTGAATTAGGTCATCCAGGAGCTTTAATTGGAGATGATCAAATTTATAATGTAATTGTTACAGCTCATGCTTTTGTTATAATTTTTTTTATAGTAATACCAATCATAATTGGAGGATTTGGAAATTGATTAGTTCCTTTAATACTAGGAGCCCCAGATATAGCATTCCCTCGAATAAATAATATAAGTTTTTGATTATTACCTCCAGCACTAACACTATTATTGGTAAGTAGTATAGTAGAAAATGGAGCTGGAACAGGATGAACAGTTTACCCTCCACTATCATCTAATATTGCACATGGAGGAGCTTCTGTTGATTTAGCAATTTTTTCATTACATTTAGCTGGAATCTCTTCTATTTTAGGAGCTGTGAATTTTATTACAACAGTAATTAATATACGATCAACTGGAATTACATTTGATCGAATACCATTATTTGTATGATCAGTAGTAATTACAGCTTTATTATTATTATTATCATTACCAGTACTAGCTGGAGCTATTACAATACTATTAACAGATCGAAATTTAAATACTTCATTTTTTGATCCAGCAGGAGGAGGAGATCCAATTTTATACCAACACTTAT--------
>ASMII1170-22|Stomorhina|COI-5P
-TTTATATTTTATTTTTGGAGCATGATCTGGAATAATTGGAACATCTTTAAGAATTTTAATTCGAGCTGAATTAGGCCATCCAGGAGCTTTAATTGGAGATGATCAAATTTATAATGTAATTGTTACAGCACATGCTTTTGTAATAATTTTTTTTATAGTTATACCAATTATAATTGGAGGATTTGGAAACTGATTAGTACCACTTATATTAGGAGCTCCAGATATAGCATTTCCTCGAATAAATAATATAAGTTTTTGACTTTTACCTCCTGCATTAACTTTATTATTAGTAAGTAGTATAGTAGAAAACGGAGCTGGGACAGGATGAACTGTTTACCCTCCATTATCTTCTAATATTGCTCATGGAGGAGCTTCAGTTGACTTAGCTATTTTTTCTTTACATTTAGCAGGAATTTCTTCTATTTTAGGAGCTGTAAATTTTATTACAACTGTAATTAATATACGATCAACTGGTATTACTTTTGATCGAATACCATTATTTGTATGATCCGTAGTAATTACAGCTTTATTACTTCTATTATCATTACCTGTATTAGCTGGTGCTATTACTATATTACTAACTGACCGAAATTTAAATACTTCATTTTTTGATCCAGCAGGAGGAGGAGATCCTATTTTATATCAACATTTAT--------
>ASMII1171-22|Stomorhina|COI-5P
-TTTATATTTTATTTTTGGAGCATGATCTGGAATAATTGGAACATCTTTAAGAATTTTAATTCGAGCTGAATTAGGCCATCCAGGAGCTTTAATTGGAGATGATCAAATTTATAATGTAATTGTTACAGCACATGCTTTTGTAATAATTTTTTTTATAGTTATACCAATTATAATTGGAGGATTTGGAAACTGATTAGTACCACTTATATTAGGAGCTCCAGATATAGCATTTCCTCGAATAAATAATATAAGTTTTTGACTTTTACCTCCTGCATTAACTTTATTATTAGTAAGTAGTATAGTAGAAAACGGAGCTGGGACAGGATGAACTGTTTACCCTCCATTATCTTCTAATATTGCTCATGGAGGAGCTTCAGTTGACTTAGCTATTTTTTCTTTACATTTAGCAGGAATTTCTTCTATTTTAGGAGCTGTAAATTTTATTACAACTGTAATTAATATACGATCAACTGGTATTACTTTTGATCGAATACCATTATTTGTATGATCCGTAGTAATTACAGCTTTATTACTTCTATTATCATTACCTGTATTAGCTGGTGCTATTACTATATTACTAACTGACCGAAATTTAAATACTTCATTTTTTGATCCAGCAGGAGGAGGAGATCCTATTTTATATCAACATTTAT--------
>ASMII1192-22|Rhiniinae|COI-5P
-ATTATATTTTATTTTTGGAGCATGATCCGGAATAGTCGGAACATCTCTAAGAATTTTAATTCGAGCTGAATTAGGTCATCCAGGAGCTTTAATTGGAGATGATCAAATTTATAATGTAATTGTTACAGCTCATGCTTTTGTTATAATTTTTTTTATAGTAATACCAATTATAATTGGAGGATTTGGAAATTGATTAGTTCCTTTAATATTAGGAGCTCCAGATATAGCATTCCCTCGAATAAATAATATAAGTTTTTGATTATTACCTCCAGCACTAACACTACTATTGGTAAGTAGTATAGTAGAAAATGGAGCTGGAACAGGATGAACAGTTTACCCTCCACTATCATCTAATATTGCACATGGAGGAGCTTCTGTTGATTTAGCAATTTTTTCATTACATTTAGCTGGAATCTCTTCTATTTTAGGAGCTGTGAATTTTATTACAACGGTAATTAATATACGATCAACTGGAATTACATTTGATCGAATACCATTATTTGTATGATCAGTAGTAATTACAGCTTTATTATTATTATTATCATTACCAGTACTAGCTGGAGCTATTACAATACTATTAACAGATCGAAATTTAAATACTTCATTTTTTGATCCAGCAGGAGGAGGAGATCCAATTTTATATCAACACTTAT--------
>ASMII1195-22|Stomorhina|COI-5P
-TTTATATTTTATTTTTGGAGCATGATCTGGAATAATTGGAACATCTTTAAGAATTTTAATTCGAGCTGAATTAGGCCATCCAGGAGCTTTAATTGGAGATGATCAAATTTATAATGTAATTGTTACAGCACATGCTTTTGTAATAATTTTTTTTATAGTTATACCAATTATAATTGGAGGATTTGGAAACTGATTAGTACCACTTATATTAGGAGCTCCAGATATAGCATTTCCTCGAATAAATAATATAAGTTTTTGACTTTTACCTCCTGCATTAACTTTATTATTAGTAAGTAGTATAGTAGAAAACGGAGCTGGGACAGGATGAACTGTTTACCCTCCATTATCTTCTAATATTGCTCATGGAGGAGCTTCAGTTGACTTAGCTATTTTTTCTTTACATTTAGCAGGAATTTCTTCTATTTTAGGAGCTGTAAATTTTATTACAACTGTAATTAATATACGATCAACTGGTATTACTTTTGATCGAATACCATTATTTGTATGATCCGTAGTAATTACAGCTTTATTACTTCTATTATCATTACCTGTATTAGCTGGTGCTATTACTATATTACTAACTGACCGAAATTTAAATACTTCATTTTTTGATCCAGCAGGAGGAGGAGATCCTATTTTATATCAACATTTA---------
>ASMII12149-22|Rhiniinae|COI-5P
-ATTATATTTTATTTTTGGAGCATGATCCGGAATAGTAGGAACATCTCTAAGAATTTTAATTCGAGCTGAATTAGGTCATCCAGGAGCTCTAATTGGAGATGATCAAATTTATAATGTAATTGTTACAGCTCATGCTTTTGTTATAATTTTTTTTATAGTAATACCAATCATAATTGGAGGATTTGGAAATTGATTAGTTCCTTTAATATTAGGAGCCCCAGATATAGCATTCCCTCGAATAAATAATATAAGCTTTTGATTACTACCTCCAGCACTAACACTATTATTGGTAAGTAGTATAGTAGAAAATGGAGCTGGAACAGGATGAACAGTTTACCCTCCACTATCATCTAATATTGCACATGGAGGAGCTTCTGTTGATTTAGCAATTTTTTCATTACATTTAGCTGGAATCTCTTCTATTTTAGGAGCTGTAAATTTTATTACAACGGTAATTAATATACGATCAACTGGAATTACATTTGATCGAATACCATTATTTGTGTGATCAGTAGTAATTACAGCTTTATTATTATTATTGTCATTACCAGTACTAGCTGGAGCTATTACAATACTATTAACAGATCGAAATTTAAATACTTCATTTTTTGATCCAGCAGGAGGAGGAGATCCAATTTTATATCAACACTTAT--------
>ASMII12153-22|Stomorhina_discolor|COI-5P
-TTTATATTTTATTTTTGGAGCATGATCCGGAATAATTGGAACATCTTTAAGAATTTTAATTCGAGCTGAATTAGGACATCCTGGAGCTTTAATTGGAGATGATCAAATTTATAATGTAATTGTTACAGCTCATGCATTTGTAATAATTTTTTTTATAGTTATACCAATTATAATTGGAGGGTTTGGAAATTGACTAGTACCCCTTATACTAGGAGCTCCAGATATAGCATTCCCTCGAATGAATAATATAAGTTTTTGACTTTTACCTCCTGCATTAACTTTACTATTAGTAAGTAGTATAGTAGAAAACGGAGCTGGGACAGGATGAACTGTTTACCCACCATTATCTTCTAATATTGCTCATGGAGGAGCTTCAGTTGATTTAGCTATTTTTTCTCTACATTTAGCAGGAATTTCATCTATTTTAGGAGCTGTAAATTTTATTACAACTGTAATTAATATACGATCAACTGGTATTACTTTTGATCGAATACCATTATTTGTATGATCAGTAGTAATTACAGCTTTATTACTTTTACTATCTTTACCTGTATTAGCAGGAGCAATTACTATATTATTAACTGATCGAAACTTAAATACTTCATTTTTTGATCCAGCAGGAGGAGGTGATCCTATTTTATACCAACATTTAT--------
>ASMII1352-22|Rhiniinae|COI-5P
-ACTATATTTTATTTTTGGAGCATGATCCGGAATAGTAGGAACATCTCTAAGAATTTTAATTCGAGCTGAATTAGGTCATCCAGGAGCTCTAATTGGAGATGATCAAATTTATAATGTAATTGTTACAGCTCATGCTTTTGTTATAATTTTTTTTATAGTAATACCAATCATAATTGGAGGATTTGGAAATTGATTAGTTCCTTTAATATTAGGAGCCCCAGATATAGCATTCCCTCGAATAAATAATATAAGTTTTTGATTATTACCTCCAGCACTAACACTATTATTAGTAAGCAGTATAGTAGAAAATGGAGCTGGAACAGGATGAACAGTTTACCCTCCACTATCATCTAATATTGCACATGGAGGAGCTTCTGTTGATTTAGCAATTTTTTCATTACATTTAGCTGGAATCTCTTCTATTTTAGGAGCTGTGAATTTTATTACAACGGTAATTAATATACGATCAACTGGAATTACATTTGATCGAATACCATTATTTGTGTGATCGGTAGTAATTACAGCTTTATTATTATTATTATCATTACCAGTACTAGCTGGAGCTATTACAATACTATTAACAGATCGAAATTTAAATACTTCATTTTTTGATCCGGCAGGAGGAGGAGATCCAATTTTATATCAACACTTA---------
>ASMII2368-22|Rhiniinae|COI-5P
-ATTATATTTTATTTTTGGAGCATGATCCGGAATAGTAGGAACATCTCTAAGAATTTTAATTCGAGCTGAATTAGGTCATCCAGGAGCTTTAATTGGAGATGATCAAATTTATAATGTAATTGTTACAGCTCATGCTTTTGTTATAATTTTTTTTATAGTAATACCAATTATAATTGGAGGATTTGGAAATTGATTAGTTCCTTTAATATTAGGAGCTCCAGATATAGCATTCCCTCGAATAAATAATATAAGTTTTTGATTATTACCTCCAGCACTAACACTACTATTGGTAAGTAGTATAGTAGAAAATGGAGCTGGAACAGGATGAACAGTTTACCCTCCACTATCATCTAATATTGCACATGGAGGAGCTTCTGTTGATTTAGCAATTTTTTCATTACATTTAGCTGGAATCTCTTCTATTTTAGGAGCTGTAAATTTTATTACAACGGTAATTAATATACGATCAACTGGAATTACATTTGATCGAATACCATTATTTGTATGATCAGTAGTAATTACAGCTTTATTATTATTATTATCATTACCAGTACTAGCTGGAGCTATTACAATACTATTAACAGATCGAAATTTAAATACTTCATTTTTTGATCCAGCAGGAGGAGGAGATCCAATTTTATATCAACACTTA---------
>ASMII2442-22|Rhiniinae|COI-5P
-ATTATATTTTATTTTTGGAGCATGATCCGGAATAGTAGGAACATCTCTAAGAATTTTAATTCGAGCTGAATTAGGTCATCCAGGAGCTTTAATTGGAGATGATCAAATTTATAATGTAATTGTTACAGCTCATGCTTTTGTTATAATTTTTTTTATAGTAATACCAATTATAATTGGAGGATTTGGAAATTGATTAGTTCCTTTAATATTAGGAGCTCCAGATATAGCATTCCCTCGAATAAATAATATAAGTTTTTGATTATTACCTCCAGCACTAACACTACTATTGGTAAGTAGTATAGTAGAAAATGGAGCTGGAACAGGATGAACAGTTTACCCTCCACTATCATCTAATATTGCACATGGAGGAGCTTCTGTTGATTTAGCAATTTTTTCATTACATTTAGCTGGAATCTCTTCTATTTTAGGAGCTGTAAATTTTATTACAACAGTAATTAATATACGATCAACTGGAATTACATTTGATCGAATACCATTATTTGTATGATCAGTAGTAATTACAGCTTTATTATTATTATTATCATTACCAGTACTAGCTGGAGCTATTACAATACTATTAACAGATCGAAATTTAAATACTTCATTTTTTGATCCAGCAGGAGGAGGAGATCCAATTTTATATCAACACTTAT--------
>ASMII2448-22|Rhiniinae|COI-5P
-GTTATATTTTATTTTTGGAGCATGATCCGGAATAGTAGGAACATCTCTAAGAATTTTAATTCGAGCTGAATTAGGTCATCCAGGAGCTTTAATTGGAGATGATCAAATTTATAATGTAATTGTTACAGCTCATGCTTTTGTTATAATTTTTTTTATAGTAATACCAATTATAATTGGAGGATTTGGAAATTGATTAGTTCCTTTAATATTAGGAGCTCCAGATATAGCATTCCCTCGAATAAATAATATAAGTTTTTGATTATTACCTCCAGCACTAACACTACTATTGGTAAGTAGTATAGTAGAAAATGGAGCTGGAACAGGATGAACAGTTTACCCTCCACTATCATCTAATATTGCACATGGAGGAGCTTCTGTTGATTTAGCAATTTTTTCATTACATTTAGCTGGAATCTCTTCTATTTTAGGAGCTGTAAATTTTATTACAACGGTAATTAATATACGATCAACTGGAATTACATTTGATCGAATACCATTATTTGTATGATCAGTAGTAATTACAGCTTTATTATTATTATTATCATTACCAGTACTAGCTGGAGCTATTACAATACTATTAACAGATCGAAATTTAAATACTTCATTTTTTGATCCAGCAGGAGGAGGAGATCCAATTTTATATCAACACTTAT--------
>ASMII2465-22|Rhiniinae|COI-5P
-ATTATATTTTATTTTTGGAGCATGATCCGGAATAGTAGGAACATCTCTAAGAATTTTAATTCGAGCTGAATTAGGTCATCCAGGAGCTTTAATTGGAGATGATCAAATTTATAATGTAATTGTTACAGCTCATGCTTTTGTTATAATTTTTTTTATAGTAATACCAATTATAATTGGAGGATTTGGAAATTGATTAGTTCCTTTAATATTAGGAGCTCCAGATATAGCATTCCCTCGAATAAATAATATAAGTTTTTGATTATTACCTCCAGCACTAACACTACTATTGGTAAGTAGTATAGTAGAAAATGGAGCTGGAACAGGATGAACAGTTTACCCTCCACTATCATCTAATATTGCACATGGAGGAGCTTCTGTTGATTTAGCAATTTTTTCATTACATTTAGCTGGAATCTCTTCTATTTTAGGAGCTGTAAATTTTATTACAACGGTAATTAATATACGATCAACTGGAATTACATTTGATCGAATACCATTATTTGTATGATCAGTAGTAATTACAGCTTTATTATTATTATTATCATTACCAGTACTAGCTGGAGCTATTACAATACTATTAACAGATCGAAATTTAAATACTTCATTTTTTGATCCAGCAGGAGGAGGAGATCCAATTTTATATCAACACTTAT--------
>ASMII3354-22|Rhiniinae|COI-5P
-ACTATATTTTATTTTTGGAGCATGATCCGGAATAGTAGGAACATCTTTAAGAATTTTAATTCGAGCTGAATTAGGTCATCCAGGAGCTCTAATTGGAGATGATCAAATTTATAATGTAATTGTTACAGCTCATGCTTTTGTTATAATTTTTTTTATAGTAATACCAATCATAATTGGAGGATTTGGAAATTGATTAGTTCCTTTAATATTAGGAGCCCCAGATATAGCATTTCCTCGAATAAATAATATAAGTTTTTGATTATTACCTCCAGCACTAACACTATTATTGGTAAGCAGTATAGTAGAAAATGGAGCTGGAACAGGATGAACAGTTTACCCTCCACTATCATCTAATATTGCACATGGAGGAGCTTCTGTTGATTTAGCAATTTTTTCATTACATTTAGCTGGAATCTCTTCTATTTTAGGAGCTGTGAATTTTATTACAACGGTAATTAATATACGATCAACTGGAATTACATTTGATCGAATACCATTATTTGTATGATCGGTAGTAATTACAGCTTTATTATTATTATTATCATTACCAGTACTAGCTGGAGCTATTACAATACTATTAACAGATCGAAATTTAAATACTTCATTTTTTGATCCAGCAGGAGGAGGTGATCCAATTTTATA-------------------
>ASMII3356-22|Rhiniinae|COI-5P
-ACTATATTTTATTTTTGGAGCATGATCCGGAATAGTAGGAACATCTTTAAGAATTTTAATTCGAGCTGAATTAGGTCATCCAGGAGCTCTAATTGGAGATGATCAAATTTATAATGTAATTGTTACAGCTCATGCTTTTGTTATGATTTTTTTTATAGTAATACCAATCATAATTGGAGGATTTGGAAATTGATTAGTTCCTTTAATATTAGGAGCCCCAGATATAGCATTTCCTCGAATAAATAATATAAGTTTTTGATTATTACCTCCAGCACTAACACTGTTATTGGTAAGCAGTATAGTAGAAAATGGAGCTGGAACAGGATGAACAGTTTACCCTCCACTATCATCTAATATTGCACATGGAGGAGCTTCTGTTGATTTAGCAATTTTTTCATTACATTTAGCTGGAATCTCTTCTATTTTAGGAGCTGTAAATTTTATTACAACGGTAATTAATATACGATCAACTGGAATTACATTTGATCGAATACCATTATTTGTATGATCGGTAGTAATTACAGCTTTATTATTATTATTATCATTACCAGTACTAGCTGGAGCTATTACAATACTATTAACAGATCGAAATTTAAATACTTCATTTTTTGATCCAGCAGGAGGAGGTGATCCAATTTTATACCAACACTTAT--------
>ASMII3388-22|Rhiniinae|COI-5P
-ATTATATTTTATTTTTGGAGCATGATCCGGAATAGTAGGAACATCTCTAAGAATTTTAATTCGAGCTGAATTAGGTCATCCAGGAGCTTTAATTGGAGATGATCAAATTTATAATGTAATTGTTACAGCTCATGCTTTTGTTATAATTTTTTTTATAGTAATACCAATTATAATTGGAGGATTTGGAAATTGATTAGTTCCTTTAATATTAGGAGCTCCAGATATAGCATTCCCTCGAATAAATAATATAAGTTTTTGATTATTACCTCCAGCACTAACACTACTATTGGTAAGTAGTATAGTAGAAAATGGAGCTGGAACAGGATGAACAGTTTACCCTCCACTATCATCTAATATTGCACATGGAGGAGCTTCTGTTGATTTAGCAATTTTTTCATTACATTTAGCTGGAATCTCTTCTATTTTAGGAGCTGTAAATTTTATTACAACGGTAATTAATATACGATCAACTGGAATTACATTTGATCGAATACCATTATTTGTATGATCAGTAGTAATTACAGCTTTATTATTATTATTATCATTACCAGTACTAGCTGGAGCTATTACAATACTATTAACAGATCGAAATTTAAATACTTCATTTTTTGATCCAGCAGGAGGAGGAGATCCAATTTTATATCAACACTTAT--------
>ASMII3391-22|Rhiniinae|COI-5P
-ATTATATTTTATTTTTGGAGCATGATCCGGAATAGTAGGAACATCTCTAAGAATTTTAATTCGAGCTGAATTAGGTCATCCAGGAGCTTTAATTGGAGATGATCAAATTTATAATGTAATTGTTACAGCTCATGCTTTTGTTATAATTTTTTTTATAGTAATACCAATTATAATTGGAGGATTTGGAAATTGATTAGTTCCTTTAATATTAGGAGCTCCAGATATAGCATTCCCTCGAATAAATAATATAAGCTTTTGATTATTACCTCCAGCACTAACACTACTATTGGTAAGTAGTATAGTAGAAAATGGAGCTGGAACAGGATGAACAGTTTACCCTCCACTATCATCTAATATTGCACATGGAGGAGCTTCTGTTGATTTAGCAATTTTTTCATTACATTTAGCTGGAATCTCTTCTATTTTAGGAGCTGTAAATTTTATTACAACGGTAATTAATATACGATCAACTGGAATTACATTTGATCGAATACCATTATTTGTATGATCAGTAGTAATTACAGCTTTATTATTATTATTATCATTACCAGTACTAGCTGGAGCTATTACAATACTATTAACAGATCGAAATTTAAATACTTCATTTTTTGATCCAGCAGGAGGAGGAGATCCAATTTTATATCAACACTTATT-------
>ASMII3436-22|Rhiniinae|COI-5P
--TTATATTTTATTTTTGGAGCATGATCCGGAATAGTAGGAACATCTCTAAGAATTTTAATTCGAGCTGAATTAGGTCATCCAGGAGCTTTAATTGGAGATGATCAAATTTATAATGTAATTGTTACAGCTCATGCTTTTGTTATAATTTTTTTTATAGTAATACCAATTATAATTGGAGGATTTGGAAATTGATTAGTTCCTTTAATATTAGGAGCTCCAGATATAGCATTCCCTCGAATAAATAATATAAGTTTTTGATTATTACCTCCAGCACTAACACTACTATTGGTAAGTAGTATAGTAGAAAATGGAGCTGGAACAGGATGAACAGTTTACCCTCCACTATCATCTAATATTGCACATGGAGGAGCTTCTGTTGATTTAGCAATTTTTTCATTACATTTAGCTGGAATCTCTTCTATTTTAGGAGCTGTAAATTTTATTACAACGGTAATTAATATACGATCAACTGGAATTACATTTGATCGAATACCATTATTTGTATGATCAGTAGTAATTACAGCTTTATTATTATTATTATCATTACCAGTACTAGCTGGAGCTATTACAATACTATTAACAGATCGAAATTTAAATACTTCATTTTTTGATCCGGCAGGAGGAGGAGATCCAATTTTATATCAACACTTA---------
>ASMII3439-22|Rhiniinae|COI-5P
-ATTATATTTTATTTTTGGAGCATGATCCGGAATAGTAGGAACATCTCTAAGAATTTTAATTCGAGCTGAATTAGGTCATCCAGGAGCTTTAATTGGAGATGATCAAATTTATAATGTAATTGTTACAGCTCATGCTTTTGTTATAATTTTTTTTATAGTAATACCAATTATAATTGGAGGATTTGGAAATTGATTAGTTCCTTTAATATTAGGAGCTCCAGATATAGCATTCCCTCGAATAAATAATATAAGTTTTTGATTATTACCTCCAGCACTAACACTACTATTGGTAAGTAGTATAGTAGAAAATGGAGCTGGAACAGGATGAACAGTTTACCCTCCACTATCATCTAATATTGCACATGGAGGAGCTTCTGTTGATTTAGCAATTTTTTCATTGCATTTAGCTGGAATCTCTTCTATTTTAGGAGCTGTAAATTTTATTACAACGGTAATTAATATACGATCAACTGGAATTACATTTGATCGAATACCATTATTTGTATGATCAGTAGTAATTACAGCTTTATTATTATTATTATCATTACCAGTACTAGCTGGAGCTATTACAATACTATTAACAGATCGAAATTTAAATACTTCATTTTTTGATCCAGCAGGAGGAGGAGATCCAATTTTATATCAACACTTATTTTG----
>ASMII3510-22|Rhiniinae|COI-5P
-ATTATATTTTATTTTTGGAGCATGATCCGGAATAGTAGGAACATCTCTAAGAATTTTAATTCGAGCTGAATTAGGTCATCCAGGAGCTTTAATTGGAGATGATCAAATTTATAATGTAATTGTTACAGCTCATGCTTTTGTAATAATTTTTTTTATAGTAATACCAATTATAATTGGAGGATTTGGAAATTGATTAGTTCCTTTAATATTGGGAGCTCCAGATATAGCATTCCCTCGAATAAATAATATAAGTTTTTGATTATTGCCTCCAGCATTAACATTATTATTGGTAAGTAGTATAGTAGAAAATGGAGCTGGAACAGGATGAACAGTTTACCCCCCACTATCATCTAATATAGCACATGGAGGAGCTTCTGTTGATCTAGCAATTTTTTCATTACATTTAGCTGGAATTTCTTCTATTTTAGGAGCTGTAAACTTTATTACAACTGTAATTAATATACGATCAACTGGAATTACATTTGATCGAATACCATTATTTGTGTGATCAGTAGTAATTACAGCTTTATTATTATTGTTATCATTACCAGTATTAGCTGGAGCTATTACTATATTATTAACAGATCGAAATTTAAATACTTCATTTTTTGACCCCGCAGGAGGAGGAGATCCAATTTTATATCAACATTTATTT------
>ASMII4719-22|Rhiniinae|COI-5P
-ATTATATTTTATTTTTGGAGCATGATCCGGAATAGTAGGAACATCTCTAAGAATTTTAATTCGAGCTGAATTAGGTCATCCAGGAGCTTTAATTGGAGATGATCAAATTTATAATGTAATTGTTACAGCTCATGCTTTTGTTATAATTTTTTTTATAGTAATACCAATTATAATTGGAGGATTTGGAAATTGATTAGTTCCTTTAATATTAGGAGCCCCAGATATAGCATTCCCTCGAATAAATAATATAAGTTTTTGATTATTACCTCCAGCACTAACATTATTATTGGTAAGTAGTATAGTAGAAAATGGAGCTGGAACAGGATGAACAGTTTACCCCCCACTATCATCTAATATTGCACATGGAGGAGCTTCTGTTGATTTAGCAATTTTTTCATTACATTTAGCTGGAATCTCTTCTATTTTAGGAGCTGTGAATTTTATTACAACAGTAATTAATATACGATCAACTGGAATTACATTTGATCGAATACCATTATTTGTGTGATCAGTAGTAATTACAGCTTTATTATTATTATTATCATTACCAGTACTAGCTGGAGCTATTACAATACTATTAACAGATCGAAACTTAAATACTTCATTTTTTGATCCAGCAGGAGGAGGAGATCCAATTTTATATCAACACTTAT--------
>ASMII4720-22|Rhiniinae|COI-5P
------------TTTTTGGAGCATGATCCGGAATAGTAGGAACATCTCTAAGAATTTTAATTCGGGCTGAATTAGGTCATCCAGGAGCTTTAATTGGAGATGATCAAATTTATAATGTAATTGTTACAGCTCATGCTTTTGTAATAATTTTTTTTATAGTAATACCAATTATAATTGGAGGATTTGGAAATTGATTAGTTCCTTTAATATTAGGAGCCCCAGATATAGCATTCCCTCGAATAAATAATATAAGTTTTTGATTATTGCCTCCAGCACTAACATTGTTATTGGTAAGTAGTATAGTAGAAAATGGAGCTGGAACAGGATGAACAGTTTACCCCCCGCTATCATCTAATATAGCACATGGAGGAGCCTCTGTTGATTTAGCAATTTTTTCTTTACATTTAGCTGGAATTTCTTCTATTTTAGGAGCTGTAAACTTTATTACAACTGTAATTAATATACGATCAACTGGAATTACATTTGATCGAATACCATTATTTGTATGATCAGTAGTAATTACAGCTTTATTATTATTATTATCATTACCAGTATTAGCTGGAGCTATTACTATATTATTAACAGATCGAAATTTAAATACTTCATTCTTTGATCCCGCAGGAGGAGGAGATCCAATTTTATATCAACATTTA---------
>ASMII4747-22|Rhiniinae|COI-5P
-ATTATATTTTATTTTTGGAGCATGATCCGGAATAGTAGGAACATCTCTAAGAATTTTAATTCGGGCTGAATTAGGTCATCCAGGAGCTTTAATTGGAGATGATCAAATTTATAATGTAATTGTTACAGCTCATGCTTTTGTAATAATTTTTTTTATAGTAATACCAATTATAATTGGAGGATTTGGAAATTGATTAGTTCCTTTAATATTAGGAGCCCCAGATATAGCATTCCCTCGAATAAATAATATAAGTTTTTGATTATTGCCTCCAGCACTAACATTGTTATTGGTAAGTAGTATAGTAGAAAATGGAGCTGGAACAGGATGAACAGTTTACCCCCCGCTATCATCTAATATAGCACATGGAGGAGCCTCTGTTGATTTAGCAATTTTTTCTTTACATTTAGCTGGAATTTCTTCTATTTTAGGGGCTGTAAACTTTATTACAACTGTAATTAATATACGATCAACTGGAATTACATTTGATCGAATACCATTATTTGTATGATCAGTAGTAATTACAGCTTTATTATTATTATTATCATTACCAGTATTAGCTGGAGCTATTACTATATTATTAACAGATCGAAATTTAAATACTTCATTCTTTGATCCCGCAGGAGGAGGAGATCCAATTTTATATCAACATTTAT--------
>ASMII4749-22|Rhiniinae|COI-5P
-ATTATATTTTATTTTTGGAGCATGATCCGGAATAGTAGGAACATCTCTAAGAATTTTAATTCGAGCTGAATTAGGTCATCCAGGAGCTTTAATTGGAGATGATCAAATTTATAATGTAATTGTTACAGCTCATGCTTTTGTTATAATTTTTTTTATAGTAATACCAATTATAATTGGAGGATTTGGAAATTGATTAGTTCCTTTAATATTAGGAGCCCCAGATATAGCATTCCCTCGAATAAATAATATAAGTTTTTGATTATTACCTCCAGCACTAACATTATTATTGGTAAGTAGTATAGTAGAAAATGGAGCTGGAACAGGATGAACAGTTTACCCCCCACTATCATCTAATATTGCACATGGAGGAGCTTCTGTTGATTTAGCAATTTTTTCATTACATTTAGCTGGAATCTCTTCTATTTTAGGAGCTGTGAATTTTATTACAACAGTAATTAATATACGATCAACTGGAATTACATTTGATCGAATACCATTATTTGTGTGATCAGTAGTAATTACAGCTTTATTATTATTATTATCATTACCAGTACTAGCTGGAGCTATTACAATACTATTAACAGATCGAAACTTAAATACTTCATTTTTTGATCCAGCAGGAGGAGGAGATCCAATTTTATATCAACACTTAT--------
>ASMII4765-22|Rhiniinae|COI-5P
-ATTATATTTTATTTTTGGAGCATGATCCGGAATAGTAGGAACATCTCTAAGAATTTTAATTCGGGCTGAATTAGGTCATCCAGGAGCTTTAATTGGAGATGATCAAATTTATAATGTAATTGTTACAGCTCATGCTTTTGTAATAATTTTTTTTATAGTAATACCAATTATAATTGGAGGATTTGGAAATTGATTAGTTCCTTTAATATTAGGAGCCCCAGATATAGCATTCCCTCGAATAAATAATATAAGTTTTTGATTATTGCCTCCAGCACTAACATTGTTATTGGTAAGTAGTATAGTAGAAAATGGAGCTGGAACAGGATGAACAGTTTACCCCCCGCTATCATCTAATATAGCACATGGAGGAGCCTCTGTTGATTTAGCAATTTTTTCTTTACATTTAGCTGGAATTTCTTCTATTTTAGGAGCTGTAAACTTTATTACAACTGTAATTAATATACGATCAACTGGAATTACATTTGATCGAATACCATTATTTGTATGATCAGTAGTAATTACAGCTTTATTATTATTATTATCATTACCAGTATTAGCTGGAGCTATTACTATATTATTAACAGATCGAAATTTAAATACTTCATTCTTTGATCCCGCAGGAGGAGGAGATCCAATTTTATATCAACATTTAT--------
>ASMII5628-22|Stomorhina_discolor|COI-5P
-TTTATATTTTATTTTTGGAGCATGATCCGGAATAATTGGAACATCTTTAAGAATTTTAATTCGAGCTGAATTGGGACATCCTGGAGCTTTAATTGGAGATGACCAAATTTATAATGTAATTGTTACAGCTCATGCATTTGTAATAATTTTTTTTATAGTTATACCAATTATAATTGGAGGGTTTGGAAATTGACTAGTACCCCTTATACTAGGAGCTCCAGATATAGCATTCCCTCGAATGAATAATATAAGTTTTTGACTTTTACCTCCTGCATTAACTTTACTATTAGTAAGTAGTATAGTAGAAAACGGAGCTGGGACAGGGTGAACTGTTTACCCACCATTATCTTCTAATATTGCTCATGGAGGAGCTTCAGTTGATTTAGCTATTTTTTCTCTACATTTAGCAGGAATTTCATCTATTTTAGGAGCTGTAAATTTTATTACAACTGTAATTAATATACGATCAACTGGTATTACTTTTGATCGGATACCATTATTTGTATGATCAGTAGTAATTACAGCTTTATTACTTTTACTATCTTTACCTGTATTAGCAGGAGCAATTACTATATTATTAACTGATCGAAACTTAAATACTTCATTTTTTGATCCAGCAGGAGGAGGTGATCCTATTTTATACCAACATTTAT--------
>ASMII6818-22|Rhiniinae|COI-5P
-ATTATATTTTATTTTTGGAGCATGATCCGGAATAGTAGGAACATCTCTAAGAATTTTAATTCGAGCTGAATTAGGTCATCCAGGAGCTTTAATTGGAGATGATCAAATTTATAATGTAATTGTTACAGCTCATGCTTTTGTTATAATTTTTTTTATAGTAATACCAATTATAATTGGAGGATTTGGAAATTGATTAGTTCCTTTAATATTAGGAGCTCCAGATATAGCATTCCCTCGAATAAATAATATAAGTTTTTGATTATTACCTCCAGCACTAACACTACTATTGGTAAGTAGTATAGTAGAAAATGGAGCTGGAACAGGATGAACAGTTTACCCTCCACTATCATCTAATATTGCACATGGAGGAGCTTCTGTTGATTTAGCAATTTTTTCATTACATTTAGCTGGAATCTCTTCTATTTTAGGAGCTGTAAATTTTATTACAACAGTAATTAATATACGATCAACTGGAATTACATTTGATCGAATACCATTATTTGTATGATCAGTAGTAATTACAGCTTTATTATTATTATTATCATTACCAGTACTAGCTGGAGCTATTACAATACTATTAACAGATCGAAATTTAAATACTTCATTTTTTGATCCAGCAGGAGGAGGAGATCCAATTTTATATCAACACTTAT--------
>ASMII6865-22|Rhiniinae|COI-5P
-ATTATATTTTATTTTTGGAGCATGATCCGGAATAGTAGGAACATCTCTAAGAATTTTAATTCGAGCTGAATTAGGTCATCCAGGAGCTTTAATTGGAGATGATCAAATTTATAATGTAATTGTTACAGCTCATGCTTTTGTTATAATTTTTTTTATAGTAATACCAATTATAATTGGAGGATTTGGAAATTGATTAGTTCCTTTAATATTAGGAGCTCCAGATATAGCATTCCCTCGAATAAATAATATAAGTTTTTGATTATTACCTCCAGCACTAACACTACTATTGGTAAGTAGTATAGTAGAAAATGGAGCTGGAACAGGATGAACAGTTTACCCTCCACTATCATCTAATATTGCACATGGAGGAGCTTCTGTTGATTTAGCAATTTTTTCATTACATTTAGCTGGAATCTCTTCTATTTTAGGAGCTGTAAATTTTATTACAACGGTAATTAATATACGATCAACTGGAATTACATTTGATCGAATACCATTATTTGTATGATCAGTAGTAATTACAGCTTTATTATTATTATTATCATTACCAGTACTAGCTGGAGCTATTACAATACTATTAACAGATCGAAATTTAAATACTTCATTTTTTGATCCGGCAGGAGGAGGAGATCCAATTTTATATCAACATTTAT--------
>ASMII7251-22|Rhiniinae|COI-5P
-ATTATATTTTATTTTTGGAGCATGATCCGGAATAGTAGGAACATCTCTAAGAATTTTAATTCGAGCTGAATTAGGTCATCCAGGAGCTTTAATTGGAGATGATCAAATTTATAATGTAATTGTTACAGCTCATGCTTTTGTTATAATTTTTTTTATAGTAATACCAATTATAATTGGAGGATTTGGAAATTGATTAGTTCCTTTAATATTAGGAGCTCCAGATATAGCATTCCCTCGAATAAATAATATAAGTTTTTGATTATTACCTCCAGCACTAACACTACTATTGGTAAGTAGTATAGTAGAAAATGGAGCTGGAACAGGATGAACAGTTTACCCTCCACTATCATCTAACATTGCACATGGAGGAGCTTCTGTTGATTTAGCAATTTTTTCATTACATTTAGCTGGAATCTCTTCTATTTTAGGAGCTGTAAATTTTATTACAACAGTAATTAATATACGATCAACTGGAATTACATTTGATCGAATACCATTATTTGTATGATCAGTAGTAATTACAGCTTTATTATTATTATTATCATTACCAGTACTAGCTGGAGCTATTACAATACTATTAACAGATCGAAATTTAAATACTTCATTTTTTGATCCAGCAGGAGGAGGAGATCCAATTTTATATCAACACTTAT--------
>ASMII7252-22|Rhiniinae|COI-5P
-ATTATATTTTATTTTTGGAGCATGATCCGGAATAGTAGGAACATCTCTAAGAATTTTAATTCGAGCTGAATTAGGTCATCCAGGAGCTTTAATTGGAGATGATCAAATTTATAATGTAATTGTTACAGCTCATGCTTTTGTTATAATTTTTTTTATAGTAATACCAATTATAATTGGAGGATTTGGAAATTGATTAGTTCCTTTAATATTAGGAGCTCCAGATATAGCATTCCCTCGAATAAATAATATAAGTTTTTGATTATTACCTCCAGCACTAACACTACTATTGGTAAGTAGTATAGTAGAAAATGGAGCTGGAACAGGATGAACAGTTTACCCTCCACTATCATCTAATATTGCACATGGAGGAGCTTCTGTTGATTTAGCAATTTTTTCATTACATTTAGCTGGAATCTCTTCTATTTTAGGAGCTGTGAATTTTATTACAACGGTAATTAATATACGATCAACTGGAATTACATTTGATCGAATACCATTATTTGTATGATCAGTAGTAATTACAGCTTTATTATTATTATTATCATTACCAGTACTAGCTGGAGCTATTACAATACTATTAACAGATCGAAATTTAAATACTTCATTTTTTGATCCAGCAGGAGGAGGAGATCCAATTTTATACCAACACTTAT--------
>ASMII7268-22|Rhiniinae|COI-5P
-ATTATATTTTATTTTTGGAGCATGATCCGGAATAGTAGGAACATCTCTAAGAATTTTAATTCGAGCTGAATTAGGTCATCCAGGAGCTTTAATTGGAGATGATCAAATTTATAATGTAATTGTTACAGCTCATGCTTTTGTTATAATTTTTTTTATAGTAATACCAATTATAATTGGAGGATTTGGAAATTGATTAGTTCCTTTAATATTAGGAGCTCCAGATATAGCATTCCCTCGAATAAATAATATAAGTTTTTGATTATTACCTCCAGCACTAACACTACTATTGGTAAGTAGTATAGTAGAAAATGGAGCTGGAACAGGATGAACAGTTTACCCTCCACTATCATCTAATATTGCACATGGAGGAGCTTCTGTTGATTTAGCAATTTTTTCATTACATTTAGCTGGAATCTCTTCTATTTTAGGAGCTGTAAATTTTATTACAACGGTAATTAATATACGATCAACTGGAATTACATTTGATCGAATACCATTATTTGTATGATCAGTAGTAATTACAGCTTTATTATTATTATTATCATTACCAGTACTAGCTGGAGCTATTACAATACTATTAACAGATCGAAATTTAAATACTTCATTTTTTGATCCAGCAGGAGGAGGAGATCCAATTTTATATCAACACTTAT--------
>ASMII7289-22|Rhiniinae|COI-5P
-ATTATATTTTATTTTTGGAGCATGATCCGGAATAGTAGGAACATCTCTAAGAATTTTAATTCGAGCTGAATTAGGTCATCCAGGAGCTTTAATTGGAGATGATCAAATTTATAATGTAATTGTTACAGCTCATGCTTTTGTTATAATTTTTTTTATAGTAATACCAATTATAATTGGAGGATTTGGAAATTGATTAGTTCCTTTAATATTAGGAGCTCCAGATATAGCATTCCCTCGAATAAATAATATAAGTTTTTGATTATTACCTCCAGCACTAACACTACTATTGGTAAGTAGTATAGTAGAAAATGGAGCTGGAACAGGATGAACAGTTTACCCTCCACTATCATCTAATATTGCACATGGAGGAGCTTCTGTTGATTTAGCAATTTTTTCATTACATTTAGCTGGAATCTCTTCTATTTTAGGAGCTGTAAATTTTATTACAACGGTAATTAATATACGATCAACTGGAATTACATTTGATCGAATACCATTATTTGTATGATCAGTAGTAATTACAGCTTTATTATTATTATTATCATTACCAGTACTAGCTGGAGCTATTACAATACTATTAACAGATCGAAATTTAAATACTTCATTTTTTGATCCAGCAGGAGGAGGAGATCCAATTTTATATCAACACTTA---------
>ASMII7310-22|Rhiniinae|COI-5P
-ATTATATTTTATTTTTGGAGCATGATCCGGAATAGTAGGAACATCTCTAAGAATTTTAATTCGAGCTGAATTAGGTCATCCAGGAGCTTTAATTGGAGATGATCAAATTTATAATGTAATTGTTACAGCTCATGCTTTTGTTATAATTTTTTTTATAGTAATACCAATTATAATTGGAGGATTTGGAAATTGATTAGTTCCTTTAATATTAGGAGCTCCAGATATAGCATTCCCTCGAATAAATAATATAAGTTTTTGATTATTACCTCCAGCACTAACACTACTATTGGTAAGTAGTATAGTAGAAAATGGAGCTGGAACAGGATGAACAGTTTACCCTCCACTATCATCTAATATTGCACATGGAGGAGCTTCTGTTGATTTAGCAATTTTTTCATTACATTTAGCTGGAATCTCTTCTATTTTAGGAGCTGTAAATTTTATTACAACGGTAATTAATATACGATCAACTGGAATTACATTTGATCGAATACCATTATTTGTATGATCAGTAGTAATTACAGCTTTATTATTATTATTATCATTACCAGTACTAGCTGGAGCTATTACAATACTATTAACAGATCGAAATTTAAATACTTCATTTTTTGATCCAGCAGGAGGAGGAGATCCAATTTTATACCAACACTTAT--------
>ASMII7478-22|Stomorhina|COI-5P
-TTTATATTTTATTTTTGGAGCATGATCTGGAATAATTGGAACATCTTTAAGAATTTTAATTCGAGCTGAATTAGGCCATCCAGGAGCTTTAATTGGAGATGATCAAATTTATAATGTAATTGTTACAGCACATGCTTTTGTAATAATTTTTTTTATAGTTATACCAATTATAATTGGAGGATTTGGAAACTGATTAGTACCACTTATATTAGGAGCTCCAGATATAGCATTTCCTCGAATAAATAATATAAGTTTTTGACTTTTACCTCCTGCATTAACTTTATTATTAGTAAGTAGTATAGTAGAAAACGGAGCTGGGACAGGATGAACTGTTTACCCTCCATTATCTTCTAATATTGCTCATGGAGGAGCTTCAGTTGACTTAGCTATTTTTTCTTTACATTTAGCAGGAATTTCTTCTATTTTAGGAGCTGTAAATTTTATTACAACTGTAATTAATATACGATCAACTGGTATTACTTTTGATCGAATACCATTATTTGTATGATCCGTAGTAATTACAGCTTTATTACTTCTATTATCATTACCTGTATTAGCTGGTGCTATTACTATATTACTAACTGACCGAAATTTAAATACTTCATTTTTTGATCCAGCAGGAGGAGGAGATCCTATTTTATATCAACATTTAT--------
>ASMII8543-22|Stomorhina|COI-5P
-TTTATATTTTATTTTTGGAGCATGATCTGGAATAATTGGAACATCTTTAAGAATTTTAATTCGAGCTGAATTAGGCCATCCAGGAGCTTTAATTGGAGATGATCAAATTTATAATGTAATTGTTACAGCACATGCTTTTGTAATAATTTTTTTTATAGTTATACCAATTATAATTGGAGGATTTGGAAACTGATTAGTACCACTTATATTAGGAGCTCCAGATATAGCATTTCCTCGAATAAATAATATAAGTTTTTGACTTTTACCTCCTGCATTAACTTTATTATTAGTAAGTAGTATAGTAGAAAACGGAGCTGGGACAGGATGAACTGTTTACCCTCCATTATCTTCTAATATTGCTCATGGAGGAGCTTCAGTTGACTTAGCTATTTTTTCTTTACATTTAGCAGGAATTTCTTCTATTTTAGGAGCTGTAAATTTTATTACAACTGTAATTAATATACGATCAACTGGTATTACTTTTGATCGAATACCATTATTTGTATGATCCGTAGTAATTACAGCTTTATTACTTCTATTATCATTACCTGTATTAGCTGGTGCTATTACTATATTACTAACTGACCGAAATTTAAATACTTCATTTTTTGATCCAGCAGGAGGAGGAGATCCTATTTTATATCAACATTTA---------
>ASMII8544-22|Stomorhina|COI-5P
-TTTATATTTTATTTTTGGAGCATGATCTGGAATAATTGGAACATCTTTAAGAATTTTAATTCGAGCTGAATTAGGCCATCCAGGAGCTTTAATTGGAGATGATCAAATTTATAATGTAATTGTTACAGCACATGCTTTTGTAATAATTTTTTTTATAGTTATACCAATTATAATTGGAGGATTTGGAAACTGATTAGTACCACTTATATTAGGAGCTCCAGATATAGCATTTCCTCGAATAAATAATATAAGTTTTTGACTTTTACCTCCTGCATTAACTTTATTATTAGTAAGTAGTATAGTAGAAAACGGAGCTGGGACAGGATGAACTGTTTACCCTCCATTATCTTCTAATATTGCTCATGGAGGAGCTTCAGTTGACTTAGCTATTTTTTCTTTACATTTAGCAGGAATTTCTTCTATTTTAGGAGCTGTAAATTTTATTACAACTGTAATTAATATACGATCAACTGGTATTACTTTTGATCGAATACCATTATTTGTATGATCCGTAGTAATTACAGCTTTATTACTTCTATTATCATTACCTGTATTAGCTGGTGCTATTACTATATTACTAACTGACCGAAATTTAAATACTTCATTTTTTGATCCAGCAGGAGGAGGAGATCCTATTTTATATCAACATTTAT--------
>ASMII9570-22|Stomorhina_discolor|COI-5P
-TTTATATTTTATTTTTGGAGCATGATCCGGAATAATTGGAACATCTTTAAGAATTTTAATTCGAGCTGAATTAGGACATCCTGGAGCTTTAATTGGAGATGACCAAATTTATAATGTAATTGTTACAGCTCATGCATTTGTAATAATTTTTTTTATAGTTATACCAATTATAATTGGAGGATTTGGAAATTGACTAGTACCCCTTATACTAGGAGCTCCAGATATAGCATTCCCTCGAATGAATAATATAAGTTTTTGACTTTTACCTCCTGCATTAACTTTACTATTAGTAAGTAGTATAGTAGAAAACGGAGCTGGGACAGGATGAACTGTTTACCCACCATTATCTTCTAATATTGCTCATGGAGGAGCTTCAGTTGATTTAGCTATTTTTTCTCTACATTTAGCAGGAATTTCATCTATTTTAGGAGCTGTAAATTTTATTACAACTGTAATTAATATACGATCAACTGGTATTACTTTTGATCGAATACCATTATTTGTATGATCAGTAGTAATTACAGCTTTATTACTTTTACTATCTTTACCTGTATTAGCAGGAGCAATTACTATATTATTAACTGATCGAAACTTAAATACTTCATTTTTTGATCCAGCAGGAGGAGGTGATCCTATTTTATACCAACATTTAT--------
>AUSBC1389-12|Rhinia|COI-5P
-ATTATATTTTATTTTTGGAGCATGATCCGGAATAGTAGGAACATCTTTAAGAATTTTAATTCGAGCTGAATTAGGTCATCCAGGAGCTTTAATTGGAGATGATCAAATTTATAATGTAATTGTTACAGCTCATGCTTTTGTTATAATTTTTTTTATAGTAATACCAATTATAATTGGAGGATTTGGAAATTGATTAGTTCCTTTAATATTAGGAGCTCCAGATATAGCATTCCCTCGAATAAATAATATAAGTTTTTGATTATTACCTCCAGCACTAACACTACTATTGGTAAGTAGTATAGTAGAAAATGGAGCTGGAACAGGATGAACAGTTTACCCTCCACTATCATCTAATATTGCACATGGAGGAGCTTCTGTTGATTTAGCAATTTTTTCATTACATTTAGCTGGAATCTCTTCTATTTTAGGAGCTGTGAATTTTATTACAACGGTAATTAATATACGATCAACTGGAATTACATTTGATCGAATACCATTATTTGTATGATCAGTAATAATTACAGCTTTATTATTATTATTATCATTACCAGTACTAGCTGGAGCTATTACAATACTATTAACAGATCGAAATTTAAATACTTCATTTTTTGATCCAGCAGGAGGAGGAGAN------------------------------
>AUSBC1393-12|Rhinia|COI-5P
-ATTATATTTTATTTTTGGAGCATGATCCGGAATAGTAGGAACATCTCTAAGAATTTTAATTCGAGCTGAATTAGGTCATCCAGGAGCTTTAATTGGAGATGATCAAATTTATAATGTAATTGTTACAGCTCATGCTTTTGTTATAATTTTTTTTATAGTAATACCAATTATAATTGGAGGATTTGGAAATTGATTAGTTCCTTTAATATTAGGAGCTCCAGATATAGCATTCCCTCGAATAAATAATATAAGTTTTTGATTATTACCTCCAGCACTAACACTACTATTGGTAAGTAGTATAGTAGAAAATGGAACTGGAACAGGATGAACAGTTTACCCTCCACTATCATCTAATATTGCACATGGAGGAGCTTCTGTTGATTTAGCAATTTTTTCATTACATTTAGCTGGAATCTCTTCTATTTTAGGAGCTGTAAATTTTATTACAACAGTAATTAATATACGATCAACTGGAATTACATTTGATNGAATACCATTATTTGTATGATCAGTAGTAATTACAGCTTTATTATTATTATTATCATTACCAGTACTAGCTGGAGCTATTACAATACTATTAACAGATCGAAATTTAAATACTTCATTTTTTGATCCAGCAGGAGGAGGANN-------------------------------
>AUSMG383-20|Rhiniinae|COI-5P
-ATTATATTTTATTTTTGGAGCATGATCCGGAATAGTAGGAACATCTCTAAGAATTTTAATTCGAGCTGAATTAGGTCATCCAGGAGCTTTAATTGGAGATGATCAAATTTATAATGTAATTGTTACAGCTCATGCTTTTGTTATAATTTTTTTTATAGTAATACCAATTATAATTGGAGGATTTGGAAATTGATTAGTTCCTTTAATATTAGGAGCTCCAGATATAGCATTCCCTCGAATAAATAATATAAGTTTTTGATTATTACCTCCAGCACTAACATTACTATTGGTAAGTAGTATAGTAGAAAATGGAGCTGGAACAGGATGAACAGTTTACCCTCCACTATCATCTAATATTGCACATGGAGGAGCTTCTGTTGATTTAGCAATTTTTTCATTACATTTAGCTGGAATCTCTTCTATTTTAGGAGCTGTAAATTTTATTACAACGGTAATTAATATACGATCAACTGGAATTACATTTGATCGAATACCATTATTTGTATGATCAGTAGTAATTACAGCTTTATTATTATTATTATCATTACCAGTACTAGCTGGAGCTATTACAATACTATTAACAGATCGAAATTTAAATACTTCATTTTTTGATCCAGCAGGAGGAGGAGATCCAATTTTATATCAACACTTATTT------
>AUSMG385-20|Rhiniinae|COI-5P
-ATTATATTTTATTTTTGGAGCATGATCCGGAATAGTAGGAACATCTCTAAGAATTTTAATTCGAGCTGAATTAGGTCATCCAGGAGCTTTAATTGGAGATGATCAAATTTATAATGTAATTGTTACAGCTCATGCTTTTGTTATAATTTTTTTTATAGTAATACCAATTATAATTGGAGGATTTGGAAATTGATTAGTTCCTTTAATATTAGGAGCTCCAGATATAGCATTCCCTCGAATAAATAATATAAGTTTTTGATTATTACCTCCAGCATTAACACTACTATTGGTAAGTAGTATAGTAGAAAATGGAGCTGGAACAGGATGAACAGTTTACCCTCCACTATCATCTAATATTGCACATGGAGGAGCTTCTGTTGATTTAGCAATTTTTTCATTACATTTAGCTGGAATCTCTTCTATTTTAGGAGCTGTAAATTTTATTACAACGGTAATTAATATACGATCAACTGGAATTACATTTGATCGAATACCATTATTTGTATGATCAGTAGTAATTACAGCTTTATTATTATTATTATCATTACCAGTACTAGCTGGAGCTATTACAATACTATTAACAGATCGAAATTTAAATACTTCATTTTTTGATCCAGCAGGAGGAGGAGATCCAATTTTATATCAACACTTATTT------
>AUSMG386-20|Rhiniinae|COI-5P
--TTATATTTTATTTTTGGAGCATGATCCGGAATAGTAGGAACATCTCTAAGAATTTTAATTCGAGCTGAATTAGGTCATCCAGGAGCTTTAATTGGAGATGATCAAATTTATAATGTAATTGTTACAGCTCATGCTTTTGTTATAATTTTTTTTATAGTAATACCAATTATAATTGGAGGATTTGGAAATTGATTAGTTCCTTTAATATTAGGAGCTCCAGATATAGCATTCCCTCGAATAAATAATATAAGTTTTTGATTATTACCTCCAGCACTAACACTACTATTGGTAAGTAGTATAGTAGAAAATGGAGCTGGAACAGGATGAACAGTTTACCCTCCACTATCATCTAATATTGCACATGGAGGAGCTTCTGTTGATTTAGCAATTTTTTCATTACATTTAGCTGGAATCTCTTCTATTTTAGGAGCTGTAAATTTTATTACAACGGTAATTAATATACGATCAACTGGAATTACATTTGATCGAATACCATTATTTGTATGATCAGTAGTAATTACAGCTTTATTATTATTATTATCATTACCAGTACTAGCTGGAGCTATTACAATACTATTAACAGATCGAAATTTAAATACTTCATTTTTTGATCCAGCAGGAGGAGGAGATCCAATTTTATATCAACACTTAT--------
>B1_Trichoberia_sp1_M_SouthAfrica
-TTTATATTTTATTTTTGGAGCCTGATCAGGAATAGTAGGAACATCATTAAGAATACTAATTCGAACTGAATTAGGTCATCCTGGAACATTAATTGGAGATGATCAAATTTATAACGTAATTGTTACAGCTCATGCATTTGTAATAATTTTTTTTATAGTAATACCAATTATAATTGGAGGATTTGGAAATTGATTAGTTCCTCTTATATTAGGAGCACCAGATATAGCATTTCCTCGAATAAATAATATAAGCTTTTGATTATTACCACCTTCATTAATTTTATTACTAATTAGTAGTATAGTAGAAAATGGAGCCGGAACAGGATGAACTGTTTACCCACCGTTATCTTCTAATATTGCTCATAGAGGATCTTCTGTTGATTTAACTATTTTTTCATTACACTTAGCTGGAATTTCCTCTATTATAGGAGCTGTAAATTTTATTACAACTGGAATTAATATACGATCCACAGGAATTACTTTTGACCGAATACCTTTATTTGTTTGATCAGTAATAATTACAGCTTTATTATTATTATTATCATTGCCTGTTCTAGCAGGTGCTATTACAATACTATTAACAGATCGAAACTTAAATACTTCATTTTTTGATCCAGCAGGAGGAGGAGACCCAATTTTATATCAACATCTATTTTGATTC
>C10_Cosmina_sp3_F_Madagascar
-ATTATATTTTATTTTTGGAGCATGATCCGGAATAGTAGGAACATCATTAAGAATTTTAATTCGAGCTGAATTAGGTCATCCAGGAGCTTTAATTGGAGATGATCAAATTTATAATGTAATTGTTACAGCTCATGCTTTTGTAATAATTTTTTTTATAGTAATACCAATTATAATTGGAGGATTTGGAAATTGATTAGTTCCTCTTATATTAGGAGCTCCAGATATAGCATTTCCTCGAATAAATAATATAAGTTTTTGATTACTACCTCCTGCATTAACTTTATTGTTAATGAGCAGTATAGTTGAAAACGGAGCTGGAACAGGATGAACAGTTTACCCCCCATTATCATCTAATATTGCTCATGGAGGAGCTTCTGTTGATTTAGCTATTTTTTCATTACATTTAGCTGGAATTTCTTCTATTTTAGGAGCTGTTAATTTTATTACAACTGTAATTAATATACGATCAACAGGTATTACATTCGATCGAATACCATTATTTGTATGATCAGTAGTAATTACAGCTTTATTATTATTATTATCTTTACCTGTATTAGCTGGAGCTATTACTATATTACTAACTGATCGAAACTTAAATACTTCATTTTTTGACCCCGCAGGAGGAGGAGATCCAATTTTATACCAACACTTATTTTGATTT
>C11_Cosmina_sp2_M_Madagascar
-ATTATATTTTATTTTTGGAGCATGATCCGGAATAGTAGGAACATCATTAAGTATTTTAATTCGAACTGAATTAGGTCATCCAGGAGCTTTAATTGGAGATGATCAAATCTATAATGTAGTTGTAACAGCTCATGCTTTTGTTATAATTTTTTTTATAGTAATACCAATTATAATTGGAGGATTTGGAAATTGATTAGTTCCTCTAATACTAGGAGCTCCAGATATAGCCTTTCCTCGAATAAATAATATAAGTTTTTGATTATTACCTCCTGCATTAACTTTATTATTAGTAAGTAGTATAGTTGAAAATGGAGCTGGAACTGGATGAACAGTTTACCCCCCACTATCATCTAATATTGCTCATGGAGGAGCTTCTGTTGATTTAGCTATTTTTTCATTACATTTAGCTGGAATTTCCTCCATTTTAGGAGCTGTAAATTTTATTACAACTGTAATTAATATACGATCAACAGGTATTACATTTGATCGAATACCATTATTTGTATGATCAGTAATAATTACAGCTTTATTATTATTATTATCATTACCTGTATTAGCTGGAGCTATTACTATATTATTAACTGATCGAAACTTAAATACTTCATTTTTCGACCCTGCAGGAGGAGGAGATCCAATTTTATACCAACATTTATTTTGATTT
>C18_Cosmina_sp5_F_Kenya
-ATTATATTTTATTTTTGGAGCATGAGCCGGAATAGTAGGAACATCTTTAAGAATTTTAATTCGAGCTGAATTAGGTCATCCAGGAGCATTAATTGGAGATGATCAAATTTATAATGTAATTGTAACAGCACATGCTTTTGTTATAATTTTTTTTATAGTAATACCTATTATAATTGGAGGGTTTGGAAATTGATTAGTTCCCCTTATATTAGGAGCCCCAGATATAGCCTTCCCTCGAATAAATAATATAAGTTTTTGATTACTACCTCCTGCATTAACTTTATTATTAGTAAGTAGTATAGTAGAAAATGGAGCTGGAACAGGATGAACAGTTTATCCTCCTTTATCATCTAATATTGCTCATGGAGGAGCTTCTGTTGATTTAGCCATTTTTTCATTACATTTAGCTGGAATTTCTTCTATTCTAGGAGCTGTAAATTTTATTACTACTGTAATTAATATACGATCAACAGGAATTACATTTGACCGAATACCTTTATTTGTCTGATCAGTAGTAATTACAGCTTTATTACTATTATTATCTTTACCTGTATTAGCCGGAGCTATCACTATACTATTAACAGATCGAAATTTAAATACTTCATTCTTTGACCCTGCAGGAGGAGGAGATCCAATTTTATACCAACATTTATTCTGATTT
>C19_Cosmina_sp6_M_Kenya
-ATTATATTTCATTTTTGGAGCATGATCCGGAATAGTAGGAACATCTTTAAGAATTTTAATCCGAACTGAACTAGGTCATCCAGGAGCTCTAATTGGAGATGACCAAATTTATAATGTAATTGTAACATCTCATGCTTTTGTAATAATTTTTTTTATAGTAATACCAATTATAATTGGAGGATTTGGAAATTGATTAGTTCCTCTTATACTAGGAGCCCCAGATATAGCCTTTCCTCGAATAAATAATATAAGTTTTTGATTATTACCTCCTGCATTAACTTTATTATTAGTAAGTAGTATAGTAGAAAACGGAGCTGGAACAGGATGAACAGTTTACCCTCCACTATCATCTAATATTGCTCATGGAGGAGCTTCTGTTGATTTAGCTATTTTTTCATTACATTTAGCTGGAATTTCTTCTATTTTAGGAGCTGTAAATTTTATTACAACTGTAATTAATATACGATCAACAGGTATTACATTTGATCGAATACCATTATTTGTGTGATCAGTAGTAATTACAGCTTTATTATTATTATTATCTTTACCTGTATTAGCTGGAGCTATTACTATATTATTAACAGATCGAAATTTAAATACTTCATTTTTTGATCCTGCAGGAGGAGGAGACCCAATTTTATACCAACATTTATTTTGATTT
>C20_Cosmina_sp1_cf_fuscipennis_F_SouthAfrica
-ATTATATTTTATTTTTGGAGCATGATCCGGAATAGTAGGAACATCATTAAGAATTTTAATTCGAACTGAATTAGGTCACCCAGGAGCTTTAATTGGAGATGATCAAATTTATAATGTAATTGTAACTGCTCATGCTTTTGTAATAATTTTTTTTATAGTAATACCAATCATAATTGGAGGATTCGGAAATTGATTAGTTCCTCTAATATTAGGAGCTCCAGATATAGCTTTCCCCCGAATAAATAATATAAGTTTTTGACTATTACCTCCTGCATTAACTTTATTATTAATAAGTAGCATAGTAGAAAATGGAGCTGGAACAGGATGAACAGTTTACCCCCCTCTGTCATCTAATATCGCTCATGGAGGAGCTTCTGTTGATTTAGCTATTTTCTCATTACATTTAGCTGGAATTTCTTCTATTTTAGGAGCTGTAAATTTTATTACAACTGTAATTAATATACGATCAACAGGAATTACATTTGATCGAATACCATTATTTGTATGATCAGTAGTAATTACAGCTTTATTATTATTATTATCTTTACCTGTTTTAGCTGGAGCTATTACTATATTATTAACTGATCGAAATTTAAATACTTCATTTTTTGACCCAGCAGGAGGAGGAGATCCAATTTTATATCAACATTTATTTTGATTT
>C3_Cosmina_aenea_M_Namibia
-ATTATATTTTATTTTTGGAGCATGATCCGGAATAGTAGGAACATCATTAAGAATTTTAATTCGAGCTGAATTAGGTCACCCAGGAGCTCTAATTGGAGATGATCAAATTTATAATGTAATTGTAACTGCTCATGCATTTGTAATAATTTTTTTCATAGTAATACCAATTATAATTGGAGGATTTGGAAATTGATTAGTCCCTCTTATACTAGGAGCTCCAGATATAGCTTTCCCTCGAATAAATAATATAAGTTTTTGACTATTACCACCTGCATTAACCTTATTATTAGTAAGTAGCATAGTAGAAAATGGAGCTGGAACAGGATGAACAGTTTATCCTCCCTTATCATCTAATATTGCTCATGGAGGAGCTTCTGTAGATTTAGCTATTTTTTCTTTACATTTAGCTGGAATTTCATCTATTTTAGGAGCTGTAAATTTTATTACAACAGTAATTAACATACGAGCAATAGGAATTACATTTGATCGAATACCCTTATTTGTTTGATCAGTAGCAATTACAGCTTTATTATTATTATTATCTCTACCAGTATTAGCTGGAGCAATTACTATATTATTAACTGATCGAAATTTAAATACTTCATTTTTTGATCCTGCAGGAGGAGGTGATCCTATTTTATATCAACACTTATTTTGATTT
>C4_Cosmina_aenea_F_Namibia
-ATTATATTTTATTTTTGGAGCATGATCCGGAATAGTAGGAACATCATTAAGAATTTTAATTCGAGCTGAATTAGGTCACCCAGGAGCTCTAATTGGAGATGATCAAATTTATAATGTAATTGTAACTGCTCATGCATTTGTAATAATTTTTTTCATAGTAATACCAATTATAATTGGAGGATTTGGAAATTGATTAGTCCCTCTTATACTAGGAGCTCCAGATATAGCTTTCCCTCGAATAAATAATATAAGTTTTTGACTATTACCACCTGCATTAACCTTATTATTAGTAAGTAGCATAGTAGAAAATGGAGCTGGAACAGGATGAACAGTTTATCCTCCCTTATCATCTAATATTGCTCATGGAGGAGCTTCTGTAGATTTAGCTATTTTTTCTTTACATTTAGCTGGAATTTCATCTATTTTAGGAGCTGTAAATTTTATTACAACAGTAATTAACATACGAGCAATAGGAATTACATTTGATCGAATACCCTTATTTGTTTGATCAGTAGCAATTACAGCTTTATTATTATTATTATCTCTACCAGTATTAGCTGGAGCAATTACTATATTATTAACTGATCGAAATTTAAATACTTCATTTTTTGATCCTGCAGGAGGAGGTGATCCTATTTTATATCAACACTTATTTTGATTT
>C8_Cosmina_sp9_cf_testaceipes_M_Madagascar
-ATTATATTTTATTTTTGGAGCCTGAGCTGGAATAGTAGGAACATCTTTAAGAATTTTAATTCGAACTGAATTAGGACATCCAGGAGCTTTAATTGGCGATGATCAAATTTATAATGTAATCGTAACAGCTCATGCTTTTATTATAATTTTTTTTATAGTAATACCAATTATAATTGGAGGATTTGGAAACTGATTAGTTCCTCTTATATTAGGAGCTCCAGATATAGCCTTTCCTCGAATAAATAACATAAGTTTTTGACTATTACCTCCTGCAATAACTTTACTACTAGTAAGTAGTATAGTAGAAAACGGAGCTGGAACAGGATGAACAGTTTACCCTCCTTTATCTTCTAATATTGCTCATAGAGGAGCTTCTGTTGATTTAGCTATTTTTTCATTACATTTAGCTGGAATTTCATCTATTTTAGGAGCTGTAAATTTTATTACAACTGTAATTAATATACGATCAACAGGTATTACATTTGATCGAATACCATTATTTGTATGATCAGTAGCAATTACAGCTTTATTATTATTATTATCTTTACCTGTACTAGCAGGAGCTATTACTATATTATTAACTGATCGAAACTTAAATACCTCATTTTTTGACCCTGCAGGAGGAGGAGATCCAATTTTATATCAACATTTATTTTGATTC
>DIQTB231-11|Stomorhina_discolor|COI-5P
-TTTATATTTTATTTTTGGAGCATGATCCGGAATAATTGGAACATCTTTAAGAATTTTAATTCGAGCTGAATTAGGACATCCTGGAGCTTTAATTGGAGATGATCAAATTTATAATGTAATTGTTACAGCTCATGCATTTGTAATAATTTTTTTTATAGTTATACCAATTATAATTGGAGGGTTTGGAAATTGACTAGTACCCCTTATACTAGGAGCTCCAGATATAGCATTCCCTCGAATGAATAATATAAGTTTTTGACTTTTACCTCCTGCATTAACTTTACTATTAGTAAGTAGTATAGTAGAAAACGGAGCTGGGACAGGATGAACTGTTTACCCACCATTATCTTCTAATATTGCTCATGGAGGAGCTTCAGTTGATTTAGCTATTTTTTCTCTACATTTAGCAGGAATTTCATCTATTTTAGGAGCTGTAAATTTTATTACAACTGTAATTAATATACGATCAACTGGTATTACTTTTGATCGAATACCATTATTTGTATGATCAGTAGTAATTACAGCTTTATTACTTTTACTATCTTTACCTGTATTAGCAGGAGCAATTACTATATTATTAACTGATCGAAACTTAAATACTTCATTTTTTGACCCAGCAGGAGGAGGTGATCCTATTTTATACCAACATTTATTT------
>DIQTB232-11|Stomorhina_discolor|COI-5P
-TTTATATTTTATTTTTGGAGCATGATCCGGAATAATTGGAACATCTTTAAGAATTTTAATTCGAGCTGAATTAGGACATCCTGGAGCTTTAATTGGAGATGATCAAATTTATAATGTAATTGTTACAGCTCATGCATTTGTAATAATTTTTTTTATAGTTATACCAATTATAATTGGAGGGTTTGGAAATTGACTAGTACCCCTTATACTAGGAGCTCCAGATATAGCATTCCCTCGAATGAATAATATAAGTTTTTGACTTTTACCTCCTGCATTAACTTTACTATTAGTAAGTAGTATAGTAGAAAACGGAGCTGGGACAGGATGAACTGTTTACCCACCATTATCTTCTAATATTGCTCATGGAGGAGCTTCAGTTGATTTAGCTATTTTTTCTCTACATTTAGCAGGAATTTCATCTATTTTAGGAGCTGTAAATTTTATTACAACTGTAATTAATATACGATCAACTGGTATTACTTTTGATCGAATACCATTATTTGTATGATCAGTAGTAATTACAGCTTTATTACTTTTACTATCTTTACCTGTATTAGCAGGAGCAATTACTATATTATTAACTGATCGAAACTTAAATACTTCATTTTTTGATCCAGCAGGAGGAGGTGATCCTATTTTATACCAACATTTATTT------
>DIQTB251-11|Stomorhina_discolor|COI-5P
-TTTATATTTTATTTTTGGAGCATGATCCGGAATAATTGGAACATCTTTAAGAATTTTAATTCGAGCTGAATTAGGTCATCCTGGAGCTTTGATTGGAGATGATCAAATTTATAATGTAATTGTTACAGCTCATGCATTTGTAATAATTTTTTTTATAGTTATACCAATTATAATTGGAGGATTTGGAAATTGACTAGTACCCCTTATACTAGGAGCTCCAGATATAGCATTTCCTCGAATGAATAATATAAGTTTTTGACTTTTACCTCCTGCATTAACTTTACTATTAGTAAGTAGTATAGTAGAAAATGGAGCTGGTACAGGATGAACTGTTTATCCACCATTATCTTCTAATATTGCTCATGGAGGAGCTTCAGTTGATTTAGCTATTTTTTCTTTACATTTAGCAGGAATTTCATCTATTTTAGGAGCTGTAAATTTTATTACAACTGTAATTAATATACGATCAACTGGTATTACTTTTGATCGAATACCATTATTTGTATGATCAGTAGTAATTACAGCTTTATTACTTTTACTATCTTTACCTGTATTAGCTGGAGCTATTACTATATTATTAACTGATCGAAATTTAAATACTTCATTTTTCGATCCAGCAGGAGGAGGGGATCCTATTTTATACCAACATTTATTT------
>DIQTB444-12|Rhiniinae|COI-5P
-ATTATATTTTATTTTTGGAGCATGATCCGGAATAGTAGGAACATCTCTAAGAATTTTAATTCGAGCTGAATTAGGTCATCCAGGAGCTTTAATTGGAGATGATCAAATTTATAATGTAATTGTTACAGCTCATGCTTTTGTTATAATTTTTTTTATAGTAATACCAATCATAATTGGAGGATTTGGAAATTGATTAGTTCCTTTAATATTAGGAGCCCCAGATATAGCATTCCCTCGAATAAATAATATAAGTTTTTGATTATTACCTCCAGCACTAACACTATTATTGGTAAGTAGTATAGTAGAAAATGGAGCTGGAACAGGATGAACAGTTTACCCTCCACTATCATCTAATATTGCACATGGAGGAGCTTCTGTTGATTTAGCAATTTTTTCATTACATTTAGCTGGAATCTCTTCTATTTTAGGAGCTGTGAATTTTATTACAACAGTAATTAATATACGATCAACTGGAATTACATTTGATCGAATACCATTATTTGTATGATCAGTAGTAATTACAGCTTTATTATTATTATTATCATTACCAGTACTAGCTGGAGCTATTACAATACTATTAACAGATCGAAATTTAAATACTTCATTTTTTGATCCAGCAGGAGGAGGAGATCCAATTTTATATCAACATTTATTT------
>DIQTB510-12|Rhinia_apicalis|COI-5P
-TTTATATTTTATTTTTGGAGCATGATCTGGAATAATTGGAACATCTTTAAGAATTTTAATTCGAGCAGAATTAGGCCATCCTGGAGCTTTAATTGGAGATGATCAAATTTATAATGTAATTGTTACAGCTCATGCTTTTGTAATAATTTTTTTTATAGTTATACCAATTATAATTGGAGGATTTGGAAATTGATTAGTTCCCCTTATATTAGGAGCTCCAGACATAGCATTCCCCCGAATAAATAATATAAGCTTTTGACTTTTACCTCCAGCATTAACCTTATTATTAGTAAGAAGCATAGTAGAAAATGGAGCTGGTACAGGATGAACTGTTTACCCTCCCTTATCTTCTAATATTGCTCATGGAGGAGCTTCAGTTGATCTAGCTATTTTTTCTCTACATTTAGCAGGAATTTCTTCTATTTTAGGAGCCGTAAATTTTATTACAACAGTAATTAATATACGATCAACTGGTATTACTTTTGATCGGATACCATTATTTGTATGATCAGTAGTAATTACAGCTTTATTACTTCTATTATCCCTACCTGTATTAGCTGGAGCTATTACTATATTATTAACTGATCGAAATTTAAATACTTCATTTTTTGATCCTGCTGGAGGAGGAGATCCTATCTTATACCAACACTTATTT------
>DIQTB559-12|Rhinia_apicalis|COI-5P
-TTTATATTTTATTTTTGGAGCATGATCTGGAATAATTGGAACATCTTTAAGAATTTTAATTCGAGCAGAATTAGGCCATCCTGGAGCTTTAATTGGAGATGATCAAATTTATAATGTAATTGTTACAGCTCATGCTTTTGTAATAATTTTTTTTATAGTTATACCAATTATAATTGGAGGATTTGGAAATTGATTAGTTCCCCTTATATTAGGAGCTCCAGACATAGCATTCCCCCGAATAAATAATATAAGCTTTTGACTTTTACCTCCAGCATTAACCTTATTATTAGTAAGAAGCATAGTAGAAAATGGAGCTGGTACAGGATGAACTGTTTACCCTCCCTTATCTTCTAATATTGCTCATGGAGGAGCTTCAGTTGATCTAGCTATTTTTTCTCTACATTTAGCAGGAATTTCTTCTATTTTAGGAGCCGTAAATTTTATTACAACAGTAATTAATATACGATCAACTGGTATTACTTTTGATCGGATACCATTATTTGTATGATCAGTAGTAATTACAGCTTTATTACTTCTATTATCCCTACCTGTATTAGCTGGAGCTATTACTATATTATTAACTGATCGAAATTTAAATACTTCATTTTTTGA-------------------------------------------------
>DIQTB560-12|Rhinia_apicalis|COI-5P
-TTTATATTTTATTTTTGGAGCATGATCTGGAATAATTGGAACATCTTTAAGAATTTTAATTCGAGCAGAATTAGGCCATCCTGGAGCTTTAATTGGAGATGATCAAATTTATAATGTAATTGTTACAGCTCATGCTTTTGTAATAATTTTTTTTATAGTTATACCAATTATAATTGGAGGATTTGGAAATTGATTAGTTCCCCTTATATTAGGAGCTCCAGACATAGCATTCCCCCGAATAAATAATATAAGCTTTTGACTTTTACCTCCAGCATTAACCTTATTATTAGTAAGAAGCATAGTAGAAAATGGAGCTGGTACAGGATGAACTGTTTACCCTCCCTTATCTTCTAATATTGCTCATGGAGGAGCTTCAGTTGATCTAGCTATTTTTTCTCTACATTTAGCAGGAATTTCTTCTATTTTAGGAGCCGTAAATTTTATTACAACAGTAATTAATATACGATCAACTGGTATTACTTTTGATCGGATACCATTATTTGTATGATCAGTAGTAATTACAGCTTTATTACTTCTATTATCCCTACCTGTATTAGCTGGAGCTATTACTATATTATTAACTGATCGAAATTTAAATACTTCATTTTTTGATCCTGCTGGAGGAGGAGATCCTATCTTATACCAACACTTATTT------
>DIQTB580-12|Stomorhina_discolor|COI-5P
-TTTATATTTTATTTTTGGAGCATGATCCGGAATAATTGGAACATCTTTAAGAATTTTAATTCGAGCTGAATTAGGACATCCTGGAGCTTTAATTGGAGATGATCAAATTTATAATGTAATTGTTACAGCTCATGCATTTGTAATAATTTTTTTTATAGTTATACCAATTATAATTGGAGGGTTTGGAAATTGACTAGTACCCCTTATACTAGGAGCTCCAGATATAGCATTCCCTCGAATGAATAATATAAGTTTTTGACTTTTACCTCCTGCATTAACTTTACTATTAGTAAGTAGTATAGTAGAAAACGGAGCTGGGACAGGATGAACTGTTTACCCACCATTATCTTCTAATATTGCTCATGGAGGAGCTTCAGTTGATTTAGCTATTTTTTCTCTACATTTAGCAGGAATTTCATCTATTTTAGGAGCTGTAAATTTTATTACAACTGTAATTAATATACGATCAACTGGTATTACTTTTGATCGAATACCATTATTTGTATGATCAGTAGTAATTACAGCTTTATTACTTTTACTATCTTTACCTGTATTAGCAGGAGCAATTACTATATTATTAACTGATCGAAACTTAAATACTTCATTTTTTGATCCAGCAGGAGGAGGTGATCCTATTTTATACCAACATTTATTT------
>DPAS1068-11|Stomorhina|COI-5P
-TTTATATTTTATTTTTGGAGCATGATCTGGAATAATTGGAACATCTTTAAGAATTTTAATTCGAGCTGAATTAGGCCATCCAGGAGCTTTAATTGGAGATGATCAAATTTATAATGTAATTGTTACAGCACATGCTTTTGTAATAATTTTTTTTATAGTTATACCAATTATAATTGGAGGATTTGGAAACTGATTAGTACCACTTATATTAGGAGCTCCAGATATAGCATTTCCTCGAATAAATAATATAAGTTTTTGACTTTTACCTCCTGCATTAACTTTATTATTAGTAAGTAGTATAGTAGAAAACGGAGCTGGGACAGGATGAACTGTTTACCCTCCATTATCTTCTAATATTGCTCATGGAGGAGCTTCAGTTGACTTAGCTATTTTTTCTTTACATTTAGCAGGAATTTCTTCTATTTTAGGAGCTGTAAATTTTATTACAACTGTAATTAATATACGATCAACTGGTATTACTTTTGATCGAATACCATTATTTGTATGATCCGTAGTAATTACAGCTTTATTACTTCTATTATCATTACCTGTATTAGCTGGTGCTATTACTATATTACTAACTGACCGAAATTTAAATACTTCATTTTTTGATCCAGCAGGAGGAGGAGATCCTATTTTATATCAACATTTATTT------
>DPAST1393-12|Rhinia|COI-5P
-ATTATATTTTATTTTTGGAGCATGATCCGGAATAGTAGGAACATCTCTAAGAATTTTAATTCGAGCTGAATTAGGTCATCCAGGAGCTTTAATTGGAGATGATCAAATTTATAATGTAATTGTTACAGCTCATGCTTTTGTTATAATTTTTTTTATAGTAATACCAATTATAATTGGAGGATTTGGAAATTGATTAGTTCCTTTAATATTAGGAGCTCCAGATATAGCATTCCCTCGAATAAATAATATAAGTTTTTGATTATTACCTCCAGCACTAACACTACTATTGGTAAGTAGTATAGTAGAAAATGGAGCTGGAACAGGATGAACAGTTTACCCTCCACTATCATCTAATATTGCACATGGAGGAGCTTCTGTTGATTTAGCAATTTTTTCATTACATTTAGCTGGAATCTCTTCTATTTTAGGAGCTGTAAATTTTATTACAACGGTAATTAATATACGATCAACTGGAATTACATTTGATCGAATACCATTATTTGTATGATCAGTAGTAATTACAGCTTTATTATTATTATTATCATTACCAGTACTAGCTGGAGCTATTACAATACTATTAACAGATCGAAATTTAAATACTTCATTTTTTGATCCAGCAGGAGGAGGAGATCCAATTTTATACCAACACTTATTT------
>DPSAF028-12|Rhiniinae|COI-5P
-ATTATATTTTATTTTTGGAGCATGATCAGGTATAGTAGGAACATCATTAAGAATTTTAATTCGAACAGAATTAGGACATCCTGGAGCCTTAATTGGAAATGACCAAATTTATAATGTAATTGTTACAGCTCATGCTTTTGTAATAATTTTTTTTATAGTAATACCTATTATAATTGGAGGATTTGGAAACTGATTAGTACCTATTATATTAGGAGCTCCAGATATAGCATTTCCTCGAATAAATAATATAAGTTTTTGATTATTACCTCCAGCACTATCTCTTCTTCTTATAAGCAGTATAGTTGAAAATGGAGCTGGAACAGGCTGAACTGTTTATCCACCTCTATCATCAAATATTGCTCATAGAGGATCTTCAGTTGATTTAGCTATTTTTTCATTACACTTAGCTGGAATCTCATCCATTTTAGGAGCTGTAAATTTTATTACTACTGTAATTAATATACGATCTACAGGAATTTCATTTGATCGAATACCATTATTTGTATGATCAGTAGTAATTACAGCTTTATTATTACTATTATCATTACCAGTATTAGCTGGAGCTATTACTATATTATTAACAGATCGAAATATAAATACTTCATTTTTTGATCCCGCAGGAGGGGGAGATCCAATTTTATATCAACATTTATTT------
>E1_Eurhyncomyia_diversicolor_M_Mozambique
-ATTATATTTTATTTTTGGAGCATGATCCGGAATAGTGGGAACATCATTAAGAATTTTAATTCGAGCTGAATTAGGACATCCTGGAGCTTTAATTGGAGATGATCAAATTTATAATGTAATTGTTACAGCTCATGCTTTTGTAATAATTTTTTTTATAGTAATACCAATTATAATTGGAGGATTTGGAAATTGATTAGTTCCCCTTATATTAGGAGCCCCAGATATAGCATTTCCTCGAATAAATAATATAAGCTTTTGATTATTACCCCCTGCATTAACTTTATTATTGCTAAGCAGTATAGTAGAAAATGGAGCTGGAACAGGATGAACTGTTTATCCTCCTTTATCATCTAATATTGCTCATGGAGGAGCTTCTGTTGATTTAGCTATTTTTTCTTTACATTTAGCTGGAATTTCATCTATTTTAGGAGCTGTAAATTTTATTACAACTGTAATTAATATACGATCAACAGGAATTACTTTTGATCGAATACCACTATTTGTTTGATCAGTAGTAATTACAGCTTTATTATTACTGTTATCATTACCTGTATTAGCAGGAGCTATTACTATATTATTAACTGATCGAAACTTAAATACTTCATTTTTTGATCCTGCAGGAGGAGGAGATCCAATTCTATATCAACATTTATTTTGATTT
>E2_Eurhyncomyia_diversicolor_F_Mozambique
-ATTATATTTTATTTTTGGAGCATGATCCGGAATAGTGGGAACATCATTAAGAATTTTAATTCGAGCTGAATTAGGACATCCTGGAGCTTTAATTGGAGATGATCAAATTTATAATGTAATTGTTACAGCTCATGCTTTTGTAATAATTTTTTTTATAGTAATACCAATTATAATTGGAGGATTTGGAAATTGATTAGTTCCCCTTATATTAGGAGCCCCAGATATAGCATTTCCTCGAATAAATAATATAAGCTTTTGATTATTACCCCCTGCATTAACTTTATTATTGCTAAGCAGTATAGTAGAAAATGGAGCTGGAACAGGATGAACTGTTTATCCTCCTTTATCATCTAATATTGCTCATGGAGGAGCTTCTGTTGATTTAGCTATTTTTTCTTTACATTTAGCTGGAATTTCATCTATTTTAGGAGCTGTAAATTTTATTACAACTGTAATTAATATACGATCAACAGGAATTACTTTTGATCGAATACCACTATTTGTTTGATCAGTAGTAATTACAGCTTTATTATTACTGTTATCATTACCTGTATTAGCAGGAGCTATTACTATATTATTAACTGATCGAAACTTAAATACTTCATTTTTTGATCCTGCAGGAGGAGGAGATCCAATTCTATATCAACATTTATTTTGATTT
>ETKD1032-13|Rhiniinae|COI-5P
-TTTATATTTTATTTTTGGAGCATGATCTGGAATAGTAGGAACATCTTTAAGAATTCTAATTCGAGCTGAATTAGGGCATCCTGGAGCTTTAATTGGAGATGATCAAATTTATAACGTAATTGTTACAGCACACGCTTTTGTAATAATTTTTTTTATAGTAATACCTATTATAATTGGAGGATTTGGAAATTGATTAGTTCCTATTATATTAGGAGCTCCAGATATAGCATTCCCCCGAATAAATAATATAAGTTTTTGACTTTTACCTCCTGCATTAACTTTATTGTTAGTAAGCAGTATAGTAGAAAATGGAGCTGGAACAGGATGAACTGTTTATCCACCTTTATCTTCTAATATTGCTCATGGAGGAGCTTCAGTTGATTTAGCTATTTTTTCATTACATTTAGCTGGAATTTCTTCAATTTTAGGAGCAGTTAATTTTATTACAACCGTAATTAATATACGATCTACAGGAATTACTTTTGATCGAATACCTTTATTTGTATGATCAGTAGTAATTACTGCTTTATTACTTTTATTATCATTACCTGTATTAGCTGGAGCTATTACTATATTATTAACTGATCGAAATTTAAATACTTCATTTTTTGATCCCGCAGGAGGAGGAGATCCAATTTTATACCAACATTTATTT------
>ETKD1044-13|Rhiniinae|COI-5P
-TTTATATTTTATCTTTGGAGCATGATCTGGAATAATTGGAACATCTTTAAGAATTTTAATTCGAGCTGAATTAGGTCACCCTGGAGCTTTAATTGGAGACGATCAAATTTATAATGTAATCGTTACAGCTCATGCCTTTGTAATAATTTTTTTTATAGTAATACCAATTATAATTGGAGGATTTGGAAATTGATTAGTTCCTCTTATATTAGGAGCTCCAGATATAGCATTTCCACGAATAAATAATATAAGTTTTTGACTTTTACCTCCAGCATTAACTTTATTATTAGTAAGTAGTATAGTAGAAAATGGAGCTGGAACAGGATGAACTGTTTACCCTCCACTATCTTCTAATATTGCTCATGGAGGAGCTTCAGTTGATTTAGCTATTTTTTCACTTCATCTAGCTGGAATTTCTTCTATTTTAGGAGCTGTAAATTTTATTACAACTGTAATTAATATACGATCAACAGGAATTACTTTTGATCGAATACCTTTATTTGTATGATCAGTAGTAATTACAGCTTTATTACTTTTATTATCATTACCTGTATTAGCTGGAGCTATTACAATATTATTAACAGATCGAAATTTAAATACTTCATTTTTTGATCCAGCAGGAGGAGGAGATCCAATTTTATATCAACATTTATTT------
>ETKD541-12|Rhiniinae|COI-5P
-ATTATATTTTATTTTTGGAGCATGATCCGGAATAGTAGGAACATCATTAAGAATTTTAATTCGAGCTGAATTAGGTCACCCAGGAGCTCTAATTGGAGATGATCAAATTTATAATGTAATTGTAACTGCTCATGCATTTGTAATAATTTTTTTCATAGTAATGCCAATTATAATTGGAGGATTTGGAAACTGATTAGTCCCTCTTATATTAGGAGCTCCAGATATAGCTTTCCCTCGAATAAATAATATAAGTTTTTGACTATTACCACCTGCATTAACCTTATTATTAGTAAGTAGCATAGTAGAAAATGGAGCTGGAACAGGATGAACAGTTTATCCTCCTTTATCATCTAATATTGCTCATGGAGGGGCTTCTGTAGATTTAGCTATTTTTTCTTTACATTTAGCTGGAATTTCATCTATTTTAGGAGCTGTAAATTTTATTACAACAGTAATTAATATACGAGCAATAGGAATTACATTTGATCGAATACCCTTATTTGTTTGATCAGTAGCAATTACAGCTTTATTATTATTATTATCTCTACCAGTATTAGCTGGAGCAATTACTATATTATTAACTGATCGAAATTTAAATACTTCATTTTTTGATCCTGCAGGAGGAGGAGATCCTATTTTATATCAACACTTATTT------
>ETKD613-12|Rhiniinae|COI-5P
-TTTATATTTTATTTTTGGAGCATGATCTGGAATAGTAGGAACATCTTTAAGAATTCTAATTCGAGCTGAATTAGGCCATCCTGGAGCTTTAATTGGAGATGATCAAATTTATAACGTAATTGTTACAGCACACGCTTTTGTAATAATTTTTTTTATAGTAATACCTATTATAATTGGAGGATTTGGAAATTGATTAGTTCCTATTATACTAGGAGCTCCAGATATAGCATTCCCCCGAATAAATAATATAAGTTTTTGACTTTTACCTCCTGCATTAACTTTATTATTAGTAAGCAGTATAGTAGAAAATGGAGCTGGAACAGGATGAACTGTTTATCCACCTTTATCTTCTAATATTGCTCATGGAGGAGCTTCAGTTGATTTAGCTATTTTCTCATTACATTTAGCTGGAATTTCTTCAATTTTAGGAGCAGTTAATTTTATTACAACCGTAATTAATATACGATCTACAGGAATTACTTTTGATCGAATACCTTTATTTGTATGATCAGTAGTAATTACTGCTTTATTACTTTTATTATCATTACCTGTATTAGCTGGAGCTATTACTATATTATTAACTGATCGAAATTTAAATACTTCATTTTTTGATCCCGCAGGAGGAGGAGATCCAATTTTATATCAACATTTATTT------
>ETKD633-12|Rhiniinae|COI-5P
-TTTATATTTTATTTTTGGAGCATGATCTGGAATAGTAGGAACATCTTTAAGAATTCTAATTCGAGCTGAATTAGGTCACCCTGGAGCTTTAATTGGAGATGATCAAATTTATAATGTAATTGTTACAGCACATGCTTTTGTAATAATTTTTTTTATAGTGATACCTATTATAATTGGAGGATTTGGAAATTGATTAGTTCCTCTTATACTAGGAGCCCCAGATATAGCATTTCCTCGAATAAATAATATAAGTTTCTGACTTTTACCTCCTGCATTAACTTTATTATTAGTAAGTAGTATAGTAGAAAATGGAGCTGGAACAGGATGAACTGTTTATCCACCCTTATCTTCTAATATTGCTCATGGAGGAGCTTCAGTTGATTTAGCTATTTTTTCATTACATTTAGCTGGAATTTCTTCTATTTTAGGAGCTGTTAATTTTATTACAACTGTAATTAATATACGATCTACAGGAATTACTTTTGATCGAATACCTTTATTTGTATGATCAGTAGTAATTACTGCTTTATTACTTTTATTGTCATTACCTGTATTAGCTGGAGCTATTACTATATTATTAACAGATCGAAACTTAAATACTTCATTTTTTGACCCTGCTGGAGGAGGAGACCCAATTTTATATCAACATTTATTT------
>ETKD757-12|Rhiniinae|COI-5P
-TTTATATTTCATTTTTGGAGCATGATCAGGAATAATTGGAACATCTTTAAGAATTTTAATTCGAGCTGAATTAGGACACCCTGGAGCTTTAATTGGTGATGACCAAATTTATAATGTAATTGTTACAGCTCATGCTTTCGTAATAATTTTTTTTATAGTAATGCCAATTATAATTGGAGGATTTGGAAATTGATTAGTTCCTTTAATACTAGGAGCTCCAGACATGGCATTTCCTCGAATAAATAATATAAGTTTTTGACTTTTACCTCCTGCATTAACTTTATTATTAGTGAGTAGTATAGTAGAAAATGGAGCTGGGACAGGATGAACTGTTTACCCCCCATTATCTTCTAATATTGCTCATGGAGGAGCTTCAGTTGATTTAGCTATTTTTTCATTACATTTAGCAGGAATTTCTTCTATTTTAGGAGCTGTTAATTTTATTACAACTGTAATTAATATACGATCAACTGGAATTACTTTCGACCGAATACCTTTATTTGTTTGATCTGTAGTAATTACAGCTTTATTACTTTTATTATCATTGCCTGTATTAGCAGGAGCTATTACTATATTATTAACTGATCGAAATTTAAATACTTCATTTTTTGATCCAGCAGGAGGAGGAGACCCAATTTTATATCAACATTTATTT------
>ETKD787-13|Rhiniinae|COI-5P
-ATTATATTTTATTTTTGGAACATGATCTGGAATAGTAGGAACATCATTAAGTATTTTAATTCGAGCAGAATTAGGTCATCCTGGAGCTTTAATTGGAAATGATCAAATTTATAATGTAATTGTTACAGCTCATGCTTTTGTAATAATTTTTTTTATAGTAATACCAATTATAATTGGAGGATTTGGAAATTGATTAGTTCCATTAATATTAGGAGCTCCAGATATAGCATTTCCTCGAATAAATAATATAAGTTTTTGACTTTTACCACCTGCATTAACTTTACTTTTAACAAGAAGTATAGTAGAAAACGGAGCTGGGACAGGATGAACTGTATACCCACCATTATCATCTAATATTGCTCATAGAGGAGCCTCTGTTGATTTAGCTATTTTTTCATTACATTTAGCTGGAATTTCTTCAATTTTAGGAGCTGTGAATTTTATTACAACTGTTATTAATATACGATCAACAGGAATTACATTTGACCGAATACCATTATTTGTATGATCAGTAGTAATTACAGCTTTATTATTATTATTATCCTTACCTGTATTAGCTGGAGCTATTACTATATTATTAACAGATCGAAATTTAAATACTTCATTTTTTGATCCTGCTGGAGGAGGAGATCCAATTTTATATCAACATTTATTT------
>ETKD788-13|Rhiniinae|COI-5P
-TTTATATTTTATTTTTGGAGCATGATCTGGAATAGTAGGAACATCTTTAAGAATTCTAATTCGAGCTGAATTAGGTCATCCTGGAGCTTTAATTGGAGATGACCAAATTTATAATGTAATTGTTACAGCACACGCTTTTGTAATAATTTTTTTTATAGTAATACCTATTATAATTGGAGGATTTGGAAATTGATTAGTTCCTCTTATATTAGGAGCTCCAGATATAGCATTTCCTCGAATAAATAATATAAGCTTTTGACTTTTACCTCCTGCATTAACTTTATTATTAGTAAGTAGTATAGTAGAAAATGGAGCTGGAACAGGATGAACTGTTTATCCACCCTTATCTTCTAATATTGCTCATGGAGGAGCTTCAGTTGATTTAGCTATTTTTTCATTACATTTAGCTGGAATTTCTTCAATTTTAGGAGCTGTTAATTTTATTACAACTGTAATTAATATACGATCTACAGGAATTACTTTTGATCGAATACCTTTATTTGTATGATCAGTAGTAATTACTGCTTTATTACTTTTATTATCATTACCTGTATTAGCTGGAGCTATTACTATATTATTAACAGATCGAAATTTAAATACTTCATTTTTTGATCCTGCAGGAGGAGGAGATCCAATTTTATATCAACATTTATTT------
>ETKD853-13|Rhiniinae|COI-5P
-TTTATATTTCATTTTTGGAGCATGATCAGGAATAATTGGAACATCTTTAAGAATTTTAATTCGAGCTGAATTAGGACACCCTGGAGCTTTAATTGGTGATGACCAAATTTATAATGTAATTGTTACAGCTCATGCTTTCGTAATAATTTTTTTTATAGTAATGCCAATTATAATTGGAGGATTTGGAAATTGATTAGTTCCTTTAATACTAGGAGCTCCAGACATGGCATTTCCTCGAATAAATAATATAAGTTTTTGACTTTTACCTCCTGCATTAACTTTATTATTAGTGAGTAGTATAGTAGAAAATGGAGCTGGGACAGGATGAACTGTTTACCCCCCATTATCTTCTAATATTGCTCATGGAGGAGCTTCAGTTGATTTAGCTATTTTTTCATTACATTTAGCAGGAATTTCTTCTATTTTAGGAGCTGTTAATTTTATTACAACTGTAATTAATATACGATCAACTGGAATTACTTTCGACCGAATACCTTTATTTGTTTGATCTGTAGTAATTACAGCTTTATTACTTTTATTATCATTGCCTGTATTAGCAGGAGCTATTACTATATTATTAACTGATCGAAATTTAAATACTTCATTTTTTGATCCAGCAGGAGGAGGAGACCCAATTTTATATCAACATTTATTT------
>F2_Fainia_elongata_F_DRCongo
-TTTATATTTTATCTTTGGAGCATGATCTGGAATAATTGGAACTTCTTTAAGAATTTTAATTCGAGCTGAATTAGGTCACCCTGGAGCTTTAATTGGAGATGATCAAATTTATAATGTAATTGTTACAGCTCATGCCTTTGTAATAATTTTCTTTATAGTAATACCAATTATAATTGGAGGATTTGGAAATTGATTAGTTCCTTTAATATTAGGAGCCCCAGATATAGCATTTCCACGAATAAATAATATAAGCTTTTGACTTTTACCTCCTGCATTAACTTTATTATTAGTAAGTAGTATAGTAGAAAATGGAGCTGGAACAGGATGAACTGTTTACCCTCCTCTATCTTCTAATATTGCTCATGGAGGAGCTTCAGTTGATTTAGCTATTTTTTCACTTCATCTGGCTGGGATCTCTTCTATTTTAGGAGCTGTAAATTTTATTACTACTGTAATTAATATGCGATCAACGGGAATTACTTTTGATCGAATACCTTTATTTGTATGATCAGTAGTAATTACAGCTTTATTACTTTTATTATCATTACCTGTATTAGCTGGAGCTATTACAATATTATTAACAGATCGAAATTTAAATACTTCATTTTTTGACCCAGCAGGAGGAGGTGATCCAATTTTATATCAACATTTATTTTGATTC
>F20_Fainia_albitarsis_M_Tanzania
-TTTATATTTTATCTTTGGAGCATGATCTGGAATAATTGGAACATCTTTAAGAATTTTAATTCGAGCTGAATTAGGTCATCCTGGAGCTTTAATTGGAGATGATCAAATTTATAATGTAATTGTTACAGCTCATGCCTTTGTAATAATTTTTTTTATAGTAATACCAATTATAATTGGAGGATTTGGAAATTGATTAGTTCCTCTTATATTAGGAGCCCCAGATATAGCATTTCCACGAATAAATAATATAAGTTTTTGACTTTTACCTCCAGCATTAACTTTATTATTAGTAAGTAGTATAGTAGAAAATGGAGCTGGAACAGGATGAACTGTTTACCCTCCACTATCTTCTAATATTGCTCATGGAGGAGCTTCAGTTGATTTAGCTATTTTTTCACTTCATCTAGCTGGAATTTCTTCTATTTTAGGAGCTGTAAATTTTATTACAACTGTAATTAATATACGATCAACAGGAATTACTTTTGATCGAATACCTTTATTTGTATGATCAGTAGTAATTACAGCTTTATTACTTTTATTATCATTGCCTGTATTAGCTGGAGCTATTACAATATTATTAACAGATCGAAATTTAAATACTTCATTTTTTGATCCAGCAGGAGGAGGAGATCCAATTTTATACCAACATTTATTTTGATTC
>F3_Fainia_inexpectata_F_Malawi
-TTTATATTTTATCTTTGGAGCATGATCTGGAATAATTGGAACCTCTTTAAGAATTTTAATTCGAGCTGAATTAGGTCACCCTGGAGCTTTAATTGGAGATGATCAAATTTATAATGTAATTGTTACAGCTCATGCCTTTGTAATAATTTTCTTTATAGTAATACCAATTATAATTGGAGGATTTGGAAATTGATTAGTTCCTCTAATATTAGGAGCCCCAGATATAGCATTTCCACGAATAAATAATATAAGTTTTTGACTTTTACCTCCTGCATTAACTTTATTATTAGTAAGTAGTATAGTAGAAAATGGAGCTGGAACAGGATGAACTGTTTACCCTCCTCTATCTTCTAATATTGCCCATGGAGGAGCTTCAGTTGATTTAGCTATTTTTTCACTTCATCTAGCTGGAATTTCTTCTATTTTAGGAGCTGTAAATTTTATTACAACTGTAATTAATATACGATCAACAGGAATTACTTTTGATCGAATACCTCTATTTGTATGATCAGTAGTAATTACAGCTTTATTACTTTTATTATCATTACCTGTATTAGCTGGAGCTATTACAATATTATTAACAGATCGAAATTTAAATACTTCATTTTTTGACCCAGCAGGAGGAGGTGATCCAATTTTATACCAACATTTATTTTGATTC
>F5_Fainia_elongata_M_Malawi
-TTTATATTTTATCTTTGGAGCATGATCTGGAATAATTGGAACTTCTTTAAGAATTTTAATTCGAGCTGAATTAGGTCACCCTGGAGCTTTAATTGGAGATGATCAAATTTATAATGTAATTGTTACAGCTCATGCCTTTGTAATAATTTTCTTTATAGTAATACCAATTATAATTGGAGGATTTGGAAATTGATTAGTTCCTTTAATATTAGGAGCCCCAGATATAGCATTTCCACGAATAAATAATATAAGCTTTTGACTTTTACCTCCTGCATTAACTTTATTATTAGTAAGTAGTATAGTAGAAAATGGAGCTGGAACAGGATGAACTGTTTACCCTCCTCTATCTTCTAATATTGCTCATGGAGGAGCTTCAGTTGATTTAGCTATTTTTTCACTTCATCTGGCTGGGATCTCTTCTATTTTAGGAGCTGTAAATTTTATTACTACTGTAATTAATATGCGATCAACGGGAATTACTTTTGATCGAATACCTTTATTTGTATGATCAGTAGTAATTACAGCTTTATTACTTTTATTATCATTGCCTGTATTAGCTGGAGCTATTACAATATTATTAACAGATCGAAATTTAAATACTTCATTTTTTGACCCAGCAGGAGGAGGTGATCCAATTTTATATCAACATTTATTTTGATTC
>F6_Fainia_inexpectata_M_Kenya
-TTTATATTTTATCTTTGGAGCATGATCTGGAATAATTGGAACCTCTTTAAGAATTTTAATTCGAGCTGAATTAGGTCACCCTGGAGCTTTAATTGGAGATGATCAAATTTATAATGTAATTGTTACAGCTCATGCCTTTGTAATAATTTTCTTTATAGTAATACCAATTATAATTGGAGGATTTGGAAATTGATTAGTTCCTCTAATATTAGGAGCCCCAGATATAGCATTTCCACGAATAAATAATATAAGTTTTTGACTTTTACCTCCTGCATTAACTTTATTATTAGTAAGTAGTATAGTAGAAAATGGAGCTGGAACAGGATGAACTGTTTACCCTCCTCTATCTTCTAATATTGCTCATGGAGGAGCTTCAGTTGATTTAGCTATTTTTTCACTTCATCTAGCTGGAATTTCTTCTATTTTAGGAGCTGTAAATTTTATTACAACTGTAATTAATATACGATCAACGGGAATTACTTTTGATCGAATACCTCTATTTGTATGATCAGTAGTAATTACAGCTTTATTACTTTTATTATCATTACCTGTATTAGCTGGAGCTATTACAATATTATTAACAGATCGAAATTTAAATACTTCATTTTTTGACCCAGCAGGAGGAGGTGATCCAATTTTATATCAACATTTATTTTGATTC
>G1_Stegosoma_bowdeni_M_Togo
-ATTATATTTTATTTTTGGAGCATGATCTGGAATAATTGGAACTTCTTTGAGAATTTTAATTCGAGCTGAATTGGGTCATCCTGGAGCTTTAATTGGTGATGATCAAATTTATAATGTAATTGTTACAGCTCATGCTTTTGTAATAATTTTTTTTATAGTAATACCAATTATAATTGGAGGATTTGGAAATTGATTAGTTCCACTTATATTAGGAGCCCCAGATATAGCCTTCCCTCGAATAAATAATATAAGTTTTTGATTACTACCTCCTGCATTAACATTACTATTAGTAAGTAGTATAGTGGAAAATGGAGCTGGAACAGGATGAACTGTTTACCCTCCTTTATCATCTAATATTGCTCATGGAGGAGCTTCTGTTGATTTAGCTATTTTTTCTTTACATTTAGCTGGAATTTCTTCAATTTTAGGAGCTGTAAATTTTATTACTACTGTAATTAATATACGATCAACAGGAATTACATTTGATCGAATACCTTTATTTGTTTGATCTGTAGTAATTACTGCTTTATTATTACTTCTATCTTTACCTGTATTAGCAGGAGCAATTACTATATTATTAACAGACCGAAATTTAAATACTTCATTTTTTGATCCAGCAGGAGGAGGAGATCCAATTTTATACCAACACTTATTTTGATTT
>G3_Stegosoma_bowdeni_F_Togo
-ATTATATTTTATTTTTGGAGCATGATCTGGAATAATTGGAACTTCTTTGAGAATTTTAATTCGAGCTGAATTGGGTCATCCTGGAGCTTTAATTGGTGATGATCAAATTTATAATGTAATTGTTACAGCTCATGCTTTTGTAATAATTTTTTTTATAGTAATACCAATTATAATTGGAGGATTTGGAAATTGATTAGTTCCACTTATATTAGGAGCCCCAGATATAGCCTTCCCTCGAATAAATAATATAAGTTTTTGATTACTACCTCCTGCATTAACATTACTATTAGTAAGTAGTATAGTGGAAAACGGAGCTGGAACAGGATGAACTGTTTACCCTCCTTTATCATCTAATATTGCTCATGGAGGAGCTTCTGTTGATTTAGCTATTTTTTCTTTACATTTAGCTGGAATTTCTTCAATTTTAGGAGCTGTAAATTTTATTACTACTGTAATTAATATACGATCAACAGGAATTACATTTGATCGAATACCTTTATTTGTTTGATCTGTAGTAATTACTGCTTTATTATTACTTCTATCTTTACCTGTATTAGCAGGAGCAATTACTATATTATTAACAGACCGAAATTTAAATACTTCATTTTTTGATCCAGCAGGAGGAGGAGATCCAATTTTATACCAACACTTATTTTGATTT
>G5_Stegosoma_vinculatum_F_SouthAfrica
-ATTATATTTTATTTTTGGAGCATGATCTGGAATAGTAGGAACTTCATTAAGAATTTTAATTCGAGCTGAATTAGGACATCCAGGAGCTTTAATTGGTGATGATCAAATTTATAATGTAATTGTTACAGCTCATGCTTTTGTAATAATTTTTTTTATAGTAATACCAAKTATAATTGGAGGATTTGGAAATTGATTAGTTCCTCTTATATTAGGAGCTCCAGATATAGCATTTCCCCGAATAAATAATATAAGTTTTTGACTTCTACCTCCTGCATTAACGCTATTGTTAGTAAGCAGTATAGTAGAAAACGGAGCTGGAACAGGATGAACTGTTTACCCTCCTTTATCATCTAATATCGCTCATGGAGGAGCTTCTGTAGATTTAGCTATTTTTTCATTACATTTAGCTGGAATTTCTTCAATTTTAGGAGCTGTGAATTTTATTACTACTGTAATTAATATACGATCAACAGGAATTACATTTGATCGAATACCATTATTTGTATGATCAGTAGTAATTACTGCCTTATTATTATTATTATCATTACCTGTATTAGCTGGAGCTATTACTATATTATTAACAGATCGAAATTTAAATACTTCATTTTTT---------------------------------------------------
>G7_Stegosoma_vinculatum_M_SouthAfrica
-ATTATATTTTATTTTTGGAGCATGATCTGGAATAGTAGGAACTTCATTAAGAATTTTAATTCGAGCTGAATTAGGACATCCAGGAGCTTTAATTGGTGATGATCAAATTTATAATGTAATTGTTACAGCTCATGCTTTTGTAATAATTTTTTTTATAGTAATACCAATTATAATTGGAGGATTTGGAAATTGATTAGTTCCTCTTATATTAGGAGCTCCAGATATAGCATTTCCCCGAATAAATAATATAAGTTTTTGACTTCTACCTCCTGCATTAACGCTATTGTTAGTAAGCAGTATAGTAGAAAACGGAGCTGGAACAGGATGAACTGTTTACCCTCCTTTATCATCTAATATCGCTCATGGAGGAGCTTCTGTAGATTTAGCTATTTTTTCATTACATTTAGCCGGAATTTCTTCAATTTTAGGAGCTGTGAATTTTATTACTACTGTAATTAATATACGATCAACAGGAATTACATTTGATCGAATACCATTATTTGTATGATCAGTAGTAATTACTGCCTTATTATTATTATTATCATTACCTGTATTAGCTGGAGCTATTACTATATTATTAACAGATCGAAATTTAAATACTTCATTTTTTGATCCAGCAGGAGGAGGAGACCCAATTTTATACCAACATTTATTTTGATTC
>G8_Stegosoma_sp1_cf_wellmani_F_DRCongo
-TTTATATTTCATTTTTGGAACATGATCCGGAATAGTAGGAACTTCATTAAGAATTTTAATTCGAGCTGAATTAGGTCATCCTGGAGCTTTAATTGGTGATGATCAAATTTATAATGTAATTGTTACAGCTCATGCTTTTGTAATAATTTTTTTTATAGTAATACCAATTATAATTGGAGGATTTGGGAATTGATTAGTCCCTCTTATATTAGGAGCTCCAGATATAGCTTTTCCTCGAATAAATAATATAAGTTTTTGATTACTACCTCCTGCATTAACATTATTATTAGTAAGCAGTATAGTAGAAAATGGAGCTGGAACAGGATGAACTATTTACCCTCCTTTATCATCTAATATTGCTCATGGAGGAGCTTCTGTTGATTTAGCAATTTTTTCACTTCATTTAGCTGGAATTTCTTCAATTCTAGGAGCAGTAAATTTTATTACAACTGTAATTAATATACGATCAACAGGAATTACTTTTGATCGAATACCATTATTTGTTTGATCAGTAGTAATTACTGCTTTATTATTACTATTGTCATTACCTGTATTAGCTGGAGCTATTACTATATTATTAACAGATCGAAATTTAAATACTTCATTTTTTGATCCTGCAGGAGGAGGAGACCCAATTTTATACCAACATTTATTTTGATTT
>GMAEA5279-22|Stomorhina|COI-5P
-TTTATATTTTATTTTTGGAGCATGATCTGGAATAATTGGAACATCTTTAAGAATTTTAATTCGAGCTGAATTAGGCCATCCAGGAGCTTTAATTGGAGATGATCAAATTTATAATGTAATTGTTACAGCACATGCTTTTGTAATAATTTTTTTTATAGTTATACCAATTATAATTGGAGGATTTGGAAACTGATTAGTACCACTTATATTAGGAGCTCCAGATATAGCATTTCCTCGAATAAATAATATAAGTTTTTGACTTTTACCTCCTGCATTAACTTTATTATTAGTAAGTAGTATAGTAGAAAACGGAGCTGGGACAGGATGAACTGTTTACCCTCCATTATCTTCTAATATTGCTCATGGAGGAGCTTCAGTTGACTTAGCTATTTTTTCTTTACATTTAGCAGGAATTTCTTCTATTTTAGGAGCTGTAAATTTTATTACAACTGTAATTAATATACGATCAACTGGTATTACTTTTGATCGAATACCATTATTTGTATGATCCGTAGTAATTACAGCTTTATTACTTCTATTATCATTACCTGTATTAGCTGGTGCTATTACTATATTACTAACTGACCGAAATTTAAATACTTCATTTTTTGATCCAGCAGGAGGAGGAGATCCTATTTTATATCAACATTTATT-------
>GMAMC010-15|Rhiniinae|COI-5P
-ATTATATTTTATTTTTGGAGCATGATCCGGAATAGTAGGAACATCTCTAAGAATTTTAATTCGAGCTGAATTAGGTCATCCAGGAGCTTTAATTGGAGATGATCAAATTTATAATGTAATTGTTACAGCTCATGCTTTTGTAATAATTTTTTTTATAGTAATACCAATTATAATTGGAGGATTTGGAAATTGATTAGTTCCTTTAATATTAGGAGCTCCAGATATAGCATTCCCTCGAATAAACAATATAAGTTTTTGATTATTGCCTCCAGCACTAACATTATTATTGGTAAGTAGTATAGTAGAAAATGGAGCTGGAACAGGATGAACAGTTTACCCCCCGCTATCATCTAATATAGCACATGGAGGAGCTTCTGTTGATTTAGCAATTTTTTCATTACATTTAGCTGGAATTTCTTCTATTTTAGGAGCTGTAAACTTTATTACAACTGTAATTAATATACGATCAACTGGAATTACATTTGATCGAATACCATTATTTGTGTGATCAGTAGTAATTACAGCTTTATTATTATTGTTATCATTACCAGTATTAGCTGGAGCTATTACTATATTATTAACAGAT---------------------------------------------------------------------------
>GMAMH009-15|Rhiniinae|COI-5P
--------------------GCATGATCCGGAATAGTAGGAACATCTCTAAGAATTTTAATTCGAGCTGAATTAGGTCATCCAGGAGCTTTAATTGGAGATGATCAAATTTATAATGTAATTGTTACAGCTCATGCTTTTGTTATAATTTTTTTTATAGTAATACCAATNATAATTGGAGGATTTGGAAATTGATTAGTTCCTTTAATATTAGGAGCNCCAGATATAGCATTCCCTCGAATAAATAATATAAGTTTTTGATTATTACCTCCAGCANTAACACTANTATTGGTAAGTAGTATAGTAGAAAATGGAGCTGGAACAGGATGAACAGTTTACCCTCCACTATCATCTAATATTGCACATGGAGGAGCTTCTGTTGATTTAGCAATTTTTTCATTACATTTAGCTGGAATCTCTTCTATTTTAGGAGCTGTAAATTTTATTACAACGGTAATTAATATACGATCAACTGGAATTACATTTGATCGAATACCATTATTTGTNTGATCAGTAGTAATTACAGCTTTATTATTATTATTATCATTACCAGTACTAGCTGGAGCTATTACAATACTATTAACAGATCGAAATTTAAATACTTCATTTTTTGATCCAGCAGGAGGAGGAGAT------------------------------
>GMAMI025-15|Rhiniinae|COI-5P
-----------ATTTTTGGAGCATGATCCGGAATAGTAGGAACATCTTTAAGAATTTTAATTCGAGCTGAATTAGGTCATCCAGGAGCTCTAATTGGAAATGATCAAATTTATAATGTAATTGTTACAGCTCATGCTTTTGTTATAATTTTTTTTATAGTAATACCAATCATAATTGGAGGATTTGGAAATTGATTAGTTCCTTTAATATTAGGAGCCCCAGATATAGCATTTCCTCGAATAAATAATATAAGTTTTTGATTATTACCTCCAGCACTAACACTGTTATTGGTAAGCAGTATAGTAGAAAATGGAGCTGGAACAGGATGAACAGTTTACCCTCCACTATCATCTAATATTGCACATGGAGGAGCTTCTGTTGATTTAGCAATTTTTTCATTACATTTAGCTGGAATCTCTTCTATTTTAGGAGCTGTGAATTTTATTACAACAGTAATTAATATACGATCAACTGGAATTACATTTGATCGAATACCATTATTTGTATGATCGGTAGTAATTACAGCTTTATTATTATTATTATCATTACCAGTACTAGCTGGA---------------------------------------------------------------------------------------------------
>GMAMJ027-15|Rhiniinae|COI-5P
-ATTATATTTTATTTTTGGAGCATGATCCGGAATAGTAGGAACATCTCTAAGAATTTTAATTCGAGCTGAATTAGGTCATCCAGGAGCTTTAATTGGAGATGATCAAATTTATAATGTAATTGTTACAGCTCATGCTTTTGTTATAATTTTTTTTATAGTAATACCAATTATAATTGGAGGATTTGGAAATTGATTAGTTCCTTTAATATTAGGAGCTCCAGATATAGCATTCCCTCGAATAAATAATATAAGTTTTTGATTATTACCTCCAGCACTAACACTACTATTGGTAAGTAGTATAGTAGAAAATGGAGCTGGAACAGGATGAACAGTTTACCCTCCACTATCATCTAATATTGCACATGGAGGAGCTTCTGTTGATTTAGCAATTTTTTCATTACATTTAGCTGGAATCTCTTCTATTTTAGGAGCTGTAAATTTTATTACAACGGTAATTAATATACGATCAACTGGAATTACATTTGATCGAATACCATTATTTGTTTGATCAGTAGTAATTACAGCTTTATTATTATTATTATCATTACCAGTACTAGCTGGAGCTATTACAATACTATTAACAGATCGAAATTTAAATACTTCATTTTTTGATCCAGCAGGAGGAGGAGAT------------------------------
>GMAMJ034-15|Rhiniinae|COI-5P
-----------ATTTTTGGAGCATGATCCGGAATAGTAGGAACATCTTTAAGAATTTTAATTCGAGCTGAATTAGGTCATCCAGGAGCTCTAATTGGAGATGATCAAATTTATAATGTAATTGTTACAGCTCATGCTTTTGTTATGATTTTTTTTATAGTAATACCAATCATAATTGGAGGATTTGGAAATTGATTAGTTCCTTTAATACTAGGAGCCCCAGATATAGCATTTCCTCGAATAAATAATATAAGTTTTTGATTATTACCTCCAGCACTAACACTATTATTGGTAAGCAGTATAGTAGAAAATGGAGCTGGAACAGGATGAACAGTTTACCCTCCACTATCATCTAATATTGCACATGGAGGAGCTTCTGTTGATTTAGCAATTTTTTCATTACATTTAGCTGGAATCTCTTCTATTTTAGGAGCTGTAAATTTTATTACAACGGTAATTAATATACGATCAACTGGAATTACATTTGATCGAATACCATTATTTGTATGATCGGTAGTAATTACAGCTTTATTATTATTATTATCATTACCAGTACTAGCTGGA---------------------------------------------------------------------------------------------------
>GMAMJ186-15|Rhiniinae|COI-5P
-ATTATATTTTATTTTTGGAGCATGATCCGGAATAGTAGGAACATCTCTAAGAATTTTAATTCGAGCTGAATTAGGTCATCCAGGAGCTTTAATTGGAGATGATCAAATTTATAATGTAATTGTTACAGCTCATGCTTTTGTTATAATTTTTTTTATAGTAATACCAATTATAATTGGAGGATTTGGAAATTGATTAGTTCCTTTAATATTAGGAGCTCCAGATATAGCATTCCCTCGAATAAATAATATAAGTTTTTGATTATTACCTCCAGCACTAACACTACTATTGGTAAGTAGTATAGTAGAAAATGGAGCTGGAACAGGATGAACAGTTTACCCTCCACTATCATCTAATATTGCACATGGAGGAGCTTCTGTTGATTTAGCAATTTTTTCATTACATTTAGCTGGAATCTCTTCTATTTTAGGAGCTGTAAATTTTATTACAACAGTAATTAATATACGATCAACTGGAATTACATTTGATCGAATACCATTATTTGTATGATCAGTAGTAATTACAGCTTTATTATTATTATTATCATTACCAGTACTAGCTGGAGCTATTACAATACTATTAACAGAT---------------------------------------------------------------------------
>GMAML005-15|Rhiniinae|COI-5P
-ATTATATTTTATTTTTGGAGCATGATCCGGAATAGTAGGAACATCTCTAAGAATTTTAATTCGAGCTGAATTAGGTCATCCAGGAGCTTTAATTGGAGATGATCAAATTTATAATGTAATTGTTACAGCTCATGCTTTTGTAATAATTTTTTTTATAGTAATACCAATTATAATTGGAGGATTTGGAAATTGATTAGTTCCTTTAATATTAGGAGCTCCAGATATAGCATTCCCTCGAATAAACAATATAAGTTTTTGATTATTGCCTCCAGCACTAACATTATTATTGGTAAGTAGTATAGTAGAAAATGGAGCTGGAACAGGATGAACAGTTTACCCCCCGCTATCATCTAATATAGCACATGGAGGAGCTTCTGTTGATTTAGCAATTTTTTCATTACATTTAGCTGGAATTTCTTCTATTTTAGGAGCTGTAAACTTTATTACAACTGTAATTAATATACGATCAACTGGAATTACATTTGATCGAATACCATTATTTGTGTGATCAGTAGTAATTACAGCTTTATTATTATTGTTATCATTACCAGTATTAGCTGGAGCTATTACTATATTATTAACAGAT---------------------------------------------------------------------------
>GMAML006-15|Rhiniinae|COI-5P
-ATTATATTTTATTTTTGGAGCATGATCCGGAATAGTAGGAACATCTCTAAGAATTTTAATTCGAGCTGAATTAGGTCATCCAGGAGCTTTAATTGGAGATGATCAAATTTATAATGTAATTGTTACAGCTCATGCTTTTGTTATAATTTTTTTTATAGTAATACCAATCATAATTGGAGGATTTGGAAATTGATTAGTTCCTTTAATATTAGGAGCCCCAGATATAGCATTCCCTCGAATAAATAATATAAGTTTTTGATTATTACCTCCAGCACTAACACTATTATTGGTAAGTAGTATAGTAGAAAATGGAGCTGGAACAGGATGAACAGTTTACCCTCCACTATCATCTAATATTGCACATGGAGGAGCTTCTGTTGATTTAGCAATTTTTTCATTACATTTAGCTGGAATCTCTTCTATTTTAGGAGCTGTAAATTTTATTACAACGGTAATTAATATACGATCAACTGGAATTACATTTGATCGAATACCATTATTTGTGTGATCAGTAGTAATTACAGCTTTATTATTATTATTATCATTACCAGTACTAGCTGGA---------------------------------------------------------------------------------------------------
>GMAMM349-15|Rhiniinae|COI-5P
-ATTATATTTTATTTTTGGAGCATGATCCGGAATAGTAGGAACATCTCTAAGAATTTTAATTCGAGCTGAATTAGGTCATCCAGGAGCTTTAATTGGAGATGATCAAATTTATAATGTAATTGTTACAGCTCATGCTTTTGTTATAATTTTTTTTATAGTAATACCAATTATAATTGGAGGATTTGGAAATTGATTAGTTCCTTTAATATTAGGAGCTCCAGATATAGCATTCCCTCGAATAAATAATATAAGTTTTTGATTATTACCTCCAGCATTAACACTACTATTGGTAAGTAGTATAGTAGAAAATGGAGCTGGAACAGGATGAACAGTTTACCCTCCACTATCATCTAATATTGCACATGGAGGAGCTTCTGTTGATTTAGCAATTTTTTCATTACATTTAGCTGGAATCTCTTCTATTTTAGGAGCTGTAAATTTTATTACAACGGTAATTAATATACGATCAACTGGAATTACATTTGATCGAATACCATTATTTGTATGATCAGTAGTAATTACAGCTTTATTATTATTACTATCATTACCAGTACTAGCTGGAGCTATTACAATACTATTAACAGAT---------------------------------------------------------------------------
>GMAMN526-15|Rhiniinae|COI-5P
-ATTATATTTTATTTTTGGAGCATGATCCGGAATAGTAGGAACATCTCTAAGAATTTTAATTCGAGCTGAATTAGGTCATCCAGGAGCTTTAATTGGAGATGATCAAATTTATAATGTAATTGTTACAGCTCATGCTTTTGTTATAATTTTTTTTATAGTAATACCAATTATAATTGGAGGATTTGGAAATTGATTAGTTCCTTTAATATTAGGAGCTCCAGATATAGCATTCCCTCGAATAAATAATATAAGTTTTTGATTATTACCTCCAGCACTAACACTACTATTGGTAAGTAGTATAGTAGAAAATGGAGCTGGAACAGGATGAACAGTTTACCCTCCACTATCATCTAATATTGCACATGGAGGAGCTTCTGTTGATTTAGCAATTTTTTCATTACATTTAGCTGGAATCTCTTCTATTTTAGGAGCTGTAAATTTTATTACAACGGTAATTAATATACGATCAACTGGAATTACATTTGATCGAATACCATTATTTGTTTGATCAGTAGTAATTACAGCTTTATTATTATTATTATCATTACCAGTACTAGCTGGAGCTATTACAATACTATTAACAGAT---------------------------------------------------------------------------
>GMAMS685-15|Rhiniinae|COI-5P
-ATTATATTTTATTTTTGGAGCATGATCCGGAATAGTAGGAACATCTCTAAGAATTTTAATTCGAGCTGAATTAGGTCATCCAGGAGCTTTAATTGGAGATGATCAAATTTATAATGTAATTGTTACAGCTCATGCTTTTGTTATAATTTTTTTTATAGTAATACCAATTATAATTGGAGGATTTGGAAATTGATTAGTTCCTTTAATATTAGGAGCTCCAGATATAGCATTCCCTCGAATAAATAATATAAGTTTTTGATTATTACCTCCAGCACTAACACTACTATTGGTAAGTAGTATAGTAGAAAATGGAGCTGGAACAGGATGAACAGTTTACCCTCCACTATCATCTAATATTGCACATGGAGGAGCTTCTGTTGATTTAGCAATTTTTTCATTACATTTAGCTGGAATCTCTTCTATTTTAGGAGCTGTAAATTTTATTACAACGGTAATTAATATACGATCAACTGGAATTACATTTGATCGAATACCATTATTTGTATGATCAGTAGTAATTACAGCTTTATTATTATTATTATCATTACCAGTACTAGCTGGAGCTATTACAATA---------------------------------------------------------------------------------------
>GMAMS688-15|Rhiniinae|COI-5P
-ATTATATTTTATTTTTGGAGCATGATCCGGAATAGTAGGAACATCTCTAAGAATTTTAATTCGAGCTGAATTAGGTCATCCAGGAGCTTTAATTGGAGATGATCAAATTTATAATGTAATTGTTACAGCTCATGCTTTTGTTATAATTTTTTTTATAGTAATACCAATNATAATTGGAGGATTTGGAAATTGATTAGTTCCTTTAATATTAGGAGCTCCAGATATAGCATTCCCTCGAATAAATAATATAAGTTTTTGATTATTACCTCCAGCANTAACACTANTATTGGTAAGTAGTATAGTAGAAAATGGAGCTGGAACAGGATGAACAGTTTACCCTCCACTATCATCTAATATTGCACATGGAGGAGCTTCTGTTGATTTAGCAATTTTTTCATTACATTTAGCTGGAATCTCTTCTATTTTAGGAGCTGTAAATTTTATTACAACGGTAATTAATATACGATCAACTGGAATTACATTTGATCGAATACCATTATTTGTATGATCAGTAGTAATTACAGCTTTATTATTATTNTTATCATTACCAGTACTAGCTGGA---------------------------------------------------------------------------------------------------
>GMAMS689-15|Rhiniinae|COI-5P
-----------------GGAGCATGATCCGGAATAGTAGGAACATCTTTAAGAATTTTAATTCGAGCTGAATTAGGTCATCCAGGAGCTCTAATTGGAGATGATCAAATTTATAATGTAATTGTTACAGCTCATGCTTTTGTTATAATTTTTTTTATAGTAATACCAATCATAATTGGAGGATTTGGAAATTGATTAGTTCCTTTAATATTAGGAGCCCCAGATATAGCATTTCCTCGAATAAATAATATAAGTTTTTGATTATTACCTCCAGCACTAACACTGTTATTGGTAAGCAGTATAGTAGAAAATGGAGCTGGAACAGGATGAACAGTTTACCCTCCACTATCATCTAATATTGCACATGGAGGAGCTTCTGTTGATTTAGCAATTTTTTCATTACATTTAGCTGGAATCTCTTCTATTTTAGGAGCTGTGAATTTTATTACAACAGTAATTAATATACGATCAACTGGAATTACATTTGATCGAATACCATTATTTGTATGATCGGTAGTAATTACAGCTTTATTATTATTATTATCATTACCAGTACTAGCTGGAGCTATTACAATA---------------------------------------------------------------------------------------
>GMAMS735-15|Rhiniinae|COI-5P
-----TATTTTATTTTTGGAGCATGATCCGGAATAGTAGGAACATCTCTAAGAATTTTAATTCGAGCTGAATTAGGTCATCCAGGAGCTTTAATTGGAGATGATCAAATTTATAATGTAATTGTTACAGCTCATGCTTTTGTTATAATTTTTTTTATAGTAATACCAATTATAATTGGAGGATTTGGAAATTGATTAGTTCCTTTAATATTAGGAGCTCCAGATATAGCATTCCCTCGAATAAATAATATAAGTTTTTGATTATTACCTCCAGCATTAACACTACTATTGGTAAGTAGTATAGTAGAAAATGGAGCTGGAACAGGATGAACAGTTTACCCTCCACTATCATCTAATATTGCACATGGAGGAGCTTCTGTTGATTTAGCAATTTTTTCATTACATTTAGCTGGAATCTCTTCTATTTTAGGAGCTGTAAATTTTATTACAACAGTAATTAATATACGATCAACTGGAATTACATTTGATCGAATACCATTATTTGTATGATCAGTAGTAATTACAGCTTTATTATTA------------------------------------------------------------------------------------------------------------------------------
>GMAMS750-15|Rhiniinae|COI-5P
-ATTATATTTTATTTTTGGAGCATGATCCGGAATAGTAGGAACATCTCTAAGAATTTTAATTCGAGCTGAATTAGGTCATCCAGGAGCTTTAATTGGAGATGATCAAATTTATAATGTAATTGTTACAGCTCATGCTTTTGTTATAATTTTTTTTATAGTAATACCAATTATAATTGGAGGATTTGGAAATTGATTAGTTCCTTTAATATTAGGAGCTCCAGATATAGCATTCCCTCGAATAAATAATATAAGTTTTTGATTATTACCTCCAGCATTAACACTACTATTGGTAAGTAGTATAGTAGAAAATGGAGCTGGAACAGGATGAACAGTTTACCCTCCACTATCATCTAATATTGCACATGGAGGAGCTTCTGTTGATTTAGCAATTTTTTCATTACATTTAGCTGGAATCTCTTCTATTTTAGGAGCTGTAAATTTTATTACAACGGTAATTAATATACGATCAACTGGAATTACATTTGATCGAATACCATTATTTGTATGATCAGTAGTAATTACAGCTTTATTATTATTATTATCATTACCAGTACTAGCTGGAGCTATTACAATA---------------------------------------------------------------------------------------
>GMAMS766-15|Rhiniinae|COI-5P
-ATTATATTTTATTTTTGGAGCATGATCCGGAATAGTAGGAACATCTCTAAGAATTTTAATTCGAGCTGAATTAGGTCATCCAGGAGCTTTAATTGGAGATGATCAAATTTATAATGTAATTGTTACAGCTCATGCTTTTGTTATAATTTTTTTTATAGTAATACCAATTATAATTGGAGGATTTGGAAATTGATTAGTTCCTTTAATATTAGGAGCTCCAGATATAGCATTCCCTCGAATAAATAATATAAGTTTTTGATTATTACCTCCAGCACTAACACTACTATTGGTAAGTAGTATAGTAGAAAATGGAGCTGGAACAGGATGAACAGTTTACCCTCCACTATCATCTAATATTGCACATGGAGGAGCTTCTGTTGATTTAGCAATTTTTTCATTACATTTAGCTGGAATCTCTTCTATTTTAGGAGCTGTAAATTTTATTACAACGGTAATTAATATACGATCAACTGGAATTACATTTGATCGAATACCATTATTTGTTTGATCAGTAGTAATTACAGCTTTATTATTATTATTATCATTACCAGTACTAGCTGGAGCTATTACAATACTATTAACAGATCGAAATTTAAATACTTCATTT------------------------------------------------------
>GMAMT1493-16|Rhiniinae|COI-5P
--------------------------------------GGAACATCTCTAAGAATTTTAATTCGAGCTGAATTAGGTCATCCAGGAGCTTTAATTGGAGATGATCAAATTTATAATGTAATTGTTACAGCTCATGCTTTTGTAATAATTTTTTTTATAGTAATACCAATTATAATTGGAGGATTTGGAAATTGATTAGTTCCTTTAATATTAGGAGCTCCAGATATAGCATTCCCTCGAATAAACAATATAAGTTTTTGATTATTGCCTCCAGCACTAACATTATTATTGGTAAGTAGTATAGTAGAAAATGGAGCTGGAACAGGATGAACAGTTTACCCCCCGCTATCATCTAATATAGCACATGGAGGAGCTTCTGTTGATTTAGCAATTTTTTCATTACATTTAGCTGGAATTTCTTCTATTTTAGGAGCTGTAAACTTTATTACAACTGTAATTAATATACGATCAACTGGAATTACATTTGATCGAATACCATTATTTGTGTGATCAGTAGTAATTACAGCTTTATTATTATTGTTATCATTACCAGTATTAGCTGGAGCTATTACTATATTATTAACAGAT---------------------------------------------------------------------------
>GMAMT1494-16|Rhiniinae|COI-5P
-----------------GGAGCATGATCCGGAATAGTAGGAACATCTCTAAGAATTTTAATTCGAGCTGAATTAGGTCATCCAGGAGCTTTAATTGGAGATGATCAAATTTATAATGTAATTGTTACAGCTCATGCTTTTGTAATAATTTTTTTTATAGTAATACCAATTATAATTGGAGGATTTGGAAATTGATTAGTTCCTTTAATATTAGGAGCTCCAGATATAGCATTCCCTCGAATAAACAATATAAGTTTTTGATTATTGCCTCCAGCACTAACATTATTATTGGTAAGTAGTATAGTAGAAAATGGAGCTGGAACAGGATGAACAGTTTACCCCCCGCTATCATCTAATATAGCACATGGAGGAGCTTCTGTTGATTTAGCAATTTTTTCATTACATTTAGCTGGAATTTCTTCTATTTTAGGAGCTGTAAACTTTATTACAACTGTAATTAATATACGATCAACTGGAATTACATTTGATCGAATACCATTATTTGTGTGATCAGTAGTAATTACAGCTTTATTATTATTGTTATCATTACCAGTATTAGCTGGAGCTATTACTATATTATTAACAGAT---------------------------------------------------------------------------
>GMAMT1495-16|Rhiniinae|COI-5P
--------------TTTGGAGCATGATCCGGAATAGTAGGAACATCTNTAAGAATTTTAATTCGAGCTGAATTAGGTCATCCAGGAGCTTTAATTGGAGATGATCAAATTTATAATGTAATTGTTACAGCTCATGCTTTTGTAATAATTTTTTTTATAGTAATACCAATTATAATTGGAGGATTTGGAAATTGATTAGTTCCTTTAATATTAGGAGCTCCAGATATAGCATTCCCTCGAATAAACAATATAAGTTTTTGATTATTGCCTCCAGCACTAACATTATTATTGGTAAGTAGTATAGTAGAAAATGGAGCTGGAACAGGATGAACAGTTTACCCCCCGCTATCATCTAATATAGCACATGGAGGAGCTTCTGTTGATTTAGCAATTTTTTCATTACATTTAGCTGGAATTTCTTCTATTTTAGGAGCTGTAAACTTTATTACAACTGTAATTAATATACGATCAACTGGAATTACATTTGATCGAATACCATTATTTGTGTGATCAGTAGTAATTACAGCTTTATTATTATTGTTATCATTACCAGTATTAGCTGGAGCTATTACTATA---------------------------------------------------------------------------------------
>GMAMT1498-16|Rhiniinae|COI-5P
--------------TTTGGAGCATGATCCGGAATAGTAGGAACATCTTTAAGAATTTTAATTCGAGCTGAATTAGGTCATCCAGGAGCTCTAATTGGAGATGATCAAATTTATAATGTAATTGTTACAGCTCATGCTTTTGTTATAATTTTTTTTATAGTAATACCAATCATAATTGGAGGATTTGGAAATTGATTAGTTCCTTTAATATTAGGAGCCCCAGATATAGCATTTCCTCGAATAAATAATATAAGTTTTTGATTATTACCTCCAGCACTAACACTGTTATTGGTAAGCAGTATAGTAGAAAATGGAGCTGGAACAGGATGAACAGTTTACCCTCCACTATCATCTAATATTGCACATGGAGGAGCTTCTGTTGATTTAGCAATTTTTTCATTACATTTAGCTGGAATCTCTTCTATTTTAGGAGCTGTGAATTTTATTACAACAGTAATTAATATACGATCAACTGGAATTACATTTGATCGAATACCATTATTTGTATGATCGGTAGTAATTACAGCTTTATTATTATTATTATCATTA------------------------------------------------------------------------------------------------------------------
>GMASF011-17|Rhiniinae|COI-5P
-ATTATATTTTATTTTTGGAGCATGATCCGGAATAGTAGGAACATCTCTAAGAATTTTAATTCGAGCTGAATTAGGTCATCCAGGAGCTTTAATTGGAGATGATCAAATTTATAATGTAATTGTTACAGCTCATGCCTTTGTTATAATTTTTTTTATAGTAATACCAATTATAATTGGAGGATTTGGAAATTGATTAGTTCCTTTAATATTAGGAGCCCCAGATATAGCATTCCCTCGAATAAATAATATAAGTTTTTGATTACTACCTCCAGCACTAACACTATTATTGGTAAGTAGTATAGTAGAAAATGGAGCTGGAACAGGATGAACAGTTTACCCCCCACTATCATCTAATATTGCACATGGAGGAGCTTCTGTTGATTTAGCAATTTTTTCATTACATTTAGCTGGAATCTCTTCTATTTTAGGAGCTGTAAATTTTATTACAACAGTAATTAATATACGATCAACTGGAATTACATTTGATCGAATACCATTATTTGTCTGATCAGTAGTAATTACAGCTTTATTATTATTATTATCATTACCAGTACTAGCTGGAGCTATTACAATACTATTAACGGATCGA------------------------------------------------------------------------
>GMBCC1933-15|Rhiniinae|COI-5P
-ATTATATTTTANTTTCGGAGCATGATCCGGAATAGTAGGAACATCATTAAGAATTCTAATTCGAGCTGAATTAGGTCATCCAGGAGCTTTAATTGGAGATGACCAAATTTATAATGTAATTGTTACAGCTCATGCTTTTGTAATGATTTTTTTTATAGTAATACCAATTATAATTGGAGGATTTGGAAATTGATTAGTTCCTTTAATACTAGGAGCTCCAGATATAGCATTTCCTCGAATAAATAATATAAGTTTTTGACTATTACCTCCAGCATTAACACTATTATTAGTAAGTAGTATAGTAGAAAATGGAGCTGGAACAGGATGAACAGTTTATCCTCCCCTATCATCTAATATTGCACATGGAGGAGCTTCTGTTGATTTAGCAATTTTCTCACTACATTTAGCTGGAATTTCTTCTATTTTAGGAGCTGTAAATTTTATTACAACTGTAATTAATATACGATCAACTGGAATTACATTTGATCGAATACCATTATTTGTATGATCAGTAGTAATTACAGCTTTATTACTATTATTATCATTACCTGTATTAGCAGGAGCTATTACTATATTATTAACAGAT---------------------------------------------------------------------------
>GMBCC1944-15|Stomorhina_discolor|COI-5P
-TTTATATTTTATTTTTGGAGCATGATCCGGAATAATTGGAACATCTTTAAGAATTTTAATTCGAGCTGAATTAGGACATCCTGGAGCTTTAATTGGAGATGACCAAATTTATAATGTAATTGTTACAGCTCATGCATTTGTAATAATTTTTTTTATAGTTATACCAATTATAATTGGAGGGTTTGGAAATTGACTAGTACCCCTTATACTAGGAGCTCCAGATATAGCATTCCCTCGAATGAATAATATAAGTTTTTGACTTTTACCTCCTGCATTAACTTTACTATTAGTAAGTAGTATAGTAGAAAACGGAGCTGGGACAGGATGAACTGTTTACCCACCATTATCTTCTAATATTGCTCATGGAGGAGCTTCAGTTGATTTAGCTATTTTTTCTCTACATTTAGCAGGAATTTCATCTATTTTAGGAGCTGTAAATTTTATTACAACTGTAATTAATATACGATCAACTGGTATTACTTTTGATCGAATACCATTATTTGTATGATCAGTAGTAATTACAGCTTTATTACTTTTACTATCTTTGCCTGTATTAGCAGGAGCAATTACTATATTATTAACT------------------------------------------------------------------------------
>GMBCC1947-15|Rhiniinae|COI-5P
-ATTATATTTCATTTTTGGAGCATGATCCGGAATAGTAGGAACATCTTTAAGAATTTTAATTCGAGCCGAATTAGGTCACCCAGGAGCTTTAATTGGAGATGATCAAATTTATAATGTAATTGTAACAGCTCATGCTTTTATTATAATTTTTTTTATAGTAATACCAATTATAATTGGTGGATTTGGAAATTGATTAGTTCCTTTAATATTAGGAGCTCCAGATATAGCTTTCCCTCGAATAAACAATATAAGTTTTTGATTACTACCACCTGCATTAACTTTATTATTAGTAAGTAGTATAGTAGAAAATGGAGCTGGAACAGGATGAACAGTTTACCCTCCTTTATCATCTAATATTGCTCATGGAGGAGCTTCTGTTGATTTAGCTATTTTTTCATTACATTTAGCTGGAATTTCTTCTATTTTAGGAGCAGTAAATTTCATTACAACCGTAATTAATATACGATCAACAGGAATTACATTTGATCGAATACCTTTATTTGTATGATCAGTAGTAATTACAGCTTTATTACTATTATTATCATTACCTGTACTAGCTGGAGCCATTACTATATTATTA---------------------------------------------------------------------------------
>GMBCC3273-15|Stomorhina_discolor|COI-5P
-TTTATATTTTATTTTTGGAGCATGATCCGGAATAATTGGAACATCTTTAAGAATTTTAATTCGAGCTGAATTAGGACATCCTGGAGCTTTAATTGGAGATGACCAAATTTATAATGTAATTGTTACAGCTCATGCATTTGTAATAATTTTTTTTATAGTTATACCAATTATAATTGGAGGGTTTGGAAATTGACTAGTACCCCTTATACTAGGAGCTCCAGATATAGCATTCCCTCGAATGAATAATATAAGTTTTTGACTTTTACCTCCTGCATTAACTTTACTATTAGTAAGTAGTATAGTAGAAAACGGAGCTGGGACAGGATGAACTGTTTACCCACCATTATCTTCTAATATTGCTCATGGAGGAGCTTCAGTTGATTTAGCTATTTTTTCTCTACATTTAGCAGGAATTTCATCTATTTTAGGAGCTGTAAATTTTATTACAACTGTAATTAATATACGATCAACTGGTATTACTTTTGATCGAATACCATTATTTGTATGATCAGTAGTAATTACAGCTTTATTACTTTTACTATCTTTGCCTGTATTAGCAGGAGCAATTACTATATTATTAACTGAT---------------------------------------------------------------------------
>GMBCD069-15|Rhiniinae|COI-5P
--------------------------------------GGAACATCTTTAAGAATTTTAATTCGAGCCGAATTAGGTCACCCAGGAGCTTTAATTGGAGATGATCAAATTTATAATGTAATTGTAACAGCTCATGCTTTTATTATAATTTTTTTTATAGTAATACCAATTATAATTGGTGGATTTGGAAATTGATTAGTTCCTTTAATATTAGGAGCTCCAGATATAGCTTTCCCTCGAATAAACAATATAAGTTTTTGATTACTACCACCTGCATTAACTTTATTATTAGTAAGTAGTATAGTAGAAAATGGAGCTGGAACAGGATGAACAGTTTACCCTCCTTTATCATCTAATATTGCTCATGGAGGAGCTTCTGTTGATTTAGCTATTTTTTCATTACATTTAGCTGGAATTTCTTCTATTTTAGGAGCAGTAAATTTCATTACAACCGTAATTAATATACGATCAACAGGAATTACATTTGATCGAATACCTTTATTTGTATGATCAGTAGTAATTACAGCTTTATTACTATTATTATCATTGCCTGTACTAGCNGGAGCCATTACTATATTATTAACAGAT---------------------------------------------------------------------------
>GMBCD1162-15|Rhiniinae|COI-5P
--TTATATTTTATTTTTGGAGCATGATCTGGAATAGTAGGAACATCTTTAAGAATATTAATTCGAGCAGAATTAGGTCATCCAGGGTCTTTAATTGGAAATGATCAAATTTATAATGTAATTGTTACAGCTCATGCTTTTGTAATAATTTTTTTTATAGTAATACCAATCATAATTGGAGGATTTGGAAATTGATTAGTTCCACTAATATTAGGAGCTCCAGATATAGCTTTTCCCCGAATAAATAATATAAGTTTCTGACTTTTACCTCCTGCATTAACTTTATTACTAATGAGTAGTATAGTAGAAGATGGAGTTGGAACTGGATGAACTGTATATCCCCCTTTATCTTCTAATATTGCTCATAGAGGAGCTTCTGTTGATTTAGCTATTTTTTCATTACACTTAGCTGGAATTTCTTCTATTTTAGGAGCTGTAAACTTTATTACAACCGTAATTAATATACGTTCAACAGGAATTACATTTGATCGAATACCTTTATTTGTTTGATCAGTAGTAATTACAGCT---------------------------------------------------------------------------------------------------------------------------------------
>GMBCD1482-15|Rhiniinae|COI-5P
-ATTATATTTCATTTTTGGAGCATGATCCGGAATAGTAGGAACATCTTTAAGAATTTTAATTCGAGCCGAATTAGGTCACCCAGGAGCTTTAATTGGAGATGATCAAATTTATAATGTAATTGTAACAGCTCATGCTTTTATTATAATTTTTTTTATAGTAATACCAATTATAATTGGTGGATTTGGAAATTGATTAGTTCCTTTAATATTAGGAGCTCCAGATATAGCTTTCCCTCGAATAAACAATATAAGTTTTTGATTACTACCACCTGCATTAACTTTATTATTAGTAAGTAGTATAGTAGAAAATGGAGCTGGAACAGGATGAACAGTTTACCCTCCTTTATCATCTAATATTGCTCATGGAGGAGCTTCTGTTGATTTAGCTATTTTTTCATTACATTTAGCTGGAATTTCTTCTATTTTAGGAGCAGTAAATTTCATTACAACCGTAATTAATATACGATCAACAGGAATTACATTTGATCGAATACCTTTATTTGTATGATCAGTAGTAATTACAGCTTTATTACTATTATTATCATTACCTGTACTAGCTGGAGCCATTACTATATTATTAACAGATCGAAACCTAAATACTTCATTTTTTGATCCTGCAGGAGGAGGAGATCCA---------------------------
>GMBCD1746-15|Stomorhina_discolor|COI-5P
-TTTATATTTTATTTTTGGAGCATGATCCGGAATAATTGGAACATCTTTAAGAATTTTAATTCGAGCTGAATTAGGACATCCTGGAGCTTTAATTGGAGATGACCAAATTTATAATGTAATTGTTACAGCTCATGCATTTGTAATAATTTTTTTTATAGTTATACCAATTATAATTGGAGGGTTTGGAAATTGACTAGTACCCCTTATACTAGGAGCTCCAGATATAGCATTCCCTCGAATGAATAATATAAGTTTTTGACTTTTACCTCCTGCATTAACTTTACTATTAGTAAGTAGTATAGTAGAAAACGGAGCTGGGACAGGATGAACTGTTTACCCACCATTATCTTCTAATATTGCTCATGGAGGAGCTTCAGTTGATTTAGCTATTTTTTCTCTACATTTAGCAGGAATTTCATCTATTTTAGGAGCTGTAAATTTTATTACAACTGTAATTAATATACGATCAACTGGTATTACTTTTGATCGAATACCATTATTTGTATGATCAGTAGTAATTACAGCTTTATTACTTTTACTATCTTTGCCTGTATTAGCAGGAGCAATTACTATACTATTAACTGATCGAAATTTAAATACTTCA---------------------------------------------------------
>GMBCD1761-15|Rhiniinae|COI-5P
-ATTATATTTCATTTTTGGAGCATGATCCGGAATAGTAGGAACATCTTTAAGAATTTTAATTCGAGCCGAATTAGGTCACCCAGGAGCTTTAATTGGAGATGATCAAATTTATAATGTAATTGTAACAGCTCATGCTTTTATTATAATTTTTTTTATAGTAATACCAATTATAATTGGTGGATTTGGAAATTGATTAGTTCCTTTAATATTAGGAGCTCCAGATATAGCTTTCCCTCGAATAAACAATATAAGTTTTTGATTACTACCACCTGCATTAACTTTATTATTAGTAAGTAGTATAGTAGAAAATGGAGCTGGAACAGGATGAACAGTTTACCCTCCTTTATCATCTAATATTGCTCATGGAGGAGCTTCTGTTGATTTAGCTATTTTTTCATTACATTTAGCTGGAATTTCTTCTATTTTAGGAGCAGTAAATTTCATTACAACCGTAATTAATATACGATCAACAGGAATTACATTTGATCGAATACCTTTATTTGTATGATCAGTAGTAATTACAGCTTTATTACTATTATTATCATTGCCTGTACTAGCTGGAGCCATTACTATATTATTAACAGATCGAAACCTAAATACTTCATTT------------------------------------------------------
>GMBCD1894-15|Rhiniinae|COI-5P
--------------------------------------GGAACATCTTTAAGAATTTTAATTCGAGCCGAATTAGGTCACCCAGGAGCTTTAATTGGAGATGATCAAATTTATAATGTAATTGTAACAGCTCATGCTTTTATTATAATTTTTTTTATAGTAATACCAATTATAATTGGTGGATTTGGAAATTGATTAGTTCCTTTAATATTAGGAGCTCCAGATATAGCTTTCCCTCGAATAAACAATATAAGTTTTTGATTACTACCACCTGCATTAACTTTATTATTAGTAAGTAGTATAGTAGAAAATGGAGCTGGAACAGGATGAACAGTTTACCCTCCTTTATCATCTAATATTGCTCATGGAGGAGCTTCTGTTGATTTAGCTATTTTTTCATTACATTTAGCTGGAATTTCTTCTATTTTAGGAGCAGTAAATTTCATTACAACCGTAATTAATATACGATCAACAGGAATTACATTTGATCGAATACCTTTATTTGTATGATCAGTAGTAATTACAGCTTTATTACTATTATTATCATTACCTGTACTAGCTGGAGCCATTACTATATTATTAACAGATCGAAAC---------------------------------------------------------------------
>GMBCD3143-15|Rhiniinae|COI-5P
-ATTATATTTTATTTTTGGAGCATGATCTGGAATAGTAGGAACATCTTTAAGAATATTAATTCGAGCAGAATTAGGTCATCCAGGGTCTTTAATTGGAAATGATCAAATTTATAATGTAATTGTTACAGCTCATGCTTTTGTAATAATTTTTTTTATAGTAATACCAATCATAATTGGAGGATTTGGAAATTGATTAGTTCCACTAATATTAGGAGCTCCAGATATAGCTTTTCCCCGAATAAATAATATAAGTTTCTGACTTTTACCTCCTGCATTAACTTTATTACTAATGAGTAGTATAGTAGAAGATGGAGTTGGAACTGGATGAACTGTATATCCCCCTTTATCTTCTAATATTGCTCATAGAGGAGCTTCTGTTGATTTAGCTATTTTTTCATTACACTTAGCTGGAATTTCTTCTATTTTAGGAGCCGTAAACTTTATTACAACCGTAATTAATATACGTTCAACAGGAATTACATTTGATCGAATACCTTTATTTGTTTGATCAGTAGTAATTACAGCTTTATTATTATTATTATCTTTACCTGTATTAGCTGGAGCTATTACTATATTATTAACAGAT---------------------------------------------------------------------------
>GMBCD3155-15|Rhiniinae|COI-5P
-ATTATATTTTATTTTTGGAGCATGATCTGGAATAGTAGGAACATCTTTAAGAATATTAATTCGAGCAGAATTAGGTCATCCAGGGTCTTTAATTGGAAATGATCAAATTTATAATGTAATTGTTACAGCTCATGCTTTTGTAATAATTTTTTTTATAGTAATACCAATCATAATTGGAGGATTTGGAAATTGATTAGTTCCACTAATATTAGGAGCTCCAGATATAGCTTTTCCCCGAATAAATAATATAAGTTTCTGACTTTTACCTCCTGCATTAACTTTATTACTAATGAGTAGTATAGTAGAAGATGGAGTTGGAACTGGATGAACTGTATATCCCCCTTTATCTTCTAATATTGCTCATAGAGGAGCTTCTGTTGATTTAGCTATTTTTTCATTACACTTAGCTGGAATTTCTTCTATTTTAGGAGCTGTAAACTTTATTACAACCGTAATTAATATACGTTCAACAGGAATTACATTTGATCGAATACCTTTATTTGTTTGATCAGTAGTAATTACAGCTTTATTATTATTATTATCTTTACCTGTATTAGCTGGA---------------------------------------------------------------------------------------------------
>GMBCE1745-15|Rhiniinae|COI-5P
--------TTCATTTTTGGAGCATGATCCGGAATAGTAGGAACATCTTTAAGAATTTTAATTCGAGCCGAATTAGGTCACCCAGGAGCTTTAATTGGAGATGATCAAATTTATAATGTAATTGTAACAGCTCATGCTTTTATTATAATTTTTTTTATAGTAATACCAATTATAATTGGTGGATTTGGAAATTGATTAGTTCCTTTAATATTAGGAGCTCCAGATATAGCTTTCCCTCGAATAAACAATATAAGTTTTTGATTACTACCACCTGCATTAACTTTATTATTAGTAAGTAGTATAGTAGAAAATGGAGCTGGAACAGGATGAACAGTTTACCCTCCTTTATCATCTAATATTGCTCATGGAGGAGCTTCTGTTGATTTAGCTATTTTTTCATTACATTTAGCTGGAATTTCTTCTATTTTAGGAGCAGTAAATTTCATTACAACCGTAATTAATATACGATCAACAGGAATTACATTTGATCGAATACCTTTATTTGTATGATCAGTAGTAATTACAGCTTTATTACTATTATTATCATTGCCTGTACTAGCTGGAGCCATTACTATATTATTAACAGAT---------------------------------------------------------------------------
>GMBCE2167-15|Rhiniinae|COI-5P
-----------ATTTTCGGAGCATGATCCGGAATAGTAGGAACATCATTAAGAATTNTAATTCGAGCTGAATTAGGTCATCCAGGAGCTTTAATTGGAGATGATCAAATTTATAATGTAATTGTTACAGCTCATGCTTTTGTAATGATTTTTTTTATAGTAATACCAATTATAATTGGAGGATTTGGAAATTGATTAGTTCCTTTAATACTAGGAGCTCCAGATATAGCATTTCCTCGAATAAATAATATAAGTTTTTGACTATTACCTCCAGCATTAACACTATTATTAGTAAGTAGTATAGTAGAAAATGGAGCTGGAACAGGATGAACAGTTTATCCTCCCCTATCATCTAATATTGCACATGGAGGAGCTTCTGTTGATTTAGCAATTTTCTCACTACATTTAGCTGGAATTTCTTCTATTTTAGGAGCTGTAAATTTTATTACAACTGTAATTAATATACGATCAACTGGAATTACATTTGATCGAATACCATTATTTGTATGATCAGTAGTAATTACAGCTTTATTATTATTATTATCATTACCTGTATTAGCAGGAGCTATTACTATATTATTAACAGAT---------------------------------------------------------------------------
>GMBCE2722-15|Rhiniinae|COI-5P
-ATTATATTTCATTTTTGGAGCATGATCCGGAATAGTAGGAACATCTTTAAGAATTTTAATTCGAGCCGAATTAGGTCACNCAGGAGCTTTAATTGGAGATGATCAAATTTATAATGTAATTGTAACAGCTCATGCTTTTATTATAATTTTTTTTATAGTAATACCAATTATAATTGGTGGATTTGGAAATTGATTAGTTCCTTTAATATTAGGAGCTCCAGATATAGCTTTCCCTCGAATAAACAATATAAGTTTTTGATTACTACCACCTGCATTAACTTTATTATTAGTAAGTAGTATAGTAGAAAATGGAGCTGGAACAGGATGAACAGTTTACCCTCCTTTATCATCTAATATTGCTCATGGAGGAGCTTCTGTTGATTTAGCTATTTTTTCATTACATTTAGCTGGAATTTCTTCTATTTTAGGAGCAGTAAATTTCATTACAACCGTAATTAATATACGATCAACAGGAATTACATTTGATCGAATACCTTTATTTGTATGATCAGTAGTAATTACAGCTTTATTACTATTATTATCATTACCTGTACTAGCTGGAGCCATTACTATA---------------------------------------------------------------------------------------
>GMBCE2931-15|Rhiniinae|COI-5P
-ATTATATTTCATTTTTGGAGCATGATCCGGAATAGTAGGAACATCTTTAAGAATTTTAATTCGAGCCGAATTAGGTCACCCAGGAGCTTTAATTGGAGATGATCAAATTTATAATGTAATTGTAACAGCTCATGCTTTTATTATAATTTTTTTTATAGTAATACCAATTATAATTGGTGGATTTGGAAATTGATTAGTTCCTTTAATATTAGGAGCTCCAGATATAGCTTTCCCTCGAATAAACAATATAAGTTTTTGATTACTACCACCTGCATTAACTTTATTATTAGTAAGTAGTATAGTAGAAAATGGAGCTGGAACAGGATGAACAGTTTACCCTCCTTTATCATCTAATATTGCTCATGGAGGAGCTTCTGTTGATTTAGCTATTTTTTCATTACATTTAGCTGGAATTTCTTCTATTTTAGGAGCAGTAAATTTCATTACAACCGTAATTAATATACGATCAACAGGAATTACATTTGATCGAATACCTTTATTTGTATGATCAGTAGTAATTACAGCTTTATTACTATTATTATCATTACCTGTACTAGCTGGAGCCATTACTATATTATTA---------------------------------------------------------------------------------
>GMBCE2938-15|Rhiniinae|COI-5P
-ATTATATTTCATTTTTGGAGCATGATCCGGAATAGTAGGAACATCTTTAAGAATTTTAATTCGAGCCGAATTAGGTCACCCAGGAGCTTTAATTGGAGATGATCAAATTTATAATGTAATTGTAACAGCTCATGCTTTTATTATAATTTTTTTTATAGTAATACCAATTATAATTGGTGGATTTGGAAATTGATTAGTTCCTTTAATATTAGGAGCTCCAGATATAGCTTTCCCTCGAATAAACAATATAAGTTTTTGATTACTACCACCTGCATTAACTTTATTATTAGTAAGTAGTATAGTAGAAAATGGAGCTGGAACAGGATGAACAGTTTACCCTCCTTTATCATCTAATATTGCTCATGGAGGAGCTTCTGTTGATTTAGCTATTTTTTCATTACATTTAGCTGGAATTTCTTCTATTTTAGGAGCAGTAAATTTCATTACAACCGTAATTAATATACGATCAACAGGAATTACATTTGATCGAATACCTTTATTTGTATGATCAGTAGTAATTACAGCTTTATTACTATTATTATCATTGCCTGTACTAGCTGGAGCCATTACTATA---------------------------------------------------------------------------------------
>GMBCE3416-15|Rhiniinae|COI-5P
-ATTATATTTTATTTTTGGAGCATGATCTGGAATAGTAGGAACATCATTAAGAATTTTAATTCGAGCTGAATTAGGACATCCAGGAGCTTTAATTGGAGATGATCAAATTTATAATGTAATTGTTACAGCTCATGCCTTTATTATAATTTTTTTTATAGTAATACCAATTATAATTGGAGGATTCGGAAATTGATTAGTTCCTTTAATATTAGGAGCTCCAGATATAGCTTTTCCTCGAATAAATAATATAAGTTTTTGATTATTACCACCTGCATTAACTTTATTATTAGTAAGTAGTATAGTAGAAAATGGAGCTGGAACAGGATGAACAGTTTATCCTCCTTTATCATCTAATATCGCTCATGGAGGAGCTTCCGTTGATTTAGCTATTTTTTCATTACATTTAGCTGGAATTTCTTCTATTTTAGGAGCAGTAAATTTTATTACAACTGTAATTAATATACGATCAGTAGGAATTACATTTGATCGAATACCCTTATTTGTATGATCAGTAAGAATTACAGCTTTATTATTACTATTATCATTA------------------------------------------------------------------------------------------------------------------
>GMBCE3750-15|Rhiniinae|COI-5P
-ATTATATTTCATTTTTGGAGCATGATCCGGAATAGTAGGAACATCTTTAAGAATTTTAATTCGAGCCGAATTAGGTCACCCAGGAGCTTTAATTGGAGATGATCAAATTTATAATGTAATTGTAACAGCTCATGCTTTTATTATAATTTTTTTTATAGTAATACCAATTATAATTGGTGGATTTGGAAATTGATTAGTTCCTTTAATATTAGGAGCTCCAGATATAGCTTTCCCTCGAATAAACAATATAAGTTTTTGATTACTACCACCTGCATTAACTTTATTATTAGTAAGTAGTATAGTAGAAAATGGAGCTGGAACAGGATGAACAGTTTACCCTCCTTTATCATCTAATATTGCTCATGGAGGAGCTTCTGTTGATTTAGCTATTTTTTCATTACATTTAGCTGGAATTTCTTCTATTTTAGGAGCAGTAAATTTCATTACAACCGTAATTAATATACGATCAACAGGAATTACATTTGATCGAATACCTTTATTTGTATGATCAGTAGTAATTACAGCTTTATTACTATTATTATCATTGCCTGTACTAGCTGGAGCCATTACTATATTATTAACAGAT---------------------------------------------------------------------------
>GMBCF1172-15|Rhiniinae|COI-5P
-ATTATATTTCATTTTTGGAGCATGATCCGGAATAGTAGGAACATCTTTAAGAATTTTAATTCGAGCCGAATTAGGTCACCCAGGAGCTTTAATTGGAGATGATCAAATTTATAATGTAATTGTAACAGCTCATGCTTTTATTATAATTTTTTTTATAGTAATACCAATTATAATTGGTGGATTTGGAAATTGATTAGTTCCTTTAATATTAGGAGCTCCAGATATAGCTTTCCCTCGAATAAACAATATAAGTTTTTGATTACTACCACCTGCATTAACTTTATTATTAGTAAGTAGTATAGTAGAAAATGGAGCTGGAACAGGATGAACAGTTTACCCTCCTTTATCATCTAATATTGCTCATGGAGGAGCTTCTGTTGATTTAGCTATTTTTTCATTACATTTAGCTGGAATTTCTTCTATTTTAGGAGCAGTAAATTTCATTACAACCGTAATTAATATACGATCAACAGGAATTACATTTGATCGAATACCTTTATTTGTATGATCAGTAGTAATTACAGCTTTATTACTATTATTATCATTACCTGTACTAGCTGGAGCCATTACTATATTATTAACAGAT---------------------------------------------------------------------------
>GMBCF2805-15|Rhiniinae|COI-5P
-ATTATATTTCATTTTTGGAGCATGATCCGGAATAGTAGGAACATCTTTAAGAATTTTAATTCGAGCCGAATTAGGTCACCCAGGAGCTTTAATTGGAGATGATCAAATTTATAATGTAATTGTAACAGCTCATGCTTTTATTATAATTTTTTTTATAGTAATACCAATTATAATTGGTGGATTTGGAAATTGATTAGTTCCTTTAATATTAGGAGCTCCAGATATAGCTTTCCCTCGAATAAACAATATAAGTTTTTGATTACTACCACCTGCATTAACTTTATTATTAGTAAGTAGTATAGTAGAAAATGGAGCTGGAACAGGATGAACAGTTTACCCTCCTTTATCATCTAATATTGCTCATGGAGGAGCTTCTGTTGATTTAGCTATTTTTTCATTACATTTAGCTGGAATTTCTTCTATTTTAGGAGCAGTAAATTTCATTACAACCGTAATTAATATACGATCAACAGGAATTACATTTGATCGAATACCTTTATTTGTATGATCAGTAGTAATTACAGCTTTATTACTATTATTATCATTGCCTGTACTAGCTGGAGCCATTACTATA---------------------------------------------------------------------------------------
>GMBCF3180-15|Rhiniinae|COI-5P
-ATTATATTTCATTTTTGGAGCATGATCCGGAATAGTAGGAACATCTTTAAGAATTTTAATTCGAGCCGAATTAGGTCACCCAGGAGCTTTAATTGGAGATGATCAAATTTATAATGTAATTGTAACAGCTCATGCTTTTATTATAATTTTTTTTATAGTAATACCAATTATAATTGGTGGATTTGGAAATTGATTAGTTCCTTTAATATTAGGAGCTCCAGATATAGCTTTCCCTCGAATAAACAATATAAGTTTTTGATTACTACCACCTGCATTAACTTTATTATTAGTAAGTAGTATAGTAGAAAATGGAGCTGGAACAGGATGAACAGTTTACCCTCCTTTATCATCTAATATTGCTCATGGAGGAGCTTCTGTTGATTTAGCTATTTTTTCATTACATTTAGCTGGAATTTCTTCTATTTTAGGAGCAGTAAATTTCATTACAACCGTAATTAATATACGATCAACAGGAATTACATTTGATCGAATACCTTTATTTGTATGATCAGTAGTAATTACAGCTTTATTACTATTATTATCATTACCTGTACTAGCTGGAGCCATTACTATATTATTAACAGATCGAAAC---------------------------------------------------------------------
>GMBCF3679-15|Rhiniinae|COI-5P
-ATTATATTTTATTTTTGGAGCATGATCTGGAATAGTAGGAACATCTTTAAGAATATTAATTCGAGCAGAATTAGGTCATCCAGGGTCTTTAATTGGAAATGATCAAATTTATAATGTAATTGTTACAGCTCATGCTTTTGTAATAATTTTTTTTATAGTAATACCAATCATAATTGGAGGATTTGGAAATTGATTAGTTCCACTAATATTAGGAGCTCCAGATATAGCTTTTCCCCGAATAAATAATATAAGTTTCTGACTTTTACCTCCTGCATTAACTTTATTACTAATGAGTAGTATAGTAGAAGATGGAGTTGGAACTGGATGAACTGTATATCCCCCTTTATCTTCTAATATTGCTCATAGAGGAGCTTCTGTTGATTTAGCTATTTTTTCATTACACTTAGCTGGAATTTCTTCTATTTTAGGAGCTGTAAACTTTATTACAACCGTAATTAATATACGTTCAACAGGAATTACNTTTGATCGAATACCTTTATTTGTTTGATCAGTAGTAATTACAGCTTTATTATTATTATTATCTTTACCTGTATTAGCTGGAGCTATTACTATATTATTAACAGATCGAAATTTAAATACTTCATTTTTTGATCCTGCAGGAGGAGGAGATCCT---------------------------
>GMBCF5409-15|Rhiniinae|COI-5P
-ATTATATTTTATTTTTGGAGCATGATCTGGAATAGTAGGAACATCATTAAGAATTTTAATTCGAGCTGAATTAGGACATCCAGGAGCTTTAATTGGAGATGATCAAATTTATAATGTAATTGTTACAGCTCATGCCTTTATTATAATTTTTTTTATAGTAATACCAATTATAATTGGAGGATTCGGAAATTGATTAGTTCCTTTAATATTAGGAGCTCCAGATATAGCTTTTCCTCGAATAAATAATATAAGTTTTTGATTATTACCACCTGCATTAACTTTATTATTAGTAAGTAGTATAGTAGAAAATGGAGCTGGAACAGGATGAACAGTTTATCCTCCTTTATCATCTAATATCGCTCATGGAGGAGCTTCCGTTGATTTAGCTATTTTTTCATTACATTTAGCTGGAATTTCTTCTATTTTAGGAGCAGTAAATTTTATTACAACTGTAATTAATATACGATCAGTAGGAATTACATTTGATCGAATACCCTTATTTGTATGATCAGTAAGAATTACAGCTTTATTATTACTATTATCATTACCTGTACTAGCAGGAGCTATTACTATACTATTAACAGATCGAAATTTAAATACTTCATTT------------------------------------------------------
>GMBCF5874-15|Rhiniinae|COI-5P
-ATTATATTTTATTTTTGGAGCATGATCTGGAATAGTAGGAACATCTTTAAGAATATTAATTCGAGCAGAATTAGGTCATCCAGGGTCTTTAATTGGAAATGATCAAATTTATAATGTAATTGTTACAGCTCATGCTTTTGTAATAATTTTTTTTATAGTAATACCAATCATAATTGGAGGATTTGGAAATTGATTAGTTCCACTAATATTAGGAGCTCCAGATATAGCTTTTCCCCGAATAAATAATATAAGTTTCTGACTTTTACCTCCTGCATTAACTTTATTACTAATGAGTAGTATAGTAGAAGATGGAGTTGGAACTGGATGAACTGTATATCCCCCTTTATCTTCTAATATTGCTCATAGAGGAGCTTCTGTTGATTTAGCTATTTTTTCATTACACTTAGCTGGAATTTCTTCTATTTTAGGAGCCGTAAACTTTATTACAACCGTAATTAATATACGTTCAACAGGAATTACATTTGATCGAATACCTTTATTTGTTTGATCAGTAGTAATTACAGCTTTATTATTATTATTATCTTTACCTGTATTAGCTGGAGCTATTACTATATTATTAACAGAT---------------------------------------------------------------------------
>GMBCH2736-15|Rhiniinae|COI-5P
-ATTATATTTTATTTTTGGAGCATGATCTGGAATAGTAGGAACATCTTTAAGAATATTAATTCGAGCAGAATTAGGTCATCCAGGGTCTTTAATTGGAAATGATCAAATTTATAATGTAATTGTTACAGCTCATGCTTTTGTAATAATTTTTTTTATAGTAATACCAATCATAATTGGAGGATTTGGAAATTGATTAGTTCCACTAATATTAGGAGCTCCAGATATAGCTTTTCCCCGAATAAATAATATAAGTTTCTGACTTTTACCTCCTGCATTAACTTTATTACTAATGAGTAGTATAGTAGAAGATGGAGTTGGAACTGGATGAACTGTATATCCCCCTTTATCTTCTAATATTGCTCATAGAGGAGCTTCTGTTGATTTAGCTATTTTTTCATTACACTTAGCTGGAATTTCTTCTATTTTAGGAGCCGTAAACTTTATTACAACCGTAATTAATATACGTTCAACAGGAATTACATTTGATCGAATACCTTTATTTGTTTGATCAGTAGTAATTACAGCTTTATTATTATTATTATCTTTACCTGTATTAGCTGGAGCTATTACTATATTATTAACAGATCGAAATTTAAATACT------------------------------------------------------------
>GMBCI160-15|Stomorhina_discolor|COI-5P
-TTTATATTTTATTTTTGGAGCATGATCCGGAATAATTGGAACATCTTTAAGAATTTTAATTCGAGCTGAATTAGGACATCCTGGAGCTTTAATTGGAGATGACCAAATTTATAATGTAATTGTTACAGCTCATGCATTTGTAATAATTTTTTTTATAGTTATACCAATTATAATTGGAGGGTTTGGAAATTGACTAGTACCCCTTATACTAGGAGCTCCAGATATAGCATTCCCTCGAATGAATAATATAAGTTTTTGACTTTTACCTCCTGCATTAACTTTACTATTAGTAAGTAGTATAGTAGAAAACGGAGCTGGGACAGGATGAACTGTTTACCCACCATTATCTTCTAATATTGCTCATGGAGGAGCTTCAGTTGATTTAGCTATTTTTTCTCTACATTTAGCAGGAATTTCATCTATTTTAGGAGCTGTAAATTTTATTACAACTGTAATTAATATACGATCAACTGGTATTACTTTTGATCGAATACCATTATTTGTATGATCAGTAGTAATTACAGCTTTATTACTTTTACTATCTTTGCCTGTATTAGCAGGAGCAATTACTATATTATTAACTGATCGAAAT---------------------------------------------------------------------
>GMBCI1616-15|Stomorhina_discolor|COI-5P
-TTTATATTTTATTTTTGGAGCATGATCCGGAATAATTGGAACATCTTTAAGAATTTTAATTCGAGCTGAATTAGGACATCCTGGAGCTTTAATTGGAGATGACCAAATTTATAATGTAATTGTTACAGCTCATGCATTTGTAATAATTTTTTTTATAGTTATACCAATTATAATTGGAGGGTTTGGAAATTGACTAGTACCCCTTATACTAGGAGCTCCAGATATAGCATTCCCTCGAATGAATAATATAAGTTTTTGACTTTTACCTCCTGCATTAACTTTACTATTAGTAAGTAGTATAGTAGAAAACGGAGCTGGGACAGGATGAACTGTTTACCCACCATTATCTTCTAATATTGCTCATGGAGGAGCTTCAGTTGATTTAGCTATTTTTTCTCTACATTTAGCAGGAATTTCATCTATTTTAGGAGCTGTAAATTTTATTACAACTGTAATTAATATACGATCAACTGGTATTACTTTTGATCGAATACCATTATTTGTATGATCAGTAGTAATTACAGCTTTATTACTTTTACTATCTTTGCCTGTATTAGCAGGAGCAATTACTATATTATTAACT------------------------------------------------------------------------------
>GMBCI2361-15|Stomorhina_discolor|COI-5P
-TTTATATTTTATTTTTGGAGCATGATCCGGAATAATTGGAACATCTTTAAGAATTTTAATTCGAGCTGAATTAGGTCATCCTGGAGCTTTGATTGGAGATGATCAAATTTATAATGTAATTGTTACAGCTCATGCATTTGTAATAATTTTTTTTATAGTTATACCAATTATAATTGGAGGATTTGGAAATTGACTAGTACCCCTTATACTAGGAGCTCCAGATATAGCATTTCCTCGAATGAATAATATAAGTTTTTGACTTTTACCTCCTGCATTAACTTTACTATTAGTAAGTAGTATAGTAGAAAATGGAGCTGGTACAGGATGAACTGTTTATCCACCATTATCTTCTAATATTGCTCATGGAGGAGCTTCAGTTGATTTAGCTATTTTTTCTTTACATTTAGCAGGAATTTCATCTATTTTAGGAGCTGTAAATTTTATTACAACTGTAATTAATATACGATCAACTGGTATTACTTTTGATCGAATACCATTATTTGTATGATCAGTAGTAATTACAGCTTTATTACTTTTACTATCTTTACCTGTATTAGCTGGAGCTATTACTATATTATTAACTGAT---------------------------------------------------------------------------
>GMBCI2386-15|Stomorhina_discolor|COI-5P
-TTTATATTTTATTTTTGGAGCATGATCCGGAATAATTGGAACATCTTTAAGAATTTTAATTCGAGCTGAATTAGGTCATCCTGGAGCTTTAATTGGAGATGATCAAATTTATAATGTAATTGTTACAGCTCATGCATTTGTAATAATTTTTTTTATAGTTATACCAATTATAATTGGAGGATTTGGAAATTGACTAGTACCCCTTATACTAGGAGCTCCAGATATAGCATTTCCTCGAATGAATAATATAAGTTTTTGACTTTTACCTCCTGCATTAACTTTACTATTAGTAAGTAGTATAGTAGAAAATGGAGCTGGTACAGGATGAACTGTTTATCCACCATTATCTTCTAATATTGCTCATGGAGGAGCTTCAGTTGATTTAGCTATTTTTTCTTTACATTTAGCAGGAATTTCATCTATTTTAGGAGCTGTAAATTTTATTACAACTGTAATTAATATACGATCAACTGGTATTACTTTTGATCGAATACCATTATTTGTATGATCAGTAGTAATTACAGCTTTATTACTTTTATTATCTTTACCTGTATTAGCTGGAGCTATTACTATATTATTAACTGAT---------------------------------------------------------------------------
>GMBCI4695-15|Rhiniinae|COI-5P
-----------------------------------------ACATCTTTAAGAATATTAATTCGAGCAGAATTAGGTCATCCAGGGTCTTTAATTGGAAATGATCAAATTTATAATGTAATTGTTACAGCTCATGCTTTTGTAATAATTTTTTTTATAGTAATACCAATCATAATTGGAGGATTTGGAAATTGATTAGTTCCACTAATATTAGGAGCTCCAGATATAGCTTTTCCCCGAATAAATAATATAAGTTTCTGACTTTTACCTCCTGCATTAACTTTATTACTAATGAGTAGTATAGTAGAAGATGGAGTTGGAACTGGATGAACTGTATATCCCCCTTTATCTTCTAATATTGCTCATAGAGGAGCTTCTGTTGATTTAGCTATTTTTTCATTACACTTAGCTGGAATTTCTTCTATTTTAGGAGCCGTAAACTTTATTACAACCGTAATTAATATACGTTCAACAGGAATTACATTTGATCGAATACCTTTATTTGTTTGATCAGTAGTAATTACAGCTTTATTATTATTATTATCTTTACCTGTATTAGCTGGAGCTATTACTATATTATTAACAGATCGAAATTTAAATACTTCATTT------------------------------------------------------
>GMBCM2533-15|Stomorhina_discolor|COI-5P
-TTTATATTTTATTTTTGGAGCATGATCCGGAATAATTGGAACATCTTTAAGAATTTTAATTCGAGCTGAATTAGGACATCCTGGAGCTTTAATTGGAGATGACCAAATTTATAATGTAATTGTTACAGCTCATGCATTTGTAATAATTTTTTTTATAGTTATACCAATTATAATTGGAGGGTTTGGAAATTGACTAGTACCCCTTATACTAGGAGCTCCAGATATAGCATTCCCTCGAATGAATAATATAAGTTTTTGACTTTTACCTCCTGCATTAACTTTACTATTAGTAAGTAGTATAGTAGAAAACGGAGCTGGGACAGGATGAACTGTTTACCCACCATTATCTTCTAATATTGCTCATGGAGGAGCTTCAGTTGATTTAGCTATTTTTTCTCTACATTTAGCAGGAATTTCATCTATTTTAGGAGCTGTAAATTTTATTACAACTGTAATTAATATACGATCAACTGGTATTACTTTTGATCGAATACCATTATTTGTATGATCAGTAGTAATTACAGCTTTATTACTTTTACTATCTTTGCCTGTATTAGCAGGAGCAATTACTATATTATTAACTGAT---------------------------------------------------------------------------
>GMBCN631-15|Rhiniinae|COI-5P
-ATTATATTTCATTTTTGGAGCATGATCCGGAATAGTAGGAACATCTTTAAGAATTTTAATTCGAGCCGAATTAGGTCACCCAGGAGCTTTAATTGGAGATGATCAAATTTATAATGTAATTGTAACAGCTCATGCTTTTATTATAATTTTTTTTATAGTAATACCAATTATAATTGGTGGATTTGGAAATTGATTAGTTCCTTTAATATTAGGAGCTCCAGATATAGCTTTCCCTCGAATAAACAATATAAGTTTTTGATTACTACCACCTGCATTAACTTTATTATTAGTAAGTAGTATAGTAGAAAATGGAGCTGGAACAGGATGAACAGTTTACCCTCCTTTATCATCTAATATTGCTCATGGAGGAGCTTCTGTTGATTTAGCTATTTTTTCATTACATTTAGCTGGAATTTCTTCTATTTTAGGAGCAGTAAATTTCATTACAACCGTAATTAATATACGATCAACAGGAATTACATTTGATCGAATACCTTTATTTGTATGATCAGTAGTAATTACAGCTTTATTACTATTATTATCATTACCTGTACTAGCTGGAGCCATTACTATATTATTAACAGATCGAAAC---------------------------------------------------------------------
>GMBCN894-15|Rhiniinae|COI-5P
-ATTATATTTCATTTTTGGAGCATGATCCGGAATAGTAGGAACATCTTTAAGAATTTTAATTCGAGCCGAATTAGGTCACCCAGGAGCTTTAATTGGAGATGATCAAATTTATAATGTAATTGTAACAGCTCATGCTTTTATTATAATTTTTTTTATAGTAATACCAATTATAATTGGTGGATTTGGAAATTGATTAGTTCCTTTAATATTAGGAGCTCCAGATATAGCTTTCCCTCGAATAAACAATATAAGTTTTTGATTACTACCACCTGCATTAACTTTATTATTAGTAAGTAGTATAGTAGAAAATGGAGCTGGAACAGGATGAACAGTTTACCCTCCTTTATCATCTAATATTGCTCATGGAGGAGCTTCTGTTGATTTAGCTATTTTTTCATTACATTTAGCTGGAATTTCTTCTATTTTAGGAGCAGTAAATTTCATTACAACCGTAATTAATATACGATCAACAGGAATTACATTTGATCGAATACCTTTATTTGTATGATCAGTAGTAATTACAGCTTTATTACTATTATTATCATTGCCTGTACTAGCTGGAGCCATTACTATATTATTAACAGAT---------------------------------------------------------------------------
>GMCHB388-14|Stomorhina_discolor|COI-5P
-TTTATATTTTATTTTTGGAGCATGATCCGGAATAATTGGAACATCTTTAAGAATTTTAATTCGAGCTGAATTAGGTCATCCTGGAGCTTTAATTGGAGATGATCAAATTTATAACGTAATTGTTACAGCTCATGCATTTGTAATAATTTTTTTTATAGTTATACCAATTATAATTGGAGGATTTGGAAATTGACTAGTACCCCTTATACTAGGAGCTCCAGATATAGCATTTCCTCGAATGAATAATATAAGTTTTTGACTTTTACCTCCTGCATTAACTTTACTATTAGTAAGTAGTATAGTAGAAAATGGAGCTGGGACAGGATGAACTGTTTACCCACCATTATCTTCTAATATTGCTCATGGAGGAGCTTCAGTTGATTTAGCTATTTTTTCTTTACATTTAGCAGGAATTTCATCTATTTTAGGAGCTGTAAATTTTATTACAACTGTAATTAATATACGATCAACTGGTATTACTTTTGATCGAATACCATTATTTGTATGATCAGTAGTAATTACAGCTTTATTACTTTTACTATCTTTACCTGTATTAGCTGGAGCTATCACTATATTATTAACTGATCGAAAT---------------------------------------------------------------------
>GMCHE034-14|Stomorhina_discolor|COI-5P
-TTTATATTTTATTTTTGGAGCATGATCCGGAATAATTGGAACATCTTTAAGAATTTTAATTCGAGCTGAATTAGGTCATCCTGGAGCTTTAATTGGAGATGATCAAATTTATAACGTAATTGTTACAGCTCATGCATTTGTAATAATTTTTTTTATAGTTATACCAATTATAATTGGAGGATTTGGAAATTGACTAGTACCCCTTATACTAGGAGCTCCAGATATAGCATTTCCTCGAATGAATAATATAAGTTTTTGACTTTTACCTCCTGCATTAACTTTACTATTAGTAAGTAGTATAGTAGAAAATGGAGCTGGGACAGGATGAACTGTTTACCCACCATTATCTTCTAATATTGCTCATGGAGGAGCTTCAGTTGATTTAGCTATTTTTTCTTTACATTTAGCAGGAATTTCATCTATTTTAGGAGCTGTAAATTTTATTACAACTGTAATTAATATACGATCAACTGGTATTACTTTTGATCGAATACCATTATTTGTATGATCAGTAGTAATTACAGCTTTATTACTTTTACTATCTTTACCTGTATTAGCTGGAGCTATCACTATATTATTAACTGAT---------------------------------------------------------------------------
>GMCWK043-15|Rhiniinae|COI-5P
-ATTATATTTTATTTTTGGAGCATGATCCGGAATAGTCGGAACATCTCTAAGAATTTTAATTCGAGCTGAATTAGGTCATCCAGGAGCTTTAATTGGAGATGATCAAATTTATAATGTAATTGTTACAGCTCATGCTTTTGTTATAATTTTTTTTATAGTAATACCAATTATAATTGGAGGATTTGGAAATTGATTAGTTCCTTTAATATTAGGAGCTCCAGATATAGCATTCCCTCGAATAAATAATATAAGTTTTTGATTATTACCTCCAGCACTAACACTACTATTGGTAAGTAGTATAGTAGAAAATGGAGCTGGAACAGGATGAACAGTTTACCCTCCACTATCATCTAATATTGCACATGGAGGAGCTTCTGTTGATTTAGCAATTTTTTCATTACATTTAGCTGGGATCTCTTCTATTTTAGGAGCTGTAAATTTTATTACAACGGTAATTAATATACGATCAACTGGAATTACATTTGATCGAATACCATTATTTGTATGATCAGTAGTGATTACAGCTTTATTATTATTATTATCATTACCAGTACTAGCTGGAGCTATTACAATACTATTAACA------------------------------------------------------------------------------
>GMCWM164-15|Rhiniinae|COI-5P
-ATTATATTTTATTTTTGGAGCATGATCCGGAATAGTCGGAACATCTCTAAGAATTTTAATTCGAGCTGAATTAGGTCATCCAGGAGCTTTAATTGGAGATGATCAAATTTATAATGTAATTGTTACAGCTCATGCTTTTGTTATAATTTTTTTTATAGTAATACCAATTATAATTGGAGGATTTGGAAATTGATTAGTTCCTTTAATATTAGGAGCTCCAGATATAGCATTCCCTCGAATAAATAATATAAGTTTTTGATTATTACCTCCAGCACTAACACTACTATTGGTAAGTAGTATAGTAGAAAATGGAGCTGGAACAGGATGAACAGTTTACCCTCCACTATCATCTAATATTGCACATGGAGGAGCTTCTGTTGATTTAGCAATTTTTTCATTACATTTAGCTGGAATCTCTTCTATTTTAGGAGCTGTGAATTTTATTACAACGGTAATTAATATACGATCAACTGGAATTACATTTGATCGAATACCATTATTTGTATGATCAGTAGTAATTACAGCTTTATTATTATTATTATCATTACCAGTACTAGCTGGAGCTATTACAATA---------------------------------------------------------------------------------------
>GMCWN700-15|Rhiniinae|COI-5P
-ATTATATTTTATTTTTGGAGCATGATCCGGAATAATCGGAACATCTCTAAGAATTTTAATTCGAGCTGAATTAGGTCATCCAGGAGCTTTAATTGGAGATGATCAAATTTATAATGTAATTGTTACAGCTCATGCTTTTGTTATAATTTTTTTTATAGTAATACCAATTATAATTGGAGGATTTGGAAATTGATTAGTTCCTTTAATATTAGGAGCTCCAGATATAGCATTCCCTCGAATAAATAATATAAGTTTTTGATTATTACCTCCAGCACTAACACTACTATTGGTAAGTAGTATAGTAGAAAATGGAGCTGGAACAGGATGAACAGTTTACCCTCCACTATCATCTAATATTGCACATGGAGGAGCTTCTGTTGATTTAGCAATTTTTTCATTACATTTAGCTGGAATCTCTTCTATTTTAGGAGCTGTAAATTTTATTACAACGGTAATTAATATACGATCAACTGGAATTACATTTGATCGAATACCATTATTTGTATGATCAGTAGTAATTACAGCTTTATTATTATTATTATCATTACCAGTACTAGCTGGAGCTATTACAATACTA------------------------------------------------------------------------------------
>GMCWO139-15|Rhiniinae|COI-5P
-ATTATATTTTATTTTTGGAGCATGATCCGGAATAGTCGGAACATCTCTAAGAATTTTAATTCGAGCTGAATTAGGTCATCCAGGAGCTTTAATTGGAGATGATCAAATTTATAATGTAATTGTTACAGCTCATGCTTTTGTTATAATTTTTTTTATAGTAATACCAATTATAATTGGAGGATTTGGAAATTGATTAGTTCCTTTAATATTAGGAGCTCCAGATATAGCATTCCCTCGAATAAATAATATAAGTTTTTGATTATTACCTCCAGCACTAACACTACTATTGGTAAGTAGTATAGTAGAAAATGGAGCTGGAACAGGATGAACAGTTTACCCTCCACTATCATCTAATATTGCACATGGAGGAGCTTCTGTTGATTTAGCAATTTTTTCATTACATTTAGCTGGAATCTCTTCTATTTTAGGAGCTGTAAATTTTATTACAACGGTAATTAATATACGATCAACTGGAATTACATTTGATCGAATACCATTATTTGTATGATCAGTAGTAATTACAGCTTTATTATTATTATTATCATTACCAGTACTAGCTGGAGCTATTACAATACTATTAACAGAT---------------------------------------------------------------------------
>GMCWO140-15|Rhiniinae|COI-5P
-ATTATATTTTATTTTTGGAGCATGATCCGGAATAGTCGGAACATCTCTAAGAATTTTAATTCGAGCTGAATTAGGTCATCCAGGAGCTTTAATTGGAGATGATCAAATTTATAATGTAATTGTTACAGCTCATGCTTTTGTTATAATTTTTTTTATAGTAATACCAATTATAATTGGAGGATTTGGAAATTGATTAATTCCTTTAATATTAGGAGCTCCAGATATAGCATTTCCTCGAATAAATAATATAAGTTTTTGATTATTACCTCCAGCACTAACACTACTATTGGTAAGTAGTATAGTAGAAAATGGAGCTGGAACAGGATGAACAGTTTACCCTCCACTATCATCTAATATTGCGCATGGAGGAGCTTCTGTTGATTTAGCAATTTTTTCATTACATTTAGCTGGAATCTCTTCTATTTTAGGAGCTGTAAATTTTATTACAACAGTAATTAATATACGATCAACTGGAATTACATTTGATCGAATACCATTATTTGTATGATCAGTAGTAATTACAGCTTTATTATTATTATTATCATTACCAGTACTAGCTGGAGCTATTACAATACTATTAACAGAT---------------------------------------------------------------------------
>GMCWP067-15|Rhiniinae|COI-5P
-ATTATATTTTATTTTTGGAGCATGATCCGGAATAGTAGGAACATCTCTAAGAATTTTAATTCGAGCTGAATTAGGTCATCCAGGAGCTTTAATTGGAGATGATCAAATTTATAATGTAATTGTTACAGCTCATGCTTTTGTTATAATTTTTTTTATAGTAATACCAATTATAATTGGAGGATTTGGAAATTGATTAGTTCCTTTAATATTAGGAGCTCCAGATATAGCATTCCCTCGAATAAATAATATAAGTTTTTGATTATTACCTCCAGCACTAACCCTATTATTGGTAAGTAGTATAGTAGAAAATGGAGCTGGAACAGGATGAACAGTTTACCCTCCACTATCATCTAATATTGCACATGGAGGAGCTTCTGTTGATTTAGCAATTTTTTCATTACATTTAGCTGGAATCTCTTCTATTTTAGGAGCTGTAAATTTTATTACAACTGTAATTAATATACGATCAACTGGAATTACATTTGATCGAATACCATTATTTGTATGATCAGTAGTAATTACAGCTTTATTATTATTATTATCATTACCAGTACTAGCTGGAGCTATTACAATACTATTAACAGAT---------------------------------------------------------------------------
>GMEGD012-14|Rhiniinae|COI-5P
--------TTTATTTTTGGAGCATGATCTGGAATAATTGGAACATCTTTAAGAATTTTAATTCGAGCTGAATTAGGACATCCTGGAGCTTTAATTGGAGATGATCAAATTTATAATGTAATTGTTACAGCTCATGCTTTCGTAATAATTTTTTTTATAGTAATACCAATTATAATTGGAGGATTTGGAAATTGATTAGTTCCTTTAATACTAGGAGCTCCAGATATGGCATTTCCTCGAATAAATAATATAAGTTTTTGACTTTTACCTCCTGCATTAACTTTATTATTAGTGAGTAGTATAGTAGAAAATGGAGCTGGGACAGGATGAACTGTTTACCCCCCATTATCTTCTAATATTGCTCATGGAGGAGCTTCAGTTGATTTAGCTATTTTTTCATTACATTTAGCAGGAATTTCTTCTATTTTAGGAGCTGTTAATTTTATTACAACTGTAATTAATATACGATCAACTGGAATTACTTTCGATCGAATACCTTTATTTGTTTGATCTGTAGTAATTACAGCTTTATTACTTTTATTATCCTTACCTGTATTAGCAGGAGCTATTACTATATTATTAACAGATCGAAAT---------------------------------------------------------------------
>GMGMN1228-14|Stomorhina_lunata|COI-5P
-TTTATATTTCATTTTTGGAGCATGATCTGGTATAATTGGAACATCTTTAAGAATTTTAATTCGAGCCGAATTAGGTCATCCTGGAGCTTTAATTGGAGATGATCAAATTTATAATGTAATTGTTACAGCTCATGCTTTTGTAATAATTTTTTTTATAGTAATACCAATTATAATTGGAGGATTTGGAAATTGATTAGTTCCTTTAATATTAGGAGCACCAGATATAGCATTCCCTCGAATAAATAATATAAGTTTTTGACTTTTACCTCCTGCATTAACTTTATTATTAGTCAGTAGTATAGTAGAAAATGGAGCTGGGACAGGATGAACTGTTTACCCACCCTTATCTTCTAATATCGCTCATGGAGGAGCTTCAGTTGATTTAGCTATTTTCTCATTACATTTAGCAGGAATTTCTTCTATTTTAGGAGCTGTAAATTTTATTACGACTGTAATTAATATACGATCAACTGGAATTACTTTTGATCGTATACCTTTATTTGTTTGATCTGTAGTAATTACAGCTTTATTACTTTTATTATCTTTACCTGTATTAGCCGGAGCTATTACTATATTATTAACAGATCGAAATTTAAATACTTCTTTCTTTGATCCAGCAGGAGGAGGAGACCCA---------------------------
>GMIAE017-17|Rhiniinae|COI-5P
--------TTTATTTTTGGAGCATGATCTGGAATAATNGGAACATCTTTAAGAATTTTAATTCGAGCTGAATTAGGTCATCCAGGAGCTTTAATTGGAGATGACCAAATTTATAACGTAATTGTTACAGCCCATGCTTTCGTAATAATTTTTTTTATAGTAATACCTATTATAATTGGAGGATTTGGAAATTGATTAGTACCTCTTATACTAGGAGCTCCAGATATAGCATTCCCTCGAATAAATAATATAAGTTTTTGACTTCTTCCACCCGCATTAACTTTACTATTAGTAAGTAGTATAGTAGAAAACGGAGCTGGGACAGGATGAACTGTTTACCCCCCATTATCTTCTAATATTGCTCACGGAGGAGCTTCAGTTGATTTAGCTATTTTTTCATTACACCTAGCAGGGATTTCTTCTATTTTAGGAGCTGTAAATTTTATTACTACTGTAATTAATATACGATCTACTGGAATTACTTTTGATCGAATACCATTATTTGTATGATCAGTGGTAATTACA------------------------------------------------------------------------------------------------------------------------------------------
>GMIAG050-17|Rhiniinae|COI-5P
-TTTATATTTTATTTTTGGAGCGTGATCCGGTATAGTAGGAACATCATTAAGAATTTTAATTCGAGCCGAATTAGGGCACCCCGGAGCTTTAATTGGAGATGATCAAATTTATAATGTAATTGTTACTGCCCATGCTTTTGTAATAATTTTTTTTATAGTAATACCAATTATAATTGGAGGATTTGGAAACTGATTAGTTCCTTTAATACTAGGAGCCCCAGACATAGCTTTCCCTCGAATAAATAATATAAGTTTTTGACTTTTACCTCCTGCATTAACATTATTATTAGTAAGTAGTATAGTAGAAAATGGAGCTGGAACAGGATGAACTGTTTACCCTCCCTTATCTTCTAATATTGCTCATGGAGGAGCTTCTGTTGATTTAGCTATTTTTTCATTGCATTTAGCAGGAATTTCTTCAATTTTAGGAGCTGTAAATTTTATTACTACTGTAATTAATATACGATCAACAGGAATTACCTTTGATCGAATACCTTTATTTGTTTGATCTGTAGTAATTACAGCTCTATTACTATTATTATCTTTACCTGTATTAGCCGGAGCTATTACTATATTATTAACAGATCGAAAT---------------------------------------------------------------------
>GMIAJ036-17|Rhiniinae|COI-5P
-TTTATATTTTATTTTTGGAGCATGATCTGGAATAATCGGAACATCTTTAAGAATTTTAATTCGAGCTGAATTAGGTCATCCAGGAGCTTTAATTGGAGATGACCAAATTTATAACGTAATTGTTACAGCCCATGCTTTCGTAATAATTTTTTTTATAGTAATACCTATTATAATTGGAGGATTTGGAAATTGATTAGTACCTCTTATACTAGGAGCTCCAGATATAGCATTCCCTCGAATAAATAATATAAGTTTTTGACTTCTTCCACCCGCATTAACTTTACTATTAGTAAGTAGTATAGTAGAAAACGGAGCTGGGACAGGATGAACTGTTTACCCCCCATTATCTTCTAATATTGCTCACGGAGGAGCTTCAGTTGATTTAGCTATTTTTTCATTACACCTAGCAGGGATTTCTTCTATTTTAGGAGCTGTAAATTTTATTACTACTGTAATTAATATACGATCTACTGGAATTACTTTTGATCGAATACCATTATTTGTATGATCAGTGGTAATTACAGCTTTATTACTTCTATTATCTCTACCTGTATTAGCTGGAGCTATTACAATATTATTAACA------------------------------------------------------------------------------
>GMIAK389-17|Stomorhina_discolor|COI-5P
-TTTATATTTTATTTTTGGAGCATGATCCGGAATAATTGGAACATCTTTAAGAATTTTAATTCGAGCTGAATTAGGTCATCCTGGAGCTTTAATTGGAGATGATCAAATTTATAATGTAATTGTTACAGCTCATGCATTTGTAATAATTTTTTTTATAGTTATGCCAATTATAATTGGAGGATTTGGAAATTGACTAGTACCCCTTATACTAGGAGCTCCAGATATAGCATTTCCTCGAATGAATAATATAAGTTTTTGACTTTTACCTCCTGCATTAACTTTACTATTAGTAAGTAGTATAGTAGAAAATGGAGCTGGTACAGGATGAACTGTTTATCCACCATTATCTTCTAATATTGCTCATGGAGGAGCTTCAGTTGATTTAGCTATTTTTTCTTTACATTTAGCAGGAATTTCATCTATTTTAGGAGCTGTAAATTTTATTACAACTGTAATTAATATACGATCAACTGGTATTACTTTTGATCGAATACCATTATTTGTATGATCAGTAGTAATTACAGCTTTATTACTTTTACTATCTTTACCTGTATTAGCTGGAGCTATTACTATGTTATTAACTGAT---------------------------------------------------------------------------
>GMIAK420-17|Stomorhina_discolor|COI-5P
--------TTTATTTTTGGAGCATGATCCGGAATAATTGGAACATCTTTAAGAATTTTAATTCGAGCTGAATTAGGACATCCTGGAGCTTTAATTGGAGATGACCAAATTTATAATGTAATTGTTACAGCTCATGCATTTGTAATAATTTTTTTTATAGTTATACCAATTATAATTGGAGGGTTTGGAAATTGACTAGTACCCCTTATACTAGGAGCTCCAGATATAGCATTCCCTCGAATGAATAATATAAGTTTTTGACTTTTACCTCCTGCATTAACTTTATTATTAGTAAGTAGTATAGTAGAAAACGGAGCTGGGACAGGATGAACTGTTTACCCACCATTATCTTCTAATATTGCTCATGGAGGAGCTTCAGTTGATTTAGCTATTTTTTCTCTACATTTAGCAGGAATTTCATCTATTTTAGGAGCTGTAAATTTTATTACAACTGTAATTAATATACGATCAACTGGTATTACTTTTGATCGAATACCATTATTTGTATGATCAGTAGTAATTACAGCTTTATTACTTTTATTATCTTTGCCTGTATTAGCAGGAGCAATTACTATATTATTAACTGAT---------------------------------------------------------------------------
>GMIBA104-17|Stomorhina_discolor|COI-5P
-TTTATATTTTATTTTTGGAGCATGATCCGGAATAATTGGAACATCTTTAAGAATTTTAATTCGAGCTGAATTAGGACATCCTGGAGCTTTAATTGGAGATGACCAAATTTATAATGTAATTGTTACAGCTCATGCATTTGTAATAATTTTTTTTATAGTTATACCAATTATAATTGGAGGGTTTGGAAATTGACTAGTACCCCTTATACTAGGAGCTCCAGATATAGCATTCCCTCGAATGAATAATATAAGTTTTTGACTTTTACCTCCTGCATTAACTTTACTATTAGTAAGTAGTATAGTAGAAAACGGAGCTGGGACAGGATGAACTGTTTACCCACCATTATCTTCTAATATTGCTCATGGAGGAGCTTCAGTTGATTTAGCTATTTTTTCTCTACATTTAGCAGGAATTTCATCTATTTTAGGAGCTGTAAATTTTATTACAACTGTAATTAATATACGATCAACTGGTATTACTTTTGATCGAATACCATTATTTGTATGATCAGTAGTAATTACAGCTTTATTACTTTTACTATCTTTGCCTGTATTAGCAGGAGCAATTACTATATTATTAACTGATCGAAATT--------------------------------------------------------------------
>GMIBA251-17|Rhiniinae|COI-5P
-TTTATATTTTATTTTTGGAGCATGATCTGGAATAATCGGAACATCTTTAAGAATTTTAATTCGAGCTGAATTAGGTCATCCAGGAGCTTTAATTGGAGATGATCAAATTTATAACGTAATTGTTACAGCCCATGCTTTCGTAATAATTTTTTTTATAGTAATACCTATTATAATTGGAGGATTTGGAAATTGATTAGTACCTCTTATACTAGGAGCCCCAGATATAGCATTCCCTCGAATAAATAATATAAGTTTTTGACTTCTTCCACCCGCATTAACTTTACTATTAGTAAGTAGTATAGTAGAAAACGGAGCTGGGACAGGATGAACTGTTTACCCCCCATTATCTTCTAATATTGCTCACGGAGGAGCTTCAGTTGATTTAGCTATTTTTTCATTACACCTAGCAGGAATTTCTTCTATTTTAGGAGCTGTAAATTTTATTACTACTGTAATTAATATACGATCTACTGGAATTACTTTTGATCGAATACCATTATTTGTATGATCAGTGGTAATTACAGCTTTATTACTTCTATTATCTCTACCTGTATTAGCTGGAGCTATTACAATATTATTAACAGAT---------------------------------------------------------------------------
>GMIBA257-17|Rhiniinae|COI-5P
-TTTATATTTTATTTTTGGAGCATGATCCGGTATAGTAGGAACATCATTAAGAATTTTAATTCGAGCCGAATTAGGGCACCCCGGAGCTTTAATTGGAGATGATCAAATTTATAATGTAATTGTTACTGCCCATGCTTTTGTAATAATTTTTTTTATAGTAATACCAATTATAATTGGAGGATTTGGAAACTGATTAGTTCCTTTAATACTAGGAGCCCCAGACATGGCTTTCCCCNGAATAAATAATATAAGTTTTTGACTTTTACCTCCTGCATTAACATTATTATTAGTAAGTAGTATAGTAGAAAATGGAGCTGGAACAGGATGAACTGTTTACCCTCCCTTATCTTCTAATATTGCTCATGGAGGAGCTTCTGTTGATTTAGCTATTTTTTCATTGCATTTAGCAGGAATTTCTTCAATTTTAGGAGCTGTAAATTTTATTACTACTGTAATTAATATACGATCAACAGGAATTACCTTTGATCGAATACCTTTATTTGTTTGATCTGTAGTAATTACAGCTCTATTACTATTATTATCTTTACCTGTATTAGCCGGAGCTATTACTATATTATTAACAGATCGAAAT---------------------------------------------------------------------
>GMKMA558-15|Rhiniinae|COI-5P
-TTTATATTTCATTTTTGGAGCATGATCTGGAATAATTGGTACATCATTAAGAATTTTAATTCGAGCTGAATTAGGTCATCCTGGAGCTCTAATTGGAGATGATCAAATTTATAATGTAATTGTTACAGCTCATGCTTTTGTAATAATTTTTTTTATAGTAATACCTATTATAATTGGAGGATTTGGAAATTGATTAGTTCCTTTAATATTAGGAGCTCCAGATATAGCCTTTCCTCGAATAAATAATATAAGTTTTTGATTACTTCCACCAGCATTAACTTTACTACTAGTAAGTAGTATAGTAGAAAATGGAGCTGGAACAGGATGAACTGTTTATCCTCCTTTATCTTCTAATATTGCACATGGAGGAGCTTCTGTTGATTTAGCTATTTTTTCTTTACATTTAGCTGGAATTTCATCAATTTTAGGAGCTGTAAATTTTATTACAACTGTAATTAATATACGATCAACAGGAATTACTTTTGATCGAATACCATTATTTGTATGATCAGTAGTAATTACAGCATTATTATTATTATTATCTTTACCAGTATTAGCAGGAGCTATTACTATATTATTAACTGAT---------------------------------------------------------------------------
>GMKMA582-15|Rhiniinae|COI-5P
--------------------------------------GGAACTTCCTTAAGAATTTTAATTCGAGCTGAATTAGGTCATCCTGGAGCTTTAATTGGAGATGATCAAATTTATAATGTAATTGTTACAGCTCATGCTTTTGTAATAATTTTCTTTATAGTAATACCAATTATAATTGGAGGATTCGGAAATTGATTAGTACCTCTTATATTAGGAGCTCCAGATATAGCCTTTCCACGAATAAATAATATAAGTTTTTGGTTACTACCCCCTGCATTAACTTTATTATTAGTAAGTAGTATAGTAGAAAACGGAGCTGGAACAGGATGAACTGTTTACCCTCCTTTATCATCTAATATCGCTCATGGAGGAGCTTCTGTTGATTTAGCTATTTTTTCTTTACATTTAGCTGGAATTTCTTCTATTTTAGGAGCTGTAAATTTTATTACAACTGTAATTAATATACGATCAACAGGAATTACATTTGACCGAATACCATTATTTGTATGATCAGTTGTAATTACAGCTTTATTATTATTATTATCATTACCTGTATTAGCAGGAGCTATTACTATA---------------------------------------------------------------------------------------
>GMKMA584-15|Rhyncomya_soyauxi|COI-5P
-ATTATATTTTATTTTTGGAGCATGATCCGGAATAGTAGGAACATCATTAAGAATTTTAATTCGAGCTGAACTAGGGCATCCTGGAGCATTAATTGGAGATGATCAAATTTATAACGTAATTGTTACAGCTCATGCATTTGTAATAATTTTTTTTATAGTAATACCAATTATAATTGGAGGATTTGGAAACTGACTAGTTCCTCTTATATTAGGAGCCCCAGATATAGCCTTTCCTCGAATAAATAATATAAGTTTTTGATTACTACCTCCTGCATTAACTTTACTACTAGTAAGTAGTATAGTAGAAAACGGAGCTGGAACAGGTTGAACTGTTTACCCACCTTTATCATCTAACATTGCTCATGGAGGAGCCTCTGTTGATTTAGCTATTTTTTCCCTTCATTTAGCTGGAATTTCCTCTATTTTAGGAGCTGTAAACTTTATTACAACTGTAATTAATATACGATCAACAGGAATCACATTTGATCGAATACCTTTATTTGTATGATCAGTAGTAATTACAGCTTTATTATTATTACTATCATTACCTGTATTAGCAGGAGCAATTACTATATTATTAACAGAT---------------------------------------------------------------------------
>GMKMA593-15|Rhiniinae|COI-5P
--------TTTATTTTTGGAGCATGATCCGGTATAGTAGGAACTTCATTAAGAATTTTAATTCGAGCTGAATTAGGTCATCCTGGAGCTTTAATTGGAGATGATCAAATTTATAATGTAATTGTTACAGCTCATGCTTTTGTAATAATTTTCTTTATAGTAATACCAATTATAATTGGAGGATTTGGAAATTGATTAGTACCTCTTATATTAGGAGCTCCAGATATAGCCTTTCCACGAATAAATAATATAAGTTTTTGATTACTACCCCCTGCATTAACTTTATTATTAGTAAGTAGTATAGTAGAAAACGGAGCTGGAACAGGATGAACTGTTTACCCTCCTTTATCATCTAATATCGCTCATGGAGGAGCTTCTGTTGATTTAGCTATTTTTTCTTTACATTTAGCTGGAATTTCTTCTATTTTAGGAGCTGTAAATTTTATTACAACTGTAATTAACATACGATCAACAGGAATTACATTTGACCGAATACCATTATTTGTATGATCAGTCGTAATTACAGCTTTATTATTATTATTATCATTACCTGTATTAGCAGGAGCTATTACTATA---------------------------------------------------------------------------------------
>GMKMB601-15|Rhiniinae|COI-5P
-ATTATATTTTATTTTTGGAGCATGATCTGGTATAGTAGGAACATCATTAAGAATTTTAATTCGAGCTGAATTAGGTCATCCTGGAGCTTTAATTGGAGACGATCAAATTTATAATGTAATTGTCACAGCTCATGCCTTCGTAATAATTTTTTTTATAGTAATACCAATTATAATTGGAGGATTTGGAAATTGATTAGTTCCTCTTATGTTAGGAGCCCCAGATATAGCATTTCCACGAATAAATAATATAAGTTTTTGATTACTACCCCCTGCATTAACTTTATTATTAGTAAGTAGTATAGTAGAAAACGGAGCTGGAACAGGATGAACTGTTTACCCTCCTTTATCATCTAATATTGCTCATGGAGGAGCTTCTGTTGATTTAGCTATTTTTTCCTTACATTTAGCTGGAATTTCTTCTATTTTAGGAGCTGTAAATTTTATTACAACTGTAATTAATATACGATCAACAGGAATTACATTTGATCGAATACCGTTATTTGTATGATCAGTTGTAATTACAGCTTTATTATTATTATTATCA---------------------------------------------------------------------------------------------------------------------
>GMKMB609-15|Rhiniinae|COI-5P
-ATTATATTTTATTTTTGGAGCATGATCTGGTATAGTAGGAACATCATTAAGAATTTTAATTCGAGCTGAATTAGGTCATCCTGGAGCTTTAATTGGAGACGATCAAATTTATAATGTAATTGTCACAGCTCATGCCTTCGTAATAATTTTTTTTATAGTAATACCAATTATAATTGGAGGATTTGGAAATTGATTAGTTCCTCTTATATTAGGAGCCCCAGATATAGCATTTCCACGAATAAATAATATAAGTTTTTGATTACTACCCCCTGCATTAACTTTATTATTAGTAAGTAGTATAGTAGAAAACGGAGCTGGAACAGGATGAACTGTTTACCCTCCTTTATCATCTAATATTGCTCATGGAGGAGCTTCTGTTGATTTAGCTATTTTTTCCTTACATTTAGCTGGAATTTCTTCTATTTTAGGAGCTGTAAATTTTATTACAACTGTAATTAATATACGATCAACAGGAATTACATTTGATCGAATACCGTTATTTGTATGATCAGTTGTAATTACAGCTTTATTATTATTATTATCATTACCTGTA------------------------------------------------------------------------------------------------------------
>GMKMD027-15|Rhyncomya_soyauxi|COI-5P
--------------------------------------GGAACATCATTAAGAATTTTAATTCGAGCTGAACTAGGACATCCTGGAGCATTAATTGGAGATGATCAAATTTATAACGTAATTGTTACAGCTCATGCATTTGTAATAATTTTTTTTATAGTAATACCAATTATAATTGGAGGATTTGGAAACTGACTAGTTCCTCTTATATTAGGAGCCCCAGATATAGCCTTTCCTCGAATAAATAATATAAGTTTTTGATTACTACCTCCTGCATTAACTTTACTACTAGTAAGTAGTATAGTAGAAAACGGAGCTGGAACAGGTTGAACTGTTTACCCACCTTTATCATCTAACATTGCTCATGGAGGAGCCTCTGTTGATTTAGCTATTTTTTCCCTTCATTTAGCTGGAATTTCCTCTATTTTAGGAGCTGTAAACTTTATTACAACTGTAATTAATATACGATCAACAGGAATCACATTTGATCGAATACCTTTATTTGTATGATCAGTAGTAATTACAGCTTTATTATTATTACTATCATTACCTGTATTAGCAGGAGCAATTACTATA---------------------------------------------------------------------------------------
>GMKMD029-15|Rhyncomya_soyauxi|COI-5P
--------------------------------------GGAACATCATTAAGAATTTTAATTCGAGCTGAACTAGGGCATCCTGGAGCATTAATTGGAGATGATCAAATTTATAACGTAATTGTTACAGCTCATGCATTTGTAATAATTTTTTTTATAGTAATACCAATTATAATTGGAGGATTTGGAAACTGACTAGTTCCTCTTATATTAGGAGCCCCAGATATAGCCTTTCCTCGAATAAATAATATAAGTTTTTGATTACTACCTCCTGCATTAACTTTACTACTAGTAAGTAGTATAGTAGAAAACGGAGCTGGAACAGGTTGAACTGTTTACCCACCTTTATCATCTAACATTGCTCATGGAGGAGCCTCTGTTGATTTAGCTATTTTTTCCCTTCATTTAGCTGGAATTTCCTCTATTTTAGGAGCTGTAAACTTTATTACAACTGTAATTAATATACGATCAACAGGAATCACATTTGATCGAATACCTTTATTTGTATGATCAGTAGTAATTACAGCTTTATTATTATTACTATCATTACCTGTATTAGCAGGAGCAATTACTATA---------------------------------------------------------------------------------------
>GMKME194-15|Rhyncomya_soyauxi|COI-5P
-ATTATATTTTATTTTTGGAGCATGATCCGGAATAGTAGGAACATCATTAAGAATTTTAATTCGAGCTGAACTAGGGCATCCTGGAGCATTAATTGGAGATGATCAAATTTATAACGTAATTGTTACAGCTCATGCATTTGTAATAATTTTTTTTATAGTAATACCAATTATAATTGGAGGATTTGGAAACTGACTAGTTCCTCTTATATTAGGAGCCCCAGATATAGCCTTTCCTCGAATAAATAATATAAGTTTTTGATTACTACCTCCTGCATTAACTTTACTACTAGTAAGTAGTATAGTAGAAAACGGAGCTGGAACAGGTTGAACTGTTTACCCACCTTTATCATCTAACATTGCTCATGGAGGAGCCTCTGTTGATTTAGCTATTTTTTCCCTTCATTTAGCTGGAATTTCCTCTATTTTAGGAGCTGTAAACTTTATTACAACTGTAATTAATATACGATCAACAGGAATCACATTTGATCGAATACCTTTATTTGTATGATCAGTAGTAATTACAGCTTTATTATTATTACTATCATTACCTGTATTAGCAGGAGCAATTACTATATTATTAACA------------------------------------------------------------------------------
>GMKME204-15|Rhiniinae|COI-5P
-ATTATATTTTATTTTTGGAGCATGATCTGGAATAGTAGGAACATCTTTAAGAATTTTAATTCGAGCTGAATTAGGTCATCCTGGAGCTTTAATTGGAGATGATCAAATTTATAATGTAATTGTTACAGCCCATGCTTTTGTAATAATTTTCTTTATAGTAATACCAATTATAATTGGAGGATTTGGAAATTGATTAGTTCCTTTAATATTAGGAGCTCCAGATATAGCTTTTCCTCGTATAAATAATATAAGATTTTGATTACTACCTCCTGCACTAACCCTATTGTTAGTAAGTAGTATAGTAGAAAATGGAGCTGGAACAGGATGAACTGTTTATCCTCCCCTATCATCTAATATTGCCCATGGAGGAGCTTCTGTAGATTTAGCAATTTTTTCCTTACACTTAGCTGGAATTTCTTCTATTTTAGGAGCTGTTAATTTTATTACAACTGTAATTAATATACGATCAACAGGAATTACATTTGATCGAATACCTCTATTTGTATGATCAGTAGTAATTACAGCTCTATTATTATTATTATCCTTACCTGTATTAGCAGGA---------------------------------------------------------------------------------------------------
>GMKMF003-15|Rhyncomya_soyauxi|COI-5P
-ATTATATTTTATTTTTGGAGCATGATCCGGAATAGTAGGAACATCATTAAGAATTTTAATTCGAGCTGAACTAGGGCATCCTGGAGCATTAATTGGAGATGATCAAATTTATAACGTAATTGTTACAGCTCATGCATTTGTAATAATTTTTTTTATAGTAATACCAATTATAATTGGAGGATTTGGAAACTGACTAGTTCCTCTTATATTAGGAGCCCCAGATATAGCCTTTCCTCGAATAAATAATATAAGTTTTTGATTACTACCTCCTGCATTAACTTTACTACTAGTAAGTAGTATAGTAGAAAACGGAGCTGGAACAGGTTGAACTGTTTACCCACCTTTATCATCTAACATTGCTCATGGAGGAGCCTCTGTTGATTTAGCTATTTTTTCCCTTCATTTAGCTGGAATTTCCTCTATTTTAGGAGCTGTAAACTTTATTACAACTGTAATTAATATACGATCAACAGGAATCACATTTGATCGAATACCTTTATTTGTATGATCAGTAGTAATTACAGCTTTATTATTATTACTATCATTACCTGTATTAGCAGGAGCAATTACTATA---------------------------------------------------------------------------------------
>GMKMF022-15|Rhiniinae|COI-5P
-ACTATATTTTATTTTTGGAGCATGATCCGGTATAGTAGGAACTTCATTAAGAATTTTAATTCGAGCTGAATTAGGTCATCCTGGAGCTTTAATTGGAGATGATCAAATTTATAATGTAATTGTTACAGCTCATGCTTTTGTAATAATTTTCTTTATAGTAATACCAATTATAATTGGAGGATTTGGAAATTGATTAGTACCTCTTATATTAGGAGCTCCAGATATAGCCTTTCCACGAATAAATAATATAAGTTTTTGATTACTACCCCCTGCATTAACTTTATTATTAGTAAGTAGTATAGTAGAAAACGGAGCTGGAACAGGATGAACTGTTTACCCTCCTTTATCATCTAATATCGCTCATGGAGGAGCTTCTGTTGATTTAGCTATTTTTTCTTTACATTTAGCTGGAATTTCTTCTATTTTAGGAGCTGTAAATTTTATTACAACTGTAATTAACATACGATCAACAGGAATTACATTTGACCGAATACCATTATTTGTATGATCAGTCGTAATTACAGCTTTATTATTATTATTATCATTACCTGTATTAGCAGGAGCTATTACTATATTATTAACAGAT---------------------------------------------------------------------------
>GMKMG357-15|Rhiniinae|COI-5P
--------------TTTGGAGCATGATCCGGTATAGTAGGAACTTCCTTAAGAATTTTAATTCGAGCTGAATTAGGTCATCCTGGAGCTTTAATTGGAGATGATCAAATTTATAATGTAATTGTTACAGCTCATGCTTTTGTAATAATTTTCTTTATAGTAATACCAATTATAATTGGAGGATTCGGAAATTGATTAGTACCTCTTATATTAGGAGCTCCAGATATAGCCTTTCCACGAATAAATAATATAAGTTTTTGGTTACTACCCCCTGCATTAACTTTACTATTAGTAAGTAGTATAGTAGAAAACGGAGCTGGAACAGGATGAACTGTTTACCCTCCTTTATCATCTAATATCGCTCATGGAGGAGCTTCTGTTGATTTAGCTATTTTTTCTTTACACTTAGCTGGAATTTCTTCTATTTTAGGAGCTGTAAATTTTATTACAACTGTAATTAATATACGATCAACAGGAATTACATTTGACCGAATACCATTATTTGTATGATCAGTCGTAATTACAGCTTTATTATTATTATTATCATTACCTGTATTAGCAGGAGCTATTACTATATTATTAACA------------------------------------------------------------------------------
>GMKMH199-15|Rhiniinae|COI-5P
--------TTTATTTTTGGAGCATGATCTGGTATAGTAGGAACATCATTAAGAATTTTAATTCGAGCTGAATTAGGTCATCCTGGAGCTTTAATTGGAGACGATCAAATTTATAATGTAATTGTCACAGCTCATGCCTTCGTAATAATTTTTTTTATAGTAATACCAATTATAATTGGAGGATTTGGAAATTGATTAGTTCCTCTTATGTTAGGAGCCCCAGATATAGCATTTCCACGAATAAATAATATAAGTTTTTGATTACTACCCCCTGCATTAACTTTATTATTAGTAAGTAGTATAGTAGAAAACGGAGCTGGAACAGGATGAACTGTTTACCCTCCTTTATCATCTAATATTGCTCATGGAGGAGCTTCTGTTGATTTAGCCATTTTTTCCTTACATTTAGCTGGAATTTCTTCTATTTTAGGAGCTGTAAATTTTATTACAACTGTAATTAATATACGATCAACAGGAATTACATTTGATCGAATACCGTTATTTGTATGATCAGTTGTAATTACAGCTTTATTATTATTATTATCA---------------------------------------------------------------------------------------------------------------------
>GMKMI691-15|Rhiniinae|COI-5P
-ATTATATTTTATTTTTGGAGCATGATCTGGAATAGTAGGAACATCTTTAAGAATTTTAATTCGAGCTGAATTAGGTCATCCTGGAGCTTTAATTGGAGATGATCAAATTTATAATGTAATTGTTACAGCTCATGCTTTTGTAATAATTTTCTTTATAGTAATACCAATTATAATTGGAGGATTTGGAAATTGATTAGTTCCTTTAATATTAGGAGCTCCAGATATAGCTTTTCCTCGTATAAATAATATAAGATTTTGATTACTACCTCCTGCACTAACCCTATTGTTAGTAAGTAGTATAGTAGAAAATGGAGCTGGAACAGGATGAACTGTTTATCCTCCCCTATCATCTAATATTGCTCATGGAGGAGCTTCTGTAGATTTAGCAATTTTTTCCTTACACTTAGCTGGAATTTCTTCTATTTTGGGGGCTGTTAATTTTATTACAACTGTAATTAATATACGATCAACAGGAATTACATTTGATCGAATACCTCTATTTGTATGATCAGTAGTAATTACAGCTCTATTATTATTATTATCCTTACCTGTATTAGCAGGAGCTATTACAATGTTATTAACTGAT---------------------------------------------------------------------------
>GMKMJ917-15|Rhiniinae|COI-5P
-ACTATATTTTATTTTTGGAGCATGATCCGGTATAGTAGGAACTTCATTAAGAATTTTAATTCGAGCTGAATTAGGTCATCCTGGAGCTTTAATTGGAGATGATCAAATTTATAATGTAATTGTTACAGCTCATGCTTTTGTAATAATTTTCTTTATAGTAATACCAATTATAATTGGAGGATTTGGAAATTGATTAGTACCTCTTATATTAGGAGCTCCAGATATAGCCTTTCCACGAATAAATAATATAAGTTTTTGATTACTACCCCCTGCATTAACTTTATTATTAGTAAGTAGTATAGTAGAAAACGGAGCTGGAACAGGATGAACTGTTTACCCTCCTTTATCATCTAATATCGCTCATGGAGGAGCTTCTGTTGATTTAGCTATTTTTTCTTTACATTTAGCTGGAATTTCTTCTATTTTAGGAGCTGTAAATTTTATTACAACTGTAATTAACATACGATCAACAGGAATTACATTTGACCGAATACCATTATTTGTATGATCAGTCGTAATTACAGCTTTATTATTATTATTATCATTACCTGTATTAGCAGGAGCTATTACTATATTATTAACAGATCGAAAT---------------------------------------------------------------------
>GMKMJ926-15|Rhiniinae|COI-5P
-ACTATATTTTATTTTTGGAGCATGATCCGGTATAGTAGGAACTTCATTAAGAATTTTAATTCGAGCTGAATTAGGTCATCCTGGAGCTTTAATTGGAGATGATCAAATTTATAATGTAATTGTTACAGCTCATGCTTTTGTAATAATTTTCTTTATAGTAATACCAATTATAATTGGAGGATTTGGAAATTGATTAGTACCTCTTATATTAGGAGCTCCAGATATAGCCTTTCCACGAATAAATAATATAAGTTTTTGATTACTACCCCCTGCATTAACTTTATTATTAGTAAGTAGTATAGTAGAAAACGGAGCTGGAACAGGATGAACTGTTTACCCTCCTTTATCATCTAATATCGCTCATGGAGGAGCTTCTGTTGATTTAGCTATTTTTTCTTTACATTTAGCTGGAATTTCTTCTATTTTAGGAGCTGTAAATTTTATTACAACTGTAATTAACATACGATCAACAGGAATTACATTTGACCGAATACCATTATTTGTATGATCAGTCGTAATTACAGCTTTATTATTATTATTATCATTACCTGTATTAGCAGGAGCTATTACTATATTATTAACAGATCGAAAT---------------------------------------------------------------------
>GMKMJ950-15|Rhyncomya_soyauxi|COI-5P
-----TATTTTATTTTTGGAGCATGATCCGGAATAGTAGGAACATCATTAAGAATTTTAATTCGAGCTGAACTAGGGCATCCTGGAGCATTAATTGGAGATGATCAAATTTATAACGTAATTGTTACAGCTCATGCATTTGTAATAATTTTTTTTATAGTAATACCAATTATAATTGGAGGATTTGGAAACTGACTAGTTCCTCTTATATTAGGAGCCCCAGATATAGCCTTTCCTCGAATAAATAATATAAGTTTTTGATTACTACCTCCTGCATTAACTTTACTACTAGTAAGTAGTATAGTAGAAAACGGAGCTGGAACAGGTTGAACTGTTTACCCACCTTTATCATCTAACATTGCTCATGGAGGAGCCTCTGTTGATTTAGCTATTTTTTCCCTTCATTTAGCTGGAATTTCCTCTATTTTAGGAGCTGTAAACTTTATTACAACTGTAATTAATATACGATCAACAGGAATCACATTTGATCGAATACCTTTATTTGTATGATCAGTAGTAATTACAGCTTTATTATTATTACTATCATTACCTGTATTAGCAGGAGCAATTACTATATTATTAACAGAT---------------------------------------------------------------------------
>GMKML237-15|Rhiniinae|COI-5P
-ACTATATTTTATTTTTGGAGCATGATCCGGTATAGTAGGAACTTCATTAAGAATTTTAATTCGAGCTGAATTGGGTCATCCTGGAGCTTTAATTGGAGATGATCAAATTTATAATGTAATTGTTACAGCTCATGCTTTTGTAATAATTTTCTTTATAGTAATACCAATTATAATTGGAGGATTTGGAAATTGATTAGTACCTCTTATATTAGGAGCTCCAGATATAGCCTTTCCACGAATAAATAATATAAGTTTTTGATTACTACCCCCTGCATTAACTTTATTATTAGTAAGTAGTATAGTAGAAAACGGAGCTGGAACAGGATGAACTGTTTACCCTCCTTTATCATCTAATATCGCTCATGGAGGAGCTTCTGTTGATTTAGCTATTTTTTCTTTACATTTAGCTGGAATTTCTTCTATTTTAGGAGCTGTAAATTTTATTACAACTGTAATTAACATACGATCAACAGGAATTACATTTGACCGAATACCATTATTTGTATGATCAGTCGTAATTACAGCTTTATTATTATTATTATCATTACCTGTATTAGCAGGAGCTATTACTATATTATTAACAGATCGAAATTTAAAT---------------------------------------------------------------
>GMKML243-15|Rhyncomya_soyauxi|COI-5P
-ATTATATTTTATTTTTGGAGCATGATCCGGAATAGTAGGAACATCATTAAGAATTTTAATTCGAGCTGAGCTAGGGCATCCTGGAGCATTAATTGGAGATGATCAAATTTATAACGTAATTGTTACAGCTCATGCATTTGTAATAATTTTTTTTATAGTAATACCAATTATAATTGGAGGATTTGGAAACTGACTAGTTCCTCTTATATTAGGAGCCCCAGATATAGCCTTTCCTCGAATAAATAATATAAGTTTTTGATTACTACCTCCTGCATTAACTTTACTACTAGTAAGTAGTATAGTAGAAAACGGAGCTGGAACAGGTTGAACTGTTTACCCACCTTTATCATCTAACATTGCTCATGGAGGAGCCTCTGTTGATTTAGCTATTTTTTCCCTTCATTTAGCTGGAATTTCCTCTATTTTAGGAGCTGTAAACTTTATTACAACTGTAATTAATATACGATCAACAGGAATCACATTTGATCGAATACCTTTATTTGTATGATCAGTAGTAATTACAGCTTTATTATTATTACTATCATTACCTGTATTAGCAGGAGCAATTACTATATTATTAACAGAT---------------------------------------------------------------------------
>GMKMN024-15|Rhiniinae|COI-5P
-ACTATATTTTATTTTTGGAGCATGATCCGGTATAGTAGGAACTTCATTAAGAATTTTAATTCGAGCTGAATTAGGTCATCCTGGAGCTTTAATTGGAGATGATCAAATTTATAATGTAATTGTTACAGCTCATGCTTTTGTAATAATTTTCTTTATAGTAATACCAATTATAATTGGAGGATTTGGAAATTGATTAGTACCTCTTATATTAGGAGCTCCAGATATAGCCTTTCCACGAATAAATAATATAAGTTTTTGATTACTACCCCCTGCATTAACTTTATTATTAGTAAGTAGTATAGTAGAAAATGGAGCTGGAACAGGATGAACTGTTTACCCTCCTTTATCATCTAATATCGCTCATGGAGGAGCTTCTGTTGATTTAGCTATTTTTTCTTTACATTTAGCTGGAATTTCTTCTATTTTAGGAGCTGTAAATTTTATTACAACTGTAATTAACATACGATCAACAGGAATTACATTTGACCGAATACCATTATTTGTATGATCAGTCGTAATTACAGCTTTATTATTATTATTATCATTA------------------------------------------------------------------------------------------------------------------
>GMKMN026-15|Rhiniinae|COI-5P
-ATTATATTTTATTTTTGGAGCATGATCTGGTATAGTAGGAACATCATTAAGAATTTTAATTCGAGCTGAATTAGGTCATCCTGGAGCTTTAATTGGAGATGATCAAATTTATAATGTAATTGTCACAGCTCATGCCTTCGTAATAATTTTTTTTATAGTAATACCAATTATAATTGGAGGATTTGGAAATTGATTAGTTCCTCTTATGTTAGGAGCCCCAGATATAGCATTTCCACGAATAAATAATATAAGTTTTTGATTACTACCCCCTGCATTAACTTTATTATTAGTAAGTAGTATAGTAGAAAACGGAGCTGGAACAGGATGAACTGTTTACCCTCCTTTATCATCTAATATTGCTCATGGAGGAGCTTCTGTTGATTTAGCTATTTTTTCCTTACATTTAGCTGGAATTTCTTCTATTTTAGGAGCTGTAAATTTTATTACAACTGTAATTAATATACGATCAACAGGAATTACATTTGATCGAATACCGTTATTTGTATGATCAGTTGTAATTACAGCTTTATTATTATTATTATCATTACCTGTATTAGCAGGAGCAATCACTATATTATTAACAGAT---------------------------------------------------------------------------
>GMKMN028-15|Rhiniinae|COI-5P
-ATTATATTTTATTTTTGGAGCATGATCTGGAATAGTAGGAACATCTTTAAGAATTTTAATTCGAGCTGAATTAGGTCATCCTGGAGCTTTAATTGGAGATGATCAAATTTATAATGTAATTGTTACAGCCCATGCTTTTGTAATAATTTTCTTTATAGTAATACCAATTATAATTGGAGGATTTGGAAATTGATTAGTTCCTTTAATATTAGGAGCTCCAGATATAGCTTTTCCTCGTATAAATAATATAAGATTTTGATTACTACCTCCTGCACTAACCCTATTGTTAGTAAGTAGTATAGTAGAAAATGGAGCTGGAACAGGATGAACTGTTTATCCTCCCCTATCATCTAATATTGCTCATGGAGGAGCTTCTGTAGATTTAGCAATTTTTTCCTTACACTTAGCTGGAATTTCTTCTATTTTGGGGGCTGTTAATTTTATTACAACTGTAATTAATATACGATCAACAGGAATTACATTTGATCGAATACCTCTATTTGTATGATCAGTAGTAATTACAGCTTTATTATTATTATTATCCTTACCTGTATTAGCAGGAGCTATTACAATGTTATTAACTGATCGA------------------------------------------------------------------------
>GMKMS030-15|Rhyncomya_soyauxi|COI-5P
-ATTATATTTTATTTTTGGAGCATGATCCGGAATAGTAGGAACATCATTAAGAATTTTAATTCGAGCTGAACTAGGGCATCCTGGAGCATTAATTGGAGATGATCAAATTTATAACGTAATTGTTACAGCTCATGCATTTGTAATAATTTTTTTTATAGTAATACCAATTATAATTGGAGGATTTGGAAACTGACTAGTTCCTCTTATATTAGGAGCCCCAGATATAGCCTTTCCTCGAATAAATAATATAAGTTTTTGATTACTACCTCCTGCATTAACTTTACTACTAGTAAGTAGTATAGTAGAAAACGGAGCTGGAACAGGTTGAACTGTTTACCCACCTTTATCATCTAACATTGCTCATGGAGGAGCCTCTGTTGATTTAGCTATTTTTTCCCTTCATTTAGCTGGAATTTCCTCTATTTTAGGAGCTGTAAACTTTATTACAACTGTAATTAATATACGATCAACAGGAATCACATTTGATCGAATACCTTTATTTGTATGATCAGTAGTAATTACAGCTTTATTATTATTACTATCATTACCTGTATTAGCAGGAGCAATTACTATATTATTAACAGATCGAAAT---------------------------------------------------------------------
>GMKMT173-15|Rhiniinae|COI-5P
-ACTATATTTTATTTTTGGAGCATGATCCGGTATAGTAGGAACTTCATTAAGAATTTTAATTCGAGCTGAATTAGGTCATCCTGGAGCTTTAATTGGAGATGATCAAATTTATAATGTAATTGTTACAGCTCATGCTTTTGTAATAATTTTCTTTATAGTAATACCAATTATAATTGGAGGATTTGGAAATTGATTAGTACCTCTTATATTAGGAGCTCCAGATATAGCCTTTCCACGAATAAATAATATAAGTTTTTGATTACTACCCCCTGCATTAACTTTATTATTAGTAAGTAGTATAGTAGAAAACGGAGCTGGAACAGGATGAACTGTTTACCCTCCTTTATCATCTAATATCGCTCATGGAGGAGCTTCTGTTGATTTAGCTATTTTTTCTTTACATTTAGCTGGAATTTCTTCTATTTTAGGAGCTGTAAATTTTATTACAACTGTAATTAACATACGATCAACAGGAATTACATTTGACCGAATACCATTATTTGTATGATCAGTCGTAATTACAGCTTTATTATTATTATTATCATTACCTGTATTAGCAGGAGCTATTACTATATTATTAACAGAT---------------------------------------------------------------------------
>GMKMT188-15|Rhiniinae|COI-5P
-TTTATATTTCATTTTTGGAGCATGATCTGGAATAATTGGTACATCATTAAGAATTTTAATTCGAGCTGAACTAGGTCATCCTGGAGCTCTAATTGGAGATGATCAAATTTATAATGTAATTGTTACAGCTCATGCTTTTGTAATAATTTTTTTTATAGTAATACCTATTATAATTGGAGGATTTGGAAATTGATTAGTTCCTTTAATATTAGGAGCTCCAGATATAGCCTTTCCTCGAATAAATAATATAAGTTTTTGATTACTTCCACCAGCATTAACTTTACTACTAGTAAGTAGTATAGTAGAAAATGGAGCTGGAACAGGATGAACTGTTTATCCTCCTTTATCTTCTAATATTGCACATGGAGGAGCTTCTGTTGATTTAGCTATTTTTTCTTTACATTTAGCTGGAATTTCATCAATTTTAGGAGCTGTAAATTTTATTACAACTGTAATTAATATACGATCAACAGGAATTACCTTTGATCGAATACCATTATTTGTATGATCAGTAGTAATTACAGCATTATTATTATTATTATCTTTACCAGTATTAGCAGGAGCTATTACTATATTATTAACTGATCGAAAT---------------------------------------------------------------------
>GMKMT195-15|Rhiniinae|COI-5P
-ATTATATTTTATTTTTGGAGCATGATCTGGTATAGTAGGAACATCATTAAGAATTTTAATTCGAGCTGAATTAGGTCATCCTGGAGCTTTAATTGGAGATGATCAAATTTATAATGTAATTGTCACAGCTCATGCCTTCGTAATAATTTTTTTTATAGTAATACCAATTATAATTGGAGGATTTGGAAATTGATTAGTTCCTCTTATGTTAGGAGCCCCAGATATAGCATTTCCACGAATAAATAATATAAGTTTTTGATTACTACCCCCTGCATTAACTTTATTATTAGTAAGTAGTATAGTAGAAAACGGAGCTGGAACAGGATGAACTGTTTACCCTCCTTTATCATCTAATATTGCTCATGGAGGAGCTTCTGTTGATTTAGCTATTTTTTCCTTACATTTAGCTGGAATTTCTTCTATTTTAGGAGCTGTAAATTTTATTACAACTGTAATTAATATACGATCAACAGGAATTACATTTGATCGAATACCGTTATTTGTATGATCAGTTGTAATTACAGCTTTATTATTATTATTATCATTACCTGTATTAGCAGGAGCAATCACTATATTATTAACAGAT---------------------------------------------------------------------------
>GMKMT200-15|Rhiniinae|COI-5P
-ACTATATTTTATTTTTGGAGCATGATCCGGTATAGTAGGAACTTCCTTAAGAATTTTAATTCGAGCTGAATTAGGTCATCCTGGAGCTTTAATTGGAGATGATCAAATTTATAATGTAATTGTTACAGCTCATGCTTTTGTAATAATTTTCTTTATAGTAATACCAATTATAATTGGAGGATTCGGAAATTGATTAGTACCTCTTATATTAGGAGCTCCAGATATAGCATTTCCACGAATAAATAATATAAGTTTTTGATTGCTACCCCCTGCATTAACTTTATTATTAGTAAGTAGTATAGTAGAAAACGGAGCTGGAACAGGATGAACTGTTTACCCTCCTTTATCATCTAATATCGCTCATGGAGGAGCTTCTGTTGATTTAGCTATTTTTTCTTTACATTTAGCTGGAATTTCTTCTATTTTAGGAGCTGTAAATTTTATTACAACTGTAATTAATATACGATCAACAGGAATTACATTTGACCGAATACCATTGTTTGTATGATCAGTCGTAATTACAGCTTTATTATTATTATTATCATTACCTGTATTAGCA------------------------------------------------------------------------------------------------------
>GMKMU108-15|Rhiniinae|COI-5P
-ATTATATTTTATTTTTGGAGCATGATCTGGAATAGTAGGAACATCTTTAAGAATTTTAATTCGAGCTGAATTAGGTCATCCTGGAGCTTTAATTGGAGATGACCAAATTTATAATGTAATTGTTACAGCCCATGCTTTTGTAATAATTTTCTTTATAGTAATACCAATTATAATTGGAGGATTTGGAAATTGATTAGTTCCTTTAATATTAGGAGCCCCAGATATAGCTTTTCCTCGTATAAATAATATAAGATTTTGATTACTACCTCCTGCACTAACCCTATTGTTAGTAAGTAGTATAGTAGAAAATGGAGCTGGAACAGGATGAACTGTTTATCCTCCCTTATCATCTAATATTGCTCATGGAGGAGCTTCTGTAGATTTAGCAATTTTTTCCTTACACTTAGCTGGAATTTCTTCTATTTTGGGGGCTGTTAATTTTATTACAACTGTAATTAATATACGATCAACAGGAATTACATTTGATCGAATACCTCTATTTGTATGATCAGTAGTAATTACAGCTCTATTATTATTATTATCCTTACCTGTATTAGCAGGAGCTATTACAATGTTATTAACTGAT---------------------------------------------------------------------------
>GMKMU731-15|Rhiniinae|COI-5P
-ACTATATTTTATTTTTGGAGCATGATCCGGTATAGTAGGAACTTCATTAAGAATTTTAATTCGAGCTGAATTAGGTCATCCTGGAGCTTTAATTGGAGATGATCAAATTTATAATGTAATTGTTACAGCTCATGCTTTTGTAATAATTTTCTTTATAGTAATACCAATTATAATTGGAGGATTTGGAAATTGATTAGTACCTCTTATATTAGGAGCTCCAGATATAGCCTTTCCACGAATAAATAATATAAGTTTTTGATTACTACCCCCTGCATTAACTTTATTATTAGTAAGTAGTATAGTAGAAAACGGAGCTGGAACAGGATGAACTGTTTACCCTCCTTTATCATCTAATATCGCTCATGGAGGAGCTTCTGTTGATTTAGCTATTTTTTCTTTACATTTAGCTGGAATTTCTTCTATTTTAGGAGCTGTAAATTTTATTACAACTGTAATTAACATACGATCAACAGGAATTACATTTGACCGAATACCATTATTTGTATGATCAGTCGTAATTACAGCTTTATTATTATTATTATCATTACCTGTATTAGCAGGAGCTATTACTATATTATTAACAGATCGAAAT---------------------------------------------------------------------
>GMKMV452-15|Rhiniinae|COI-5P
-----------ATTTTTGGAGCATGATCCGGTATAGTAGGAACTTCATTAAGAATTTTAATTCGAGCTGAATTAGGTCATCCTGGAGCTTTAATTGGAGATGATCAAATTTATAATGTAATTGTTACAGCTCATGCTTTTGTAATAATTTTCTTTATAGTAATACCAATTATAATTGGAGGATTTGGAAATTGATTAGTACCTCTTATATTAGGAGCTCCAGATATAGCCTTTCCACGAATAAATAATATAAGTTTTTGATTACTACCCCCTGCATTAACTTTATTATTAGTAAGTAGTATAGTAGAAAACGGAGCTGGAACAGGATGAACTGTTTACCCTCCTTTATCATCTAATATCGCTCATGGAGGAGCTTCTGTTGATTTAGCTATTTTTTCTTTACATTTAGCTGGAATTTCTTCTATTTTAGGAGCTGTAAATTTTATTACAACTGTAATTAACATACGATCAACAGGAATTACATTTGACCGAATACCATTATTTGTGTGATCAGTCGTAATTACAGCTTTATTATTATTATTATCATTACCTGTATTAGCAGGA---------------------------------------------------------------------------------------------------
>GMKMW2218-15|Rhiniinae|COI-5P
-ACTATATTTTATTTTTGGAGCATGATCCGGTATAGTAGGAACTTCCTTAAGAATTTTAATTCGAGCTGAATTAGGTCATCCTGGAGCTTTAATTGGAGATGATCAAATTTATAATGTAATTGTTACAGCTCATGCTTTTGTAATAATTTTCTTTATAGTAATACCAATTATAATTGGAGGATTCGGAAATTGATTAGTACCTCTTATATTAGGAGCTCCAGATATAGCCTTTCCACGAATAAATAATATAAGTTTTTGATTACTACCCCCTGCATTAACTTTACTATTAGTAAGTAGTATAGTAGAAAACGGAGCTGGAACAGGATGAACTGTTTACCCTCCTTTATCATCTAATATCGCTCATGGAGGAGCTTCTGTTGATTTAGCTATTTTTTCTTTACATTTAGCTGGAATTTCTTCTATTTTAGGAGCTGTAAATTTTATTACAACTGTAATTAATATACGATCAACAGGAATTACATTTGACCGAATACCATTATTTGTATGATCAGTCGTAATTACAGCTTTATTATTATTATTATCATTGCCTGTATTAGCAGGAGCTATTACTATATTATTAACAGATCGAAAT---------------------------------------------------------------------
>GMKMW2269-15|Rhiniinae|COI-5P
-ACTATATTTTATTTTTGGAGCATGATCCGGTATAGTAGGAACTTCCTTAAGAATTTTAATTCGAGCTGAATTAGGTCATCCTGGAGCTTTAATTGGAGATGATCAAATTTATAATGTAATTGTTACAGCTCATGCTTTTGTAATAATTTTCTTTATAGTAATACCAATTATAATTGGAGGATTCGGAAATTGATTAGTACCTCTTATATTAGGAGCTCCAGATATAGCCTTTCCACGAATAAATAATATAAGTTTTTGGTTACTACCCCCTGCATTAACTTTACTATTAGTAAGTAGTATAGTAGAAAATGGAGCTGGAACAGGATGAACTGTTTACCCTCCTTTATCATCTAATATCGCTCATGGAGGAGCTTCTGTTGATTTAGCTATTTTTTCTTTACATTTAGCTGGAATTTCTTCTATTTTAGGAGCTGTAAATTTTATTACAACTGTAATTAATATACGATCAACAGGAATTACATTTGACCGAATACCATTATTTGTATGATCAGTCGTAATTACAGCTTTATTATTATTATTATCATTACCTGTATTAGCAGGAGCTATTACTATATTATTAACAGAT---------------------------------------------------------------------------
>GMKMY1974-15|Rhiniinae|COI-5P
--------TTTATTTTTGGAGCATGATCTGGTATAGTAGGAACATCATTAAGAATTTTAATTCGAGCTGAATTAGGTCATCCTGGAGCTTTAATTGGAGACGATCAAATTTATAATGTAATTGTCACAGCTCATGCCTTCGTAATAATTTTTTTTATAGTAATACCAATTATAATTGGAGGATTTGGAAATTGATTAGTTCCTCTTATGTTAGGAGCCCCAGATATAGCATTTCCACGAATAAATAATATAAGTTTTTGATTACTACCCCCTGCATTAACTTTATTATTAGTAAGTAGTATAGTAGAAAACGGAGCTGGAACAGGATGAACTGTTTACCCTCCTTTATCATCTAATATTGCTCATGGAGGAGCTTCTGTTGATTTAGCTATTTTTTCCTTACATTTAGCTGGAATTTCTTCTATTTTAGGAGCTGTAAATTTTATTACAACTGTAATTAATATACGATCAACAGGAATTACATTTGATCGAATACCGTTATTTGTATGATCAGTTGTAATTACAGCTTTATTATTATTATTATCATTACCTGTA------------------------------------------------------------------------------------------------------------
>GMKMY231-15|Rhyncomya_soyauxi|COI-5P
-ATTATATTTTATTTTTGGAGCATGATCCGGAATAGTAGGAACATCATTAAGAATTTTAATTCGAGCTGAACTAGGGCATCCTGGAGCATTAATTGGAGATGATCAAATTTATAACGTAATTGTTACAGCTCATGCATTTGTAATAATTTTTTTTATAGTAATACCAATTATAATTGGAGGATTTGGAAACTGACTAGTTCCTCTTATATTAGGAGCCCCAGATATAGCCTTTCCTCGAATAAATAATATAAGTTTTTGATTACTACCTCCTGCATTAACTTTACTACTAGTAAGTAGTATAGTAGAAAACGGAGCTGGAACAGGTTGAACTGTTTACCCACCTTTATCATCTAACATTGCTCATGGAGGAGCCTCTGTTGATTTAGCTATTTTTTCCCTTCATTTAGCTGGAATTTCCTCTATTTTAGGAGCTGTAAACTTTATTACAACTGTAATTAATATACGATCAACAGGAATCACATTTGATCGAATACCTTTATTTGTATGATCAGTAGTAATTACAGCTTTATTATTATTACTATCATTACCTGTATTAGCAGGAGCAATTACTATA---------------------------------------------------------------------------------------
>GMMBI001-16|Rhiniinae|COI-5P
-ATTATATTTTATTTTTGGAGCATGATCTGGAATAATTGGAACTTCATTAAGAATTTTAGTCCGAGCAGAATTAGGTCATCCTGGAGCTTTAATTGGTAATGATCAAATTTATAATGTAATTGTTACAGCTCATGCTTTTGTTATAATTTTCTTTATAGTAATACCAATTATAATTGGAGGATTTGGAAATTGATTAGTTCCTTTAATATTGGGAGCTCCAGATATAGCTTTTCCTCGAATAAATAATATAAGTTTTTGACTCCTTCCTCCTGCATTAACACTTCTTCTTATAAGTAGTATAGTGGAAGACGGAGCTGGGACAGGATGAACTGTTTATCCTCCTTTATCATCTAATATCGCTCATAGAGGAGCTTCTGTTGATTTAGCTATCTTTTCATTACACTTAGCTGGAATTTCTTCTATTTTAGGAGCAGTAAATTTTATTACAACTGTAATTAATATACGATCAACAGGAATTACATTTGATCGAATACCATTATTTGTTTGATCTGTAGTAATTACAGCTTTATTATTATTATTATCATTACCTGTTTTAGCTGGAGCAATTACTATATTATTAACAGAC---------------------------------------------------------------------------
>GMMBI002-16|Rhiniinae|COI-5P
-ATTATATTTTATTTTTGGAGCATGAGCCGGAATAGTAGGAACATCATTAAGAATATTAGTACGTGCAGAATTAGGTCATCCTGGATCATTAATTGGAAATGACCAAATCTATAATGTAATTGTTACAGCTCATGCTTTTGTAATAATTTTTTTTATAGTAATACCAATTATAATTGGAGGATTTGGAAATTGATTAGTTCCATTAATATTAGGAGCTCCAGATATAGCATTCCCTCGAATAAATAATATAAGTTTCTGACTTTTACCTCCTGCATTAACTTTACTACTAATGAGTAGTATAGTAGAAGATGGAGCTGGAACAGGATGAACTGTATACCCTCCACTATCTTCTAACATTGCCCATAGAGGAGCTTCTGTTGATTTAGCAATTTTTTCATTACACTTAGCTGGAATTTCCTCTATTTTAGGAGCTGTAAATTTTATTACAACTGTAATTAATATACGATCAACAGGAATTACATTTGATCGAATACCTTTATTTGTTTGATCAGTAGTAATTACAGCTCTATTATTATTACTTTCATTACCTGTATTAGCTGGGGCCATTACTATACTATTAACAGATCGA------------------------------------------------------------------------
>GMMBR149-16|Rhiniinae|COI-5P
-ATTATATTTTATTTTTGGAGCATGATCTGGAATAATTGGAACTTCATTAAGAATTTTAGTCCGAGCAGAATTAGGTCATCCTGGAGCTTTAATTGGTAATGATCAAATTTATAATGTAATTGTTACAGCTCATGCTTTTGTTATAATTTTCTTTATAGTAATACCAATTATAATTGGAGGATTTGGAAATTGATTAGTTCCTTTAATATTGGGAGCTCCAGATATAGCTTTTCCTCGAATAAATAATATAAGTTTTTGACTCCTTCCTCCTGCATTAACACTTCTTCTTATAAGTAGTATAGTGGAAGACGGAGCTGGGACAGGATGAACTGTTTATCCTCCTTTATCATCTAATATCGCTCATAGAGGAGCTTCTGTTGATTTAGCTATCTTTTCATTACACTTAGCTGGAATTTCTTCTATTTTAGGAGCAGTAAATTTTATTACAACTGTAATTAATATACGATCAACAGGAATTACATTTGATCGAATACCATTATTTGTTTGATCTGTAGTAATTACAGCTTTATTATTATTATTATCACTACCTGTTTTAGCTGGAGCAATTACTATATTATTAACAGAC---------------------------------------------------------------------------
>GMMDB131-15|Rhiniinae|COI-5P
-TTTATATTTCATTTTTGGAGCATGATCTGGAATAATTGGAACATCTTTAAGAATTTTAATTCGAGCCGAATTAGGTCACCCTGGAGCCTTAATTGGAGATGATCAAATTTATAACGTAATTGTTACAGCTCATGCTTTTGTAATAATTTTTTTTATAGTAATACCAATTATAATTGGAGGATTTGGAAACTGATTAGTTCCTTTAATATTAGGAGCACCAGATATAGCATTCCCTCGAATAAATAATATAAGTTTTTGACTTTTACCTCCTGCATTAACTTTATTACTAGTAAGTAGTATAGTAGAAAATGGAGCTGGTACAGGATGAACTGTTTACCCACCCTTATCTTCTAATATTGCTCACGGAGGAGCTTCAGTTGATTTAGCTATTTTCTCATTACATTTAGCAGGAATTTCTTCTATTTTAGGAGCTGTAAATTTTATTACAACTGTAATTAATATACGATCAACTGGAATTACCTTTGACCGTATACCTCTATTTGTTTGATCCGTAGTAATTACAGCTTTATTACTTTTACTATCATTACCTGTACTAGCTGGAGCTATTACTATATTATTAACA------------------------------------------------------------------------------
>GMMDC250-15|Rhiniinae|COI-5P
-TTTATATTTCATTTTTGGAGCATGATCTGGAATAATTGGAACATCTTTAAGAATTTTAATTCGAGCCGAATTAGGTCACCCTGGAGCCTTAATTGGAGATGATCAAATTTATAACGTAATTGTTACAGCTCATGCTTTTGTAATAATTTTTTTTATAGTAATGCCAATTATAATTGGAGGATTTGGAAACTGATTAGTTCCTTTAATATTAGGAGCACCAGATATAGCATTCCCTCGAATAAATAATATAAGTTTTTGACTTTTACCACCTGCATTAACTTTATTACTAGTAAGTAGTATAGTAGAAAATGGAGCTGGTACAGGATGAACTGTTTACCCACCCTTATCTTCTAATATTGCTCACGGAGGAGCTTCAGTTGATTTAGCTATTTTTTCATTACATTTAGCAGGAATTTCTTCTATTTTAGGAGCTGTAAATTTTATTACAACTGTAATTAATATACGATCAACTGGAATTACCTTTGACCGTATACCTCTATTTGTTTGATCCGTAGTAATTACAGCTTTATTACTTTTATTATCATTACCTGTACTAGCTGGAGCTATTACTATATTATTAACAGAT---------------------------------------------------------------------------
>GMMDD078-15|Rhiniinae|COI-5P
--------TTCATTTTTGGAGCATGATCTGGAATAATTGGAACATCTTTAAGAATTTTAATTCGAGCCGAATTAGGTCACCCTGGAGCCTTAATTGGAGATGATCAAATTTATAACGTAATTGTTACAGCTCATGCTTTTGTAATAATTTTTTTTATAGTAATGCCAATTATAATTGGAGGATTTGGAAACTGATTAGTTCCTTTAATATTAGGAGCACCAGATATAGCATTCCCTCGAATAAATAATATAAGTTTTTGACTTTTACCTCCTGCATTAACTTTATTACTAGTAAGTAGTATAGTAGAAAATGGAGCTGGTACAGGATGAACTGTTTACCCACCCTTATCTTCTAATATTGCTCACGGAGGAGCTTCAGTTGATTTAGCTATTTTCTCATTACATTTAGCAGGAATTTCTTCTATTTTAGGAGCTGTAAATTTTATTACAACTGTAATTAATATACGATCAACTGGAATTACCTTTGATCGTATACCTCTATTTGTTTGATCCGTAGTAATTACAGCTTTATTACTTTTATTATCATTGCCTGTACTAGCTGGAGCTATTACTATATTATTAACAGAT---------------------------------------------------------------------------
>GMMDD083-15|Rhiniinae|COI-5P
-TTTATATTTCATTTTTGGAGCATGATCTGGAATAATTGGAACATCTTTAAGAATTTTAATTCGAGCCGAATTAGGTCACCCTGGAGCCTTAATTGGAGATGATCAAATTTATAACGTAATTGTTACAGCTCATGCTTTTGTAATAATTTTTTTTATAGTAATGCCAATTATAATTGGAGGGTTTGGAAACTGATTAGTTCCTTTAATATTAGGAGCACCAGATATAGCATTCCCTCGAATAAATAATATAAGTTTTTGACTTTTACCTCCTGCATTAACTTTATTACTAGTAAGTAGTATAGTAGAAAATGGAGCTGGTACAGGATGAACTGTTTACCCACCCTTATCTTCTAATATTGCTCACGGAGGAGCTTCAGTTGATTTAGCTATTTTCTCATTACATTTAGCAGGAATTTCTTCTATTTTAGGAGCTGTAAATTTTATTACAACTGTAATTAATATACGATCAACTGGAATTACCTTTGACCGTATACCTCTATTTGTTTGATCTGTAGTAATTACAGCTTTATTACTTTTATTATCATTACCTGTACTAGCTGGA---------------------------------------------------------------------------------------------------
>GMMDE039-15|Rhiniinae|COI-5P
-TTTATATTTCATTTTTGGAGCATGATCTGGAATAATTGGAACATCTTTAAGAATTTTAATTCGAGCCGAATTAGGTCACCCTGGAGCCTTAATTGGAGATGATCAAATTTATAACGTAATTGTTACAGCTCATGCTTTTGTAATAATTTTTTTTATAGTAATGCCAATTATAATTGGAGGATTTGGAAACTGATTAGTTCCTTTAATATTAGGAGCACCAGATATAGCATTCCCTCGAATAAATAATATAAGTTTTTGACTTTTACCTCCTGCATTAACTTTATTACTAGTAAGTAGTATAGTAGAAAATGGAGCTGGTACAGGATGAACTGTTTACCCACCCTTATCTTCTAATATTGCTCACGGAGGAGCTTCAGTTGATTTAGCTATTTTCTCATTACATTTAGCAGGAATTTCTTCTATTTTAGGAGCTGTAAATTTTATTACAACTGTAATTAATATACGATCAACTGGAATTACCTTTGATCGTATACCTCTATTTGTTTGATCNGTAGTAATTACAGCTTTATTACTTTTATTATCATTGCCTGTACTAGCTGGAGCTATTACTATA---------------------------------------------------------------------------------------
>GMMDE041-15|Rhiniinae|COI-5P
--------TTCATTTTTGGAGCATGATCTGGAATAATTGGAACATCTTTAAGAATTTTAATTCGAGCCGAATTAGGTCACCCTGGAGCCTTAATTGGAGATGATCAAATTTATAACGTAATTGTTACAGCTCATGCTTTTGTAATAATTTTTTTTATAGTAATGCCAATTATAATTGGAGGATTTGGAAACTGATTAGTTCCTTTAATATTAGGAGCACCAGATATAGCATTCCCTCGAATAAATAATATAAGTTTTTGACTTTTACCTCCTGCATTAACTTTATTACTAGTAAGTAGTATAGTAGAAAATGGAGCTGGTACAGGATGAACTGTTTACCCACCCTTATCTTCTAATATTGCTCACGGAGGAGCTTCAGTTGATTTAGCTATTTTCTCATTACATTTAGCAGGAATTTCTTCTATTTTAGGAGCTGTAAATTTTATTACAACTGTAATTAATATACGATCAACTGGAATTACCTTTGACCGTATACCTCTATTTGTTTGATCCGTAGTAATTACAGCTTTATTACTTTTATTATCATTACCTGTACTAGCTGGA---------------------------------------------------------------------------------------------------
>GMMDE044-15|Rhiniinae|COI-5P
-TTTATATTTCATTTTTGGAGCATGATCTGGAATAATTGGAACATCTTTAAGAATTTTAATTCGAGCCGAATTAGGTCACCCTGGAGCCTTAATTGGAGATGATCAAATTTATAACGTAATTGTTACAGCTCATGCTTTTGTAATAATTTTTTTTATAGTAATGCCAATTATAATTGGAGGATTTGGAAACTGATTAGTTCCTTTAATATTAGGAGCACCAGATATAGCATTCCCTCGAATAAATAATATAAGTTTTTGACTTTTACCTCCTGCATTAACTTTATTACTAGTAAGTAGTATAGTAGAAAATGGAGCTGGTACAGGATGAACTGTTTACCCACCCTTATCTTCTAATATTGCTCACGGAGGAGCTTCAGTTGATTTAGCTATTTTCTCATTACATTTAGCAGGAATTTCTTCTATTTTAGGAGCTGTAAATTTTATTACAACTGTAATTAATATACGATCAACTGGAATTACCTTTGACCGTATACCTCTATTTGTTTGATCCGTAGTAATTACAGCTTTATTACTTTTATTATCATTGCCTGTACTAGCTGGAGCTATTACTATATTATTAACAGAT---------------------------------------------------------------------------
>GMMDF170-15|Rhiniinae|COI-5P
--------TTCATTTTTGGAGCATGATCTGGAATAATTGGAACATCTTTAAGAATTTTAATTCGAGCCGAATTAGGTCACCCTGGAGCCTTAATTGGAGATGATCAAATTTATAACGTAATTGTTACAGCTCATGCTTTTGTAATAATTTTTTTTATAGTAATGCCAATTATAATTGGAGGATTTGGAAACTGATTAGTTCCTTTAATATTAGGAGCACCAGATATAGCATTCCCTCGAATAAATAATATAAGTTTTTGACTTTTACCTCCTGCATTAACTTTATTACTAGTAAGTAGTATAGTAGAAAATGGAGCTGGTACAGGATGAACTGTTTACCCACCCTTATCTTCTAATATTGCTCACGGAGGAGCTTCAGTTGATTTAGCTATTTTCTCATTACATTTAGCAGGAATTTCTTCTATTTTAGGAGCTGTAAATTTTATTACAACTGTAATTAATATACGATCAACTGGAATTACCTTTGACCGTATACCTCTATTTGTTTGATCCGTAGTAATTACAGCTTTATTACTTTTATTATCATTACCTGTACTAGCTGGAGCTATTACTATATTATTAACAGATCGA------------------------------------------------------------------------
>GMMGA479-14|Rhiniinae|COI-5P
-TTTATATTTTATTTTCGGAGCATGATCTGGTATAGTAGGAACATCATTAAGAATTTTAATTCGAGCTGAATTAGGGCACCCCGGAGCTTTAATTGGAGATGACCAAATTTATAATGTAATTGTTACTGCCCATGCTTTTGTAATAATTTTTTTTATAGTAATGCCAATTATAATTGGAGGATTTGGAAATTGATTAGTCCCCCTAATATTAGGAGCTCCAGATATAGCTTTCCCTCGAATAAATAATATAAGTTTTTGACTTTTACCTCCTGCATTAACGCTATTATTAGTAAGTAGTATAGTAGAAAATGGAGCTGGAACAGGATGAACTGTTTACCCTCCCTTATCTTCTAATATTGCCCATGGAGGAGCTTCTGTTGATTTAGCTATTTTTTCATTACATTTAGCTGGAATCTCTTCAATTTTAGGAGCCGTAAATTTTATTACTACTGTAATCAATATACGATCAACAGGAATTACCTTTGACCGAATACCTTTATTTGTTTGATCAGTAGTAATTACAGCTTTATTATTATTATTATCTTTACCTGTATTAGCAGGAGCTATTACTATATTATTAACAGATCGAAATTTAAATACTTCATTTTTTGATCCAGCAGGAGGAGGAGACCCTATTTTATACCAACATTTATTT------
>GMPBB006-18|Rhiniinae|COI-5P
-------------TTTCGGAGCATGATCCGGAATAGTAGGAACATCATTAAGAATTTTAATTCGAGCTGAATTAGGTCATCCAGGAGCTTTAATTGGAGATGACCAAATTTATAATGTAATTGTTACAGCACATGCTTTTGTAATAATTTTTTTTATAGTAATACCAATTATAATTGGAGGATTTGGAAATTGATTAGTTCCTTTAATATTAGGAGCTCCAGATATAGCATTTCCTCGAATAAATAATATAAGTTTCTGATTATTACCTCCAGCATTAACACTATTATTAGTAAGTAGTATAGTAGAAAATGGAGCTGGAACAGGATGAACAGTTTATCCTCCCCTATCATCTAATATTGCTCATGGAGGAGCTTCTGTTGATTTAGCTATTTTTTCACTACACTTAGCTGGAATTTCTTCTATTTTAGGAGCTGTAAATTTCATTACAACTGTAATTAATATACGATCAACTGGAATTACATTTGATCGAATACCATTATTTGTATGATCAGTAGTAATTACAGCTTTATTATTATTATTATCATTACCAGTATTAGCAGGAGCTATTACTATATTATTAACAGATCGAAATTTAAATACTTCATTTTTTGATCCTGCCGGAGGAGGAGATCCAATTTTATACCAACATTTA---------
>GMPBD013-18|Rhiniinae|COI-5P
-ATTATATTTCATTTTTGGAGCATGATCCGGAATAGTAGGAACATCTTTAAGAATTTTAATTCGAGCTGAATTAGGTCATCCAGGAGCTTTAATTGGAGATGATCAAATTTATAATGTAATTGTAACAGCTCACGCTTTTGTTATAATTTTCTTTATAGTAATACCAATTATAATTGGAGGATTTGGAAATTGATTAGTTCCTTTAATACTAGGAGCTCCAGATATAGCTTTTCCTCGAATAAATAATATAAGTTTTTGATTACTGCCACCTGCATTAACTTTATTATTAGTAAGTAGTATAGTAGAAAATGGAGCTGGAACAGGATGAACAGTTTATCCCCCTTTATCATCTAATATTGCTCATGGAGGAGCTTCTGTTGATTTAGCTATTTTTTCATTACATTTAGCTGGAATTTCTTCTATTTTAGGAGCAGTAAATTTTATTACAACTGTAATTAATATACGATCAACAGGAATTACATTTGATCGAATACCTTTATTTGTATGATCAGTAGTAATTACAGCTTTATTATTATTATTATCATTACCCGTATTAGCTGGAGCTATTACTATATTATTAACAGATCGAAATTTAAATACTTCATTTTTTGATCCTGCAGGAGGAGGAGATCCAATTTTAT--------------------
>GMPBH538-18|Rhiniinae|COI-5P
-ATTATATTTTATTTTCGGAGCATGATCCGGAATAGTAGGAACATCATTAAGAATTTTAATTCGAGCTGAATTAGGTCATCCAGGAGCTTTAATTGGAGATGACCAAATTTATAATGTAATTGTTACAGCACATGCTTTTGTAATAATTTTTTTTATAGTAATACCAATTATAATTGGAGGATTTGGAAATTGATTAGTTCCTTTAATATTAGGAGCTCCAGATATAGCATTTCCTCGAATAAATAATATAAGTTTCTGATTATTACCTCCAGCATTAACACTATTATTAGTAAGTAGTATAGTAGAAAATGGAGCTGGAACAGGATGAACAGTTTATCCTCCCCTATCATCTAATATTGCTCATGGAGGAGCTTCTGTTGATTTAGCTATTTTTTCACTACACTTAGCTGGAATTTCTTCTATTTTAGGAGCTGTAAATTTCATTACAACTGTAATTAATATACGATCAACTGGAATTACATTTGATCGAATACCATTATTTGTATGATCAGTAGTAATTACAGCTTTATTATTATTATTATCATTACCAGTATTAGCAGGAGCTATTACTATATTATTAACAGATCGAAATCTAAATACTTCATTCTTTGATCCTGCCGGAGGAGGAGATCCAATTTTATACCAACATTTAT--------
>GMPBK065-18|Rhiniinae|COI-5P
--TTATATTTTATTTTTGGAGCATGAGCCGGAATAGTAGGAACATCCTTAAGAATCCTAATTCGAGCTGAACTAGGTCATCCAGGAGCATTAATTGGAGATGATCAAATTTATAATGTAATTGTAACAGCTCATGCTTTTATTATAATTTTTTTCATAGTAATACCTATTATAATTGGAGGATTTGGAAATTGATTAGTTCCCCTTATATTAGGAGCTCCAGATATAGCCTTTCCTCGAATAAATAATATAAGTTTTTGATTACTACCTCCTGCATTAACATTATTATTAGTAAGTAGTATAGTAGAAAATGGAGCTGGAACAGGATGAACAGTTTATCCTCCTTTATCATCTAATATTGCTCATGGAGGAGCTTCTGTTGATTTAGCTATTTTTTCATTACATTTAGCTGGAATTTCTTCTATTTTAGGAGCAGTAAATTTTATTACTACTGTAATTAATATACGATCAACAGGAATTACATTTGACCGAATACCTCTATTTGTATGATCAGTAGTAATTACAGCTTTATTATTATTATTATCTTTACCAGTATTAGCCGGAGCTATTACTATATTATTAACAGATCGAAATTTAAATACTTCATTTTTTGACCCTGCAGGAGGAGGAGACCCAATTTTATACCAACATTTA---------
>GMPBK157-18|Rhiniinae|COI-5P
-ATTATATTTTATTTTCGGAGCATGATCCGGAATAGTAGGAACATCATTAAGAATTTTAATTCGAGCTGAATTAGGTCATCCAGGAGCTTTAATTGGAGATGATCAAATTTATAATGTAATTGTTACAGCACATGCTTTTGTAATAATTTTTTTTATAGTAATACCAATTATAATTGGAGGATTTGGAAATTGATTAGTTCCTTTAATATTAGGAGCTCCAGATATAGCATTTCCTCGAATAAATAATATAAGTTTCTGATTATTACCTCCAGCATTAACACTATTATTAGTAAGTAGTATAGTAGAAAATGGAGCTGGAACAGGATGAACAGTTTATCCTCCCCTATCATCTAATATTGCTCATGGAGGAGCTTCTGTTGATTTAGCTATTTTTTCACTACACTTAGCTGGAATTTCTTCTATTTTAGGAGCTGTAAATTTCATTACAACTGTAATTAATATACGATCAACTGGAATTACATTTGATCGAATACCATTATTTGTATGATCAGTAGTAATTACAGCTTTATTATTATTATTATCATTACCAGTATTAGCAGGAGCTATTACTATATTATTAACAGATCGAAATTTAAATACTTCATTTTTTGACCCTGCCGGAGGAGGAGATCCAATTTTATATCAACATTTATTT------
>GMPBK161-18|Rhiniinae|COI-5P
--TTATATTTTATTTTCGGAGCATGATCCGGAATAGTAGGAACATCATTAAGAATTTTAATTCGAGCTGAATTAGGTCATCCAGGAGCTTTAATTGGAGATGATCAAATTTATAATGTAATTGTTACAGCACATGCTTTTGTAATAATTTTTTTTATAGTAATACCAATTATAATTGGAGGATTTGGAAATTGATTAGTTCCTTTAATATTAGGAGCTCCAGATATAGCATTTCCTCGAATAAATAATATAAGTTTCTGATTATTACCTCCAGCATTAACACTATTATTAGTAAGTAGTATAGTAGAAAATGGAGCTGGAACAGGATGAACAGTTTATCCTCCCCTATCATCTAATATTGCTCATGGAGGAGCTTCTGTTGATTTAGCTATTTTTTCACTACACTTAGCTGGAATTTCTTCTATTTTAGGAGCTGTAAATTTCATTACAACTGTAATTAATATACGATCAACTGGAATTACATTTGATCGAATACCATTATTTGTATGATCAGTAGTAATTACAGCTTTATTATTATTATTATCATTACCAGTATTAGCAGGAGCTATTACTATATTATTAACAGATCGAAATTTAAATACTTCATTTTTTGATCCGGCCGGAGGAGGAGATCCAATTTTATACCAACATTTAT--------
>GMPBK162-18|Rhiniinae|COI-5P
-ATTATATTTTATTTTCGGAGCATGATCTGGAATAATTGGAACATCATTAAGAATTTTAATTCGAGCTGAATTAGGTCATCCTGGAGCTTTAATTGGTGATGATCAAATTTATAACGTAATTGTTACTGCTCATGCATTTGTAATAATTTTTTTTATAGTTATACCAATTATAATTGGAGGGTTTGGAAATTGATTAGTTCCTCTTATATTAGGAGCTCCAGATATAGCATTCCCTCGAATAAATAATATAAGTTTTTGACTATTACCTCCAGCATTAACTTTATTATTAGTAAGTAGTATAGTAGAAAACGGAGCTGGAACAGGATGAACTGTTTATCCTCCACTATCATCTAACATTGCTCATGGAGGAGCTTCTGTTGATTTAGCAATTTTTTCATTACATTTAGCAGGTATTTCATCAATTTTAGGAGCTGTTAATTTCATTACAACTGTAATTAATATACGTGCTACAGGAATTACTTTTGATCGAATACCTTTATTCGTATGATCAGTAGTAATTACAGCTTTATTATTATTACTTTCATTACCTGTATTAGCAGGAGCTATTACTATATTATTAACAGATCGAAATTTAAATACTTCATTTTTTGACCCAGCAGGAGGAGGAGATCCAATTTTATATCAACATTTA---------
>GMPBK2143-18|Rhiniinae|COI-5P
--TTATATTTTATTTTTGGAGCATGAGCCGGAATAGTAGGAACATCCTTAAGAATCCTAATTCGAGCTGAACTAGGTCATCCAGGAGCATTAATTGGAGATGATCAAATTTATAATGTAATTGTAACAGCTCATGCTTTTATTATAATTTTTTTCATAGTAATACCTATTATAATTGGAGGATTTGGAAATTGATTAGTTCCCCTTATATTAGGAGCTCCAGATATAGCCTTTCCTCGAATAAATAATATAAGTTTTTGATTACTACCTCCTGCATTAACATTATTATTAGTAAGTAGTATAGTAGAAAATGGAGCTGGAACAGGATGAACAGTTTATCCTCCTTTATCATCTAATATTGCTCATGGAGGAGCTTCTGTTGATTTAGCTATTTTTTCATTACATTTAGCTGGAATTTCTTCTATTTTAGGAGCAGTAAATTTTATTACTACTGTAATTAATATACGATCAACAGGAATTACATTTGACCGAATACCTCTATTTGTATGATCAGTAGTAATTACAGCTTTATTATTATTATTATCTTTACCAGTATTAGCCGGAGCTATTACTATATTATTAACAGATCGAAATTTAAATACTTCATTTTTTGACCCTGCAGGAGGAGGAGACCCAATTTTATATCAACATTTAT--------
>GMPBK2174-18|Rhiniinae|COI-5P
--TTATATTTTATTTTTGGAGCATGAGCCGGAATAGTAGGAACATCCTTAAGAATCCTAATTCGAGCTGAACTAGGTCATCCAGGAGCATTAATTGGAGATGATCAAATTTATAATGTAATTGTAACAGCTCATGCTTTTATTATAATTTTTTTCATAGTAATACCTATTATAATTGGAGGATTTGGAAATTGATTAGTTCCCCTTATATTAGGAGCTCCAGATATAGCCTTTCCTCGAATAAATAATATAAGTTTTTGATTACTACCTCCTGCATTAACATTATTATTAGTAAGTAGTATAGTAGAAAATGGAGCTGGAACAGGATGAACAGTTTATCCTCCTTTATCATCTAATATTGCTCATGGAGGAGCTTCTGTTGATTTAGCTATTTTTTCATTACATTTAGCTGGAATTTCTTCTATTTTAGGAGCAGTAAATTTTATTACTACTGTAATTAATATACGATCAACAGGAATTACATTTGACCGAATACCTCTATTTGTATGATCAGTAGTAATTACAGCTTTATTATTATTATTATCTTTACCAGTATTAGCCGGAGCTATTACTATATTATTAACAGATCGAAATTTAAATACTTCATTTTTTGACCCTGCAGGAGGAGGAGACCCAATTTTATACCAACATTTA---------
>GMPBK2181-18|Rhiniinae|COI-5P
-ATTATATTTTATTTTTGGAGCATGAGCCGGAATAGTAGGAACATCCTTAAGAATCCTAATTCGAGCTGAACTAGGTCATCCAGGAGCATTAATTGGAGATGATCAAATTTATAATGTAATTGTAACAGCTCATGCTTTTATTATAATTTTTTTCATAGTAATACCTATTATAATTGGAGGATTTGGAAATTGATTAGTTCCCCTTATATTAGGAGCTCCAGATATAGCCTTTCCTCGAATAAATAATATAAGTTTTTGATTACTACCTCCTGCATTAACATTATTATTAGTAAGTAGTATAGTAGAAAATGGAGCTGGAACAGGATGAACAGTTTATCCTCCTTTATCATCTAATATTGCTCATGGAGGAGCTTCTGTTGATTTAGCTATTTTTTCATTACATTTAGCTGGAATTTCTTCTATTTTAGGAGCAGTAAATTTTATTACTACTGTAATTAATATACGATCAACAGGAATTACATTTGACCGAATACCTCTATTTGTATGATCAGTAGTAATTACAGCTTTATTATTATTATTATCTTTACCAGTATTAGCCGGAGCTATTACTATATTATTAACAGATCGAAATTTAAATACTTCATTTTTTGACCCTGCAGGAGGAGGAGACCCAATTTTATACCAACATTTA---------
>GMPBK2183-18|Rhiniinae|COI-5P
-ATTATATTTTATTTTCGGAGCGTGATCTGGAATAATTGGAACATCATTAAGAATTTTAATTCGAGCTGAATTGGGTCATCCTGGAGCTTTAATTGGTGATGACCAAATTTATAACGTAATTGTTACTGCTCATGCATTTGTAATAATTTTTTTTATAGTTATACCAATTATAATTGGAGGGTTTGGAAATTGATTAGTTCCTCTTATATTAGGAGCTCCAGATATAGCATTTCCTCGAATAAATAATATAAGTTTTTGATTATTACCTCCAGCATTAACTTTATTATTAGTAAGTAGTATAGTAGAAAACGGAGCTGGAACAGGATGAACTGTTTATCCTCCACTATCATCTAACATTGCTCATGGAGGAGCTTCTGTTGATTTAGCAATTTTTTCATTACATTTAGCAGGTATTTCATCAATTTTAGGGGCTGTTAATTTCATTACAACTGTAATTAATATACGTGCTACAGGAATTACTTTTGATCGAATACCTTTATTCGTATGATCAGTAGTAATTACAGCTTTATTATTATTACTTTCATTGCCTGTATTAGCAGGAGCTATTACTATATTATTAACAGATCGAAATTTAAATACTTCATTTTTTGACCCAGCAGGAGGAGGAGATCCAATTTTATACCAACATTTATT-------
>GMPBK2200-18|Rhiniinae|COI-5P
--TTATATTTTATTTTCGGAGCATGATCTGGAATAATTGGAACATCATTAAGAATTTTAATTCGAGCTGAATTAGGTCATCCTGGAGCTTTAATTGGTGATGATCAAATTTATAACGTAATTGTTACTGCTCATGCATTTGTAATAATTTTTTTTATAGTTATACCAATTATAATTGGAGGGTTTGGAAATTGATTAGTTCCTCTTATATTAGGAGCTCCAGATATAGCATTCCCTCGAATAAATAATATAAGTTTTTGACTATTACCTCCAGCATTAACTTTATTATTAGTAAGTAGTATAGTAGAAAACGGAGCTGGAACAGGATGAACTGTTTATCCTCCACTATCATCTAACATTGCTCATGGAGGAGCTTCTGTTGATTTAGCAATTTTTTCATTACATTTAGCAGGTATTTCATCAATTTTAGGAGCTGTTAATTTCATTACAACTGTAATTAATATACGTGCTACAGGAATTACTTTTGATCGAATACCTTTATTCGTATGATCAGTAGTAATTACAGCTTTATTATTATTACTTTCATTACCTGTATTAGCAGGAGCTATTACTATATTATTAACAGATCGAAATTTAAATACTTCATTTTTTGACCCAGCAGGAGGAGGAGATCCAATTTTATATCAACATTTAT--------
>GMPBK2212-18|Rhiniinae|COI-5P
-ATTATATTTCATTTTTGGAGCATGATCCGGAATAGTAGGAACATCTTTAAGAATTTTAATTCGAGCTGAATTAGGTCATCCAGGAGCTTTAATTGGAGATGATCAAATTTATAATGTAATTGTAACAGCTCACGCTTTTGTTATAATTTTCTTTATAGTAATACCAATTATAATTGGAGGATTTGGAAATTGATTAGTTCCTTTAATACTAGGAGCTCCAGATATAGCTTTTCCTCGAATAAATAATATAAGTTTTTGATTACTACCACCTGCATTAACTTTATTATTAGTAAGTAGTATAGTAGAAAATGGAGCTGGAACAGGATGAACAGTTTATCCCCCTTTATCATCTAATATTGCTCATGGAGGAGCTTCTGTTGATCTAGCTATTTTTTCATTACATTTAGCTGGAATTTCTTCTATCTTAGGAGCAGTAAATTTTATTACAACTGTAATTAATATACGATCAACAGGAATTACATTTGATCGAATACCTTTATTTGTATGATCAGTAGTAATTACAGCTTTATTATTATTATTATCATTACCCGTATTAGCTGGAGCTATTACTATATTATTAACAGATCGAAATTTAAATACTTCATTTTTTGATCCTGCAGGAGGAGGAGATCCAATTTTATACCAACATTTAT--------
>GMPBK2780-18|Rhiniinae|COI-5P
--TTATATTTTATTTTCGGAGCGTGATCTGGAATAATTGGAACATCATTAAGAATTTTAATTCGAGCTGAATTAGGTCATCCTGGAGCTTTAATTGGTGATGATCAAATTTATAACGTAATTGTTACTGCTCATGCATTTGTAATAATTTTTTTTATAGTTATACCAATTATAATTGGAGGGTTTGGAAATTGATTAGTTCCTCTTATATTAGGAGCTCCAGATATAGCATTCCCTCGAATAAATAATATAAGTTTTTGACTATTACCTCCAGCATTAACTTTATTATTAGTAAGTAGTATAGTAGAAAACGGAGCTGGAACAGGATGAACTGTTTATCCTCCACTATCATCTAACATTGCTCATGGAGGAGCTTCTGTTGATTTAGCAATTTTTTCATTACATTTAGCAGGTATTTCATCAATTTTAGGGGCTGTTAATTTCATTACAACTGTAATTAATATACGTGCTACAGGAATTACTTTTGATCGAATACCTTTATTCGTATGATCAGTAGTAATTACAGCTTTATTATTATTACTTTCATTACCTGTATTAGCAGGAGCTATTACTATATTATTAACAGATCGAAATTTAAATACTTCATTTTTTGACCCAGCAGGAGGAGGAGATCCAATTTTATACCAACATTT----------
>GMPBK2803-18|Rhiniinae|COI-5P
-ATTATATTTTATTTTCGGAGCATGATCCGGAATAGTAGGAACATCATTAAGAATTTTAATTCGAGCTGAATTAGGTCATCCAGGAGCTTTAATTGGAGATGACCAAATTTATAATGTAATTGTTACAGCACATGCTTTTGTAATAATTTTTTTTATAGTAATACCAATTATAATTGGAGGATTTGGAAATTGATTAGTTCCTTTAATATTAGGAGCTCCAGATATAGCATTTCCTCGAATAAATAATATAAGTTTCTGATTATTACCTCCAGCATTAACACTATTATTAGTAAGTAGTATAGTAGAAAATGGAGCTGGAACAGGATGAACAGTTTATCCTCCCCTATCATCTAATATTGCTCATGGAGGAGCTTCTGTTGATTTAGCTATTTTTTCACTACACTTAGCTGGAATTTCTTCTATTTTAGGAGCTGTAAATTTCATTACAACTGTAATTAATATACGATCAACTGGAATTACATTTGATCGAATACCATTATTTGTATGATCAGTAGTAATTACAGCTTTATTATTATTATTATCATTACCAGTATTAGCAGGAGCTATTACTATATTATTAACAGATCGAAATTTAAATACTTCATTTTTTGACCCTGCCGGAGGAGGAGATCCAATTTTATATCAACATTTAT--------
>GMPBK3490-18|Rhiniinae|COI-5P
-ATTATATTTTATTTTCGGAGCGTGATCTGGAATAATTGGAACATCATTAAGAATTTTAATTCGAGCTGAATTGGGTCATCCTGGAGCTTTAATTGGTGATGACCAAATTTATAACGTAATTGTTACTGCTCATGCATTTGTAATAATTTTTTTTATAGTTATACCAATTATAATTGGAGGGTTTGGAAATTGATTAGTTCCTCTTATATTAGGAGCTCCAGATATAGCATTCCCTCGAATAAATAATATAAGTTTTTGACTATTACCCCCAGCATTAACTTTATTATTAGTAAGTAGTATAGTAGAAAACGGAGCTGGAACAGGATGAACTGTTTATCCTCCACTATCATCTAACATTGCTCATGGAGGAGCTTCTGTTGATTTAGCAATTTTTTCATTACATTTAGCAGGTATTTCATCAATTTTAGGGGCTGTTAATTTCATTACAACTGTAATTAATATACGTGCTACAGGAATTACTTTTGATCGAATACCTTTATTCGTATGATCAGTAGTAATTACAGCTTTATTATTATTACTTTCATTGCCTGTATTAGCAGGAGCTATTACTATATTATTAACAGATCGAAATTTAAATACTTCATTTTTTGACCCAGCAGGAGGAGGAGATCCAATTTTATATCAACATTTAT--------
>GMPBL070-18|Rhiniinae|COI-5P
-ATTATATTTTATTTTCGGAGCATGATCTGGAATAATTGGAACATCATTAAGAATTTTAATTCGAGCTGAATTAGGTCATCCTGGAGCTTTAATTGGTGATGACCAAATTTATAACGTAATTGTTACTGCTCATGCATTTGTAATAATTTTTTTTATAGTTATACCAATTATAATTGGAGGGTTTGGAAATTGATTAGTTCCTCTTATATTAGGAGCTCCAGATATAGCATTCCCTCGAATAAATAATATAAGTTTTTGACTATTACCTCCAGCATTAACTTTATTATTAGTAAGTAGTATAGTAGAAAATGGAGCTGGAACAGGATGAACTGTTTATCCTCCACTATCATCTAACATTGCTCATGGAGGAGCTTCTGTTGATTTAGCAATTTTTTCATTACATTTAGCAGGTATTTCATCAATTTTAGGAGCTGTTAATTTCATTACAACTGTAATTAATATACGTGCTACAGGAATTACTTTTGATCGAATACCTTTATTCGTATGATCAGTAGTAATTACAGCTTTATTATTATTACTTTCATTACCTGTATTAGCAGGAGCTATTACTATATTATTAACAGATCGAAATTTAAATACTTCATTTTTTGATCCAGCAGGAGGAGGAGACCCAATTTTATACCAACATTTA---------
>GMPBL142-18|Rhiniinae|COI-5P
-ATTATATTTTATTTTCGGAGCGTGATCTGGAATAATTGGAACATCATTAAGAATTTTAATTCGAGCTGAATTAGGTCATCCTGGAGCTTTAATTGGTGATGACCAAATTTATAACGTAATTGTTACTGCTCATGCATTTGTAATAATTTTTTTTATAGTTATACCAATTATAATTGGAGGGTTTGGAAATTGATTAGTTCCTCTTATATTAGGAGCTCCAGATATAGCATTCCCTCGAATAAATAATATAAGTTTTTGACTATTACCTCCAGCATTAACTTTATTATTAGTAAGTAGTATAGTAGAAAACGGAGCTGGAACAGGATGAACTGTTTATCCTCCACTATCATCTAACATTGCTCATGGAGGAGCTTCTGTTGATTTAGCAATTTTTTCATTACATTTAGCAGGTATTTCATCAATTTTAGGGGCTGTTAATTTCATTACAACTGTAATTAATATACGTGCTACAGGAATTACTTTTGATCGAATACCTTTATTTGTATGATCAGTAGTAATTACAGCTTTATTATTATTACTTTCATTACCTGTATTAGCAGGAGCTATTACTATATTATTAACAGATCGAAATTTAAATACTTCATTTTTTGACCCAGCAGGAGGAGGAGATCCAATTTTATACCAACATTTATT-------
>GMPBM134-18|Rhiniinae|COI-5P
--TTATATTTTATTTTCGGAGCGTGATCTGGAATAATTGGAACATCATTAAGAATTTTAATTCGAGCTGAATTGGGTCATCCTGGAGCTTTAATTGGTGACGACCAAATTTATAACGTAATTGTTACTGCTCATGCATTTGTAATAATTTTTTTTATAGTTATACCAATTATAATTGGAGGGTTTGGAAATTGATTAGTTCCTCTTATATTAGGAGCTCCAGATATAGCATTCCCTCGAATAAATAATATAAGTTTTTGACTATTACCTCCAGCATTAACTTTATTATTAGTAAGTAGTATAGTAGAAAACGGAGCTGGAACAGGATGAACTGTTTATCCTCCACTATCATCTAACATTGCTCATGGAGGAGCTTCTGTTGATTTAGCAATTTTTTCATTACATTTAGCAGGTATTTCATCAATTTTAGGGGCTGTTAATTTCATTACAACTGTAATTAATATACGTGCTACAGGAATTACTTTTGATCGAATACCTTTATTCGTATGATCAGTAGTAATTACAGCTTTATTATTATTACTTTCATTACCTGTATTAGCAGGAGCTATTACTATATTATTAACAGATCGAAATTTAAATACTTCATTTTTTGACCCAGCAGGAGGAGGAGATCCAATTTTATACCAACATTTATT-------
>GMPBN017-18|Rhiniinae|COI-5P
--TTATATTTTATTTTCGGAGCGTGATCTGGAATAATTGGAACATCATTAAGAATTTTAATTCGAGCTGAATTGGGTCATCCTGGAGCTTTAATTGGTGACGACCAAATTTATAACGTAATTGTTACTGCTCATGCATTTGTAATAATTTTTTTTATAGTTATACCAATTATAATTGGAGGGTTTGGAAATTGATTAGTTCCTCTTATATTAGGAGCTCCAGATATAGCATTCCCTCGAATAAATAATATAAGTTTTTGACTATTACCTCCAGCATTAACTTTATTATTAGTAAGTAGTATAGTAGAAAATGGAGCTGGAACAGGATGAACTGTTTATCCTCCACTATCATCTAACATTGCTCATGGAGGAGCTTCTGTTGATTTAGCAATTTTTTCATTACATTTAGCAGGTATTTCATCAATTTTAGGAGCTGTTAATTTCATTACAACTGTAATTAATATACGTGCTACAGGAATTACTTTTGATCGAATACCTTTATTCGTATGATCAGTAGTAATTACAGCTTTATTATTATTACTTTCATTACCTGTATTAGCAGGAGCTATTACTATATTATTAACAGATCGAAATTTAAATACTTCATTTTTTGACCCAGCAGGAGGAGGAGATCCAATTTTATACCAACATTTAT--------
>GMPBP099-18|Rhiniinae|COI-5P
-ATTATATTTTATTTTCGGAGCGTGATCTGGAATAATTGGAACATCATTAAGAATTTTAATTCGAGCTGAATTGGGTCATCCTGGAGCTTTAATTGGTGACGACCAAATTTATAACGTAATTGTTACTGCTCATGCATTTGTAATAATTTTTTTTATAGTTATACCAATTATAATTGGAGGGTTTGGAAATTGATTAGTTCCTCTTATATTAGGAGCTCCAGATATAGCATTCCCTCGAATAAATAATATAAGTTTTTGACTATTACCTCCAGCATTAACTTTATTATTAGTAAGTAGTATAGTAGAAAATGGAGCTGGAACAGGATGAACTGTTTATCCTCCACTATCATCTAACATTGCTCATGGAGGAGCTTCTGTTGATTTAGCAATTTTTTCATTACATTTAGCAGGTATTTCATCAATTTTAGGAGCTGTTAATTTCATTACAACTGTAATTAATATACGTGCTACAGGAATTACTTTTGATCGAATACCTTTATTCGTATGATCAGTAGTAATTACAGCTTTATTATTATTACTTTCATTGCCTGTATTAGCAGGAGCTATTACTATATTATTAACAGATCGAAATTTAAATACTTCATTTTTTGACCCAGCAGGAGGAGGAGATCCAATTTTATACCAACATTTAT--------
>GMPBW002-18|Rhiniinae|COI-5P
--TTATATTTTATTTTCGGAGCATGATCTGGAATAATTGGAACATCATTAAGAATTTTAATTCGAGCTGAATTAGGTCATCCTGGAGCTTTAATTGGTGATGACCAAATTTATAACGTAATTGTTACTGCTCATGCATTTGTAATAATTTTTTTTATAGTTATACCAATTATAATTGGAGGGTTTGGAAATTGATTAGTTCCTCTTATATTAGGAGCTCCAGATATAGCATTCCCTCGAATAAATAATATAAGTTTTTGACTATTACCTCCAGCATTAACTTTATTATTAGTAAGTAGTATAGTAGAAAATGGAGCTGGAACAGGATGAACTGTTTATCCTCCACTATCATCTAACATTGCTCATGGAGGAGCTTCTGTTGATTTAGCAATTTTTTCATTACATTTAGCAGGTATTTCATCAATTTTAGGAGCTGTTAATTTCATTACAACTGTAATTAATATACGTGCTACAGGAATTACTTTTGATCGAATACCTTTATTCGTATGATCAGTAGTAATTACAGCTTTATTATTATTACTTTCATTACCTGTATTAGCAGGAGCTATTACTATATTATTAACAGATCGAAATTTAAATACTTCATTTTTTGACCCAGCAGGAGGAGGAGACCCAATTTTATACCAACATTTAT--------
>GMSAA1283-13|Rhiniinae|COI-5P
-ATTATATTTCATTTTTGGAGCATGATCCTGAATAGTAGGTACATCATTAAGAATTCTAATTCGAGCTGAATTAGGTCATCCTGGAACTTTAATTGGAAATGATCAAATTTATAATGTAATTGTTACAGCTCATGCTTTTGTAATAATTTTCTTTATAGTTATACCAATTATAATTGGAGGATTCGGAAATTGATTAGTTCCTCTTATATTAGGATCCCCAGATATAGCATTTCCTCGAATAAATAATATAAGTTTTTGACTTTTACCTCCTGCATTAACTTTATTATTAATAAGTAGCATAGTAGAAAATGGAGCTGGAACAGGATGAACTGTTTACCCACCTCTTTCATCTAATATTGCTCATAGAGGAGCTTCTGTTGATTTAGCTATTTTTTCATTACATTTAGCTGGAATTTCCTCCATTTTAGGAGCTGTAAATTTTATTACTACTGTAATTAATATACGATCAACAGGAATTACATTTGATCGAATACCCTTATTTGTTTGATCAGTAGTAATTACAGCTTTATTATTATTATTATCACTACCTGTATTAGCAGGAGCCATTACTATATTATTAACAGATCGAAATTTAAATACATCATTTTTTGATCCTGCAGG----------------------------------------
>GMSAB2598-13|Rhiniinae|COI-5P
-ATTATATTTCATTTTTGGAGCATGATCTGGAATAGTAGGTACATCATTAAGAATTCTAATTCGAGCTGAATTAGGTCATCCTGGAACTTTAATTGGAAATGATCAAATTTATAATGTAATTGTTACAGCTCATGCTTTTGTAATAATTTTCTTTATAGTTATACCAATTATAATTGGAGGATTCGGAAATTGATTAGTTCCTCTTATATTAGGATCCCCAGATATAGCATTTCCTCGAATAAATAATATAAGTTTTTGACTTTTACCTCCTGCATTAACTTTATTATTAATAAGTAGCATAGTAGAAAATGGAGCTGGAACAGGATGAACTGTTTACCCACCTCTTTCATCTAATATTGCTCATAGAGGAGCTTCTGTTGATTTAGCTATTTTTTCATTACATTTAGCTGGAATTTCCTCCATTTTAGGAGCTGTAAATTTTATTACTACTGTAATTAATATACGATCAACAGGAATTACATTTGATCGAATACCCTTATTTGTTTGATCAGTAGTAATTACAGCTTTATTATTATTATTATCACTACCTGTATTAGCAGGAGCCATTACTATATTATTAACAGATCGAAATTTAAATACATCATTTTTTGATCCTGCAGGAGGAGGAG--------------------------------
>GMSAC2134-13|Rhiniinae|COI-5P
-ATTATATTTCATTTTTGGAGCATGATCTGGAATAGTAGGTACATCATTAAGAATTCTAATTCGAGCTGAATTAGGTCATCCTGGAACTTTAATTGGAAATGATCAAATTTATAATGTAATTGTTACAGCTCATGCTTTTGTAATAATTTTCTTTATAGTTATACCAATTATAATTGGAGGATTCGGAAATTGATTAGTTCCTCTTATATTAGGATCCCCAGATATAGCATTTCCTCGAATAAATAATATAAGTTTTTGACTTTTACCTCCTGCATTAACTTTATTATTAATAAGTAGCATAGTAGAAAATGGAGCTGGAACAGGATGAACTGTTTACCCACCTCTTTCATCTAATATTGCTCATAGAGGAGCTTCTGTTGATTTAGCTATTTTTTCATTACATTTAGCTGGAATTTCCTCCATTTTAGGAGCTGTAAATTTTATTACTACTGTAATTAATATACGATCAACAGGAATTACATTTGATCGAATACCCTTATTTGTTTGATCAGTAGTAATTACAGCTTTATTATTATTATTATCACTACCTGTATTAGCAGGAGCCATTACTATATTATTAACAGATCGAAATTTAAATACATCATTTTTTGATCCTGCAGGAGGAGGAGATCCTATTTTATATCAACATTTATTT------
>GMSAP009-13|Rhiniinae|COI-5P
-ATTATATTTTATTTTTGGAGCATGATCCGGAATAGTAGGAACATCATTAAGAATCTTAATTCGAGCTGAACTAGGTCACCCAGGAGCTCTAATTGGAGATGATCAAATTTATAATGTAATTGTAACTGCTCATGCATTTGTAATAATTTTTTTCATAGTAATACCAATTATAATTGGAGGATTTGGAAATTGATTAGTTCCTCTTATACTAGGAGCTCCAGATATAGCTTTCCCTCGAATAAATAATATAAGTTTTTGATTACTACCACCTGCATTAACCTTATTATTAGTAAGTAGTATAGTAGAAAACGGAGCTGGAACAGGATGAACAGTTTACCCCCCCTTATCATCTAATATTGCTCATGGAGGAGCTTCTGTAGATTTAGCTATTTTTTCTTTACATTTAGCTGGAATTTCATCTATTTTAGGAGCTGTAAATTTTATTACAACAGTAATTAATATACGAACAATAGGAATTACATTTGATCGAATACCTTTATTTGTTTGATCTGTAGTAATTACAGCTTTATTACTACTATTATCTCTACCAGTATTAGCTGGAGCTATTACTATATTATTAACTGATCGAAATTTAAATACTTCATTTTTTGATCCTGCAGGAGGAGGAGATCCTATCTTATACCAACATTTATTT------
>GMSAP011-13|Rhiniinae|COI-5P
-ATTATATTTTATTTTTGGAGCATGATCCGGAATAGTAGGAACATCATTAAGAATCTTAATTCGAGCTGAACTAGGTCACCCAGGAGCTCTAATTGGAGATGATCAAATTTATAATGTAATTGTAACTGCTCATGCATTTGTAATAATTTTTTTCATAGTAATACCAATTATAATTGGAGGATTTGGAAATTGATTAGTTCCTCTTATACTAGGAGCTCCAGATATAGCTTTCCCTCGAATAAATAATATAAGTTTTTGATTACTACCACCTGCATTAACCTTATTATTAGTAAGTAGTATAGTAGAAAACGGAGCTGGAACAGGATGAACAGTTTACCCCCCCTTATCATCTAATATTGCTCATGGAGGAGCTTCTGTAGATTTAGCTATTTTTTCTTTACATTTAGCTGGAATTTCATCTATTTTAGGAGCTGTAAATTTTATTACAACAGTAATTAATATACGAACAATAGGAATTACATTTGATCGAATACCTTTATTTGTTTGATCTGTAGTAATTACAGCTTTATTACTACTATTATCTCTACCAGTATTAGCTGGAGCTATTACTATATTATTAACTGATCGAAATTTAAATACTTCATTTTTTGATCCTGCAGGAGGAGGAGATCCTATCTTATACCAACATTTATTT------
>GMSJK001-18|Rhiniinae|COI-5P
-ATTATATTTTATTTTTGGAGCATGATCCGGAATAGTCGGAACATCATTAAGAATTTTAATTCGAGCTGAACTAGGACATCCTGGAGCATTAATCGGAGATGATCAAATTTATAACGTAATTGTTACAGCTCATGCATTCGTAATAATTTTTTTTATAGTTATACCAATTATAATTGGAGGATTTGGAAACTGATTAGTCCCACTTATATTAGGAGCTCCAGATATGGCCTTTCCTCGAATAAATAATATAAGTTTTTGATTATTACCTCCTGCATTAACATTATTACTAGTAAGTAGTATAGTAGAAAACGGAGCTGGAACAGGTTGAACTGTTTACCCACCTTTATCATCTAATATTGCTCACGGAGGAGCCTCTGTTGACTTAGCTATTTTTTCTTTACATTTAGCTGGAATTTCTTCTATTTTAGGAGCTGTAAACTTTATTACAACTGTTATTAATATACGATCTACAGGAATTACATTTGATCGAATACCTTTATTTGTTTGATCTGTAGTAATTACAGCTTTACTACTATTATTATCATTACCTGTATTAGCAGGAGCAATTACTATATTATTAACAGATCGAAATTTAAATACTTCATTTTTTGATCCTGCAGGAGGAGGAGACCCTATTCTATACCAACACTTAT--------
>GMSJN092-18|Rhiniinae|COI-5P
--TTATATTTTATTTTTGGAGCATGATCCGGAATAGTCGGAACATCATTAAGAATTTTAATTCGAGCTGAACTAGGACATCCTGGAGCATTAATCGGAGATGACCAAATTTATAACGTAATTGTTACAGCTCATGCATTCGTAATAATTTTTTTTATAGTTATACCAATTATAATTGGAGGATTTGGAAACTGATTAGTCCCACTTATATTAGGAGCTCCAGATATGGCCTTTCCTCGAATAAATAATATAAGTTTTTGATTATTACCTCCTGCATTAACATTATTACTAGTAAGTAGTATAGTAGAAAACGGAGCTGGAACAGGTTGAACTGTTTACCCACCTTTATCATCTAATATTGCTCACGGAGGAGCCTCTGTTGACTTAGCTATTTTTTCTTTACATTTAGCTGGAATTTCTTCTATTTTAGGAGCTGTAAACTTTATTACAACTGTTATTAATATACGATCTACAGGAATTACATTTGATCGAATACCTTTATTTGTTTGATCTGTAGTAATTACAGCTTTACTACTATTATTATCATTACCTGTATTAGCAGGAGCAATTACTATATTATTAACAGATCGAAATTTAAATACTTCATTTTTTGATCCTGCAGGAGGAGGAGACCCTATTCTATACCAACACTTATT-------
>GMSJR1132-18|Rhiniinae|COI-5P
-ATTATATTTTATTTTTGGAGCATGATCCGGAATAGTCGGAACATCATTAAGAATTTTAATTCGAGCTGAACTAGGACATCCTGGAGCATTAATCGGAGATGATCAAATTTATAACGTAATTGTTACAGCTCATGCATTCGTAATAATTTTTTTTATAGTTATACCAATTATAATTGGAGGATTTGGAAACTGATTAGTCCCACTTATATTAGGAGCTCCAGATATGGCCTTTCCTCGAATAAATAATATAAGTTTTTGATTATTACCTCCTGCATTAACATTATTACTAGTAAGTAGTATAGTAGAAAACGGAGCTGGAACAGGTTGAACTGTTTACCCACCTTTATCATCTAATATTGCTCACGGAGGAGCCTCTGTTGACTTAGCTATTTTTTCTTTACATTTAGCTGGAATTTCTTCTATTTTAGGAGCTGTAAACTTTATTACAACTGTTATTAATATACGATCTACAGGAATTACATTTGATCGAATACCTTTATTTGTTTGATCTGTAGTAATTACAGCTTTACTACTATTATTATCATTACCTGTATTAGCAGGAGCAATTACTATATTATTAACAGATCGAAATTTAAATACTTCATTTTTTGATCCTGCAGGAGGAGGAGACCCTATTCTATACCAACACTTAT--------
>GMSJR1197-18|Rhiniinae|COI-5P
--TTATATTTTATTTTTGGAGCATGATCCGGAATAGTCGGAACATCATTAAGAATTTTAATTCGAGCTGAACTAGGACATCCTGGAGCATTAATCGGAGATGATCAAATTTATAACGTAATTGTTACAGCTCATGCATTCGTAATAATTTTTTTTATAGTTATACCAATTATAATTGGAGGATTTGGAAACTGATTAGTCCCACTTATATTAGGAGCTCCAGATATGGCCTTTCCTCGAATAAATAATATAAGTTTTTGATTATTACCTCCTGCATTAACATTATTACTAGTAAGTAGTATAGTAGAAAACGGAGCTGGAACAGGTTGAACTGTTTACCCACCTTTATCATCTAATATTGCTCACGGAGGAGCCTCTGTTGACTTGGCTATTTTTTCTTTACATTTAGCTGGAATTTCTTCTATTTTAGGAGCTGTAAACTTTATTACAACTGTTATTAATATACGATCTACAGGAATTACATTTGATCGAATACCTTTATTTGTTTGATCTGTAGTAATTACAGCTTTACTACTATTATTATCATTACCTGTATTAGCAGGAGCAATTACTATATTATTAACAGATCGAAATTTAAATACTTCATTTTTTGATCCTGCAGGAGGAGGAGACCCTATTCTATACCAACACTTA---------
>GMSJS033-18|Rhiniinae|COI-5P
-ATTATATTTTATTTTTGGAGCATGATCCGGAATAGTCGGAACATCATTAAGAATTTTAATTCGAGCTGAACTAGGACATCCTGGAGCATTAATCGGAGATGACCAAATTTATAACGTAATTGTTACAGCTCATGCATTCGTAATAATTTTTTTTATAGTTATACCAATTATAATTGGAGGATTTGGAAACTGATTAGTCCCACTTATATTAGGAGCTCCAGATATGGCCTTTCCTCGAATAAATAATATAAGTTTTTGATTATTACCTCCTGCATTAACATTATTACTAGTAAGTAGTATAGTAGAAAACGGAGCTGGAACAGGTTGAACTGTTTACCCACCTTTATCATCTAATATTGCTCACGGAGGAGCCTCTGTTGACTTAGCTATTTTTTCTTTACATTTAGCTGGAATTTCTTCTATTTTAGGAGCTGTAAACTTTATTACAACTGTTATTAATATACGATCTACAGGAATTACATTTGATCGAATACCTTTATTTGTTTGATCTGTAGTAATTACAGCTTTACTACTATTATTATCATTACCTGTATTAGCAGGAGCAATTACTATATTATTAACAGATCGAAATTTAAATACTTCATTTTTTGATCCTGCAGGAGGAGGAGACCCTATTCTATACCAACACTTAT--------
>GMSJT006-18|Rhiniinae|COI-5P
-ATTATATTTTATTTTTGGAGCATGATCCGGAATAGTCGGAACATCATTAAGAATTTTAATTCGAGCTGAACTAGGACATCCTGGAGCATTAATCGGAGATGATCAAATTTATAACGTAATTGTTACAGCTCATGCATTCGTAATAATTTTTTTTATAGTTATACCAATTATAATTGGAGGATTTGGAAACTGATTAGTCCCACTTATATTAGGAGCTCCAGATATGGCCTTTCCTCGAATAAATAATATAAGTTTTTGATTATTACCTCCTGCATTAACATTATTACTAGTAAGTAGTATAGTAGAAAACGGAGCTGGAACAGGTTGAACTGTTTACCCACCTTTATCATCTAATATTGCTCACGGAGGAGCCTCTGTTGACTTAGCTATTTTTTCTTTACATTTAGCTGGAATTTCTTCTATTTTAGGAGCTGTAAACTTTATTACAACTGTTATTAATATACGATCTACAGGAATTACATTTGATCGAATACCTTTATTTGTTTGATCTGTAGTAATTACAGCTTTACTACTATTATTATCATTACCTGTATTAGCAGGAGCAATTACTATATTATTAACAGATCGAAATTTAAATACTTCATTTTTTGATCCTGCAGGAGGAGGAGACCCTATTCTATACCAACACTTATT-------
>GMSJV004-18|Rhiniinae|COI-5P
--TTATATTTTATTTTTGGAGCATGATCCGGAATAGTCGGAACATCATTAAGAATTTTAATTCGAGCTGAACTAGGACATCCTGGAGCATTAATCGGAGATGATCAAATTTATAACGTAATTGTTACAGCTCATGCATTCGTAATAATTTTTTTTATAGTTATACCAATTATAATTGGAGGATTTGGAAACTGATTAGTCCCACTTATATTAGGAGCTCCAGATATGGCCTTTCCTCGAATAAATAATATAAGTTTTTGATTATTACCTCCTGCATTAACATTATTACTAGTAAGTAGTATAGTAGAAAACGGAGCTGGAACAGGTTGAACTGTTTACCCACCTTTATCATCTAATATTGCTCACGGAGGAGCCTCTGTTGACTTAGCTATTTTTTCTTTACATTTAGCTGGAATTTCTTCTATTTTAGGAGCTGTAAACTTTATTACAACTGTTATTAATATACGATCTACAGGAATTACATTTGATCGAATACCTTTATTTGTTTGATCTGTAGTAATTACAGCTTTACTACTATTATTATCATTACCTGTATTAGCAGGAGCAATTACTATATTATTAACAGATCGAAATTTAAATACTTCATTTTTTGATCCTGCAGGAGGAGGAGACCCTATTCTATACCAACACTTA---------
>GQ409337_1_13_606_Metallea_erinacea_voucher_RMBR_103625_cytochrome_oxidase_subunit_I_gene_partial_cds_mitochondrial
-TTTGTATTTTATTTTTGGAGCATGATCTGGAATAGTGGGAACATCATTAAGAATTTTAATTCGAGCTGAATTGGGTCATCCTGGAGCTTTAATTGGAGATGATCAAATTTATAATGTAATTGTTACAGCCCATGCTTTTGTAATGATTTTTTTTATAGTAATACCAATTATAATTGGAGGATTTGGAAATTGACTAGTTCCATTAATATTAGGAGCTCCAGATATAGCATTTCCTCGAATAAATAACATAAGTTTTTGATTACTACCCCCTGCATTAACCTTATTACTTGTAAGTAGTATAGTAGAAAACGGAGCTGGAACAGGATGAACTGTTTACCCCCCATTATCATCTAATATTGCACATGGTGGAGCTTCTGTTGATCTAGCTATTTTTTCATTACATTTAGCCGGAATTTCATCAATTTTAGGTGCTGTAAATTTTATTACAACTGTAATTAATATACGATCAACAGGAATTACTTTTGATCGAATACCATTATTTGTTTGATCAGTAGCTATTACAGCTTTATTATTATTATTATCTTTACCTGTATTAGCTGGAGCTATTACAATATTATTAACAGATCGAAA----------------------------------------------------------------------
>GQ409356_1_27_620_Rhyncomya_nigripes_voucher_RMBR_103626_cytochrome_oxidase_subunit_I_gene_partial_cds_mitochondrial
-TTTATATTTTATTTTCGGAGCATGATCAGGAATAGTAGGAACTTCATTAAGAATCCTAATTCGAGCTGAATTAGGACATCCAGGTGCTTTAATTGGAGATGACCAAATCTATAATGTAATTGTTACAGCTCACGCATTTGTAATAATTTTCTTTATAGTAATACCAATTATAATTGGAGGATTTGGAAATTGATTAGTTCCTTTAATATTAGGAGCTCCAGATATAGCATTTCCTCGAATAAATAATATAAGATTTTGATTACTACCTCCTGCACTTACTTTATTACTAGTAAGTAGTATAGTAGAAAACGGAGCTGGAACAGGATGAACTGTTTATCCTCCTTTATCATCTAATATTGCTCATGGGGGAGCTTCTGTTGATTTAGCTATTTTTTCATTACATTTAGCTGGAGTTTCTTCAATTTTAGGAGCAGTAAATTTTATTACAACAGTAATTAATATACGATCAACAGGAATTACATTTGATCGTATACCGTTATTTGTATGATCAGTAGTAATTACAGCTTTATTACTATTACTATCATTACCTGTATTAGCAGGAGCTATTACTATACTATTAACTGATCGAAA----------------------------------------------------------------------
>GQ409375_1_13_606_Stomorhina_discolor_voucher_RMBR_103665_cytochrome_oxidase_subunit_I_gene_partial_cds_mitochondrial
-TTTATATTTTATTTTTGGAGCATGATCCGGAATAATTGGAACATCTTTAAGAATTTTAATTCGAGCTGAATTAGGTCATCCTGGAGCTTTAATTGGAGATGATCAAATTTATAATGTAATTGTTACAGCTCATGCATTTGTAATAATTTTTTTTATGGTTATACCAATTATAATTGGAGGGTTTGGAAATTGACTAGTACCCCTTATACTAGGAGCTCCAGATATAGCATTCCCTCGAATGAATAATATAAGTTTTTGACTTTTACCTCCTGCATTAACTTTACTATTAGTAAGTAGTATAGTAGAAAATGGAGCTGGGACAGGATGAACTGTTTACCCACCATTATCTTCTAATATTGCTCATGGAGGAGCTTCAGTTGATTTAGCTATTTTTTCTTTACATTTAGCAGGAATTTCATCTATTTTAGGAGCTGTAAATTTTATTACAACTGTAATTAATATACGATCAACTGGTATTACTTTTGATCGAATACCATTATTTGTATGATCAGTAGTAATTACAGCTTTATTACTTTTATTATCTTTGCCTGTATTAGCTGGAGCCATTACTATATTATTAACTGATCGAAA----------------------------------------------------------------------
>GU681898_1_1_650_Rhiniidae_sp__BOLD_ABY8561_voucher_NIBGE_IMB_00341_cytochrome_oxidase_subunit_1__COI__gene_partial_cds_mitochondrial
-ATTATATTTCATTTTTGGAGCATGATCCGGAATAGTAGGAACATCTTTAAGAATTTTAATTCGAGCTGAATTAGGTCATCCAGGAGCTTTAATTGGAGATGATCAAATTTATAATGTAATTGTAACAGCTCACGCTTTTGTTATAATTTTCTTTATAGTAATACCAATTATAATTGGAGGATTTGGAAATTGATTAGTTCCTTTAATACTAGGAGCTCCAGATATAGCTTTTCCTCGAATAAATAATATAAGTTTTTGATTACTGCCACCTGCATTAACTTTATTATTAGTAAGTAGTATAGTAGAAAATGGAGCTGGAACAGGATGAACAGTTTATCCCCCTTTATCATCTAATATTGCTCATGGAGGAGCTTCTGTTGATTTAGCTATTTTTTCATTACATTTAGCTGGAATTTCTTCTATTTTAGGAGCAGTAAATTTTATTACAACTGTAATTAATATACGATCAACAGGAATTACATTTGATCGAATACCTTTATTTGTATGATCAGTAGTAATTACAGCTTTATTATTATTATTATCATTACCCGTATTAGCTGGAGCTATTACTATATTATTAACAGATCGAAATTTAAATACTTCATTTTTTGATCCTGCAGGAGGAGGAGATCCAATTTTATACCAAC--------------
>HM375982_1_1_650_Rhinia_apicalis_voucher_gvc11407_1L_cytochrome_oxidase_subunit_1__COI__gene_partial_cds_mitochondrial
-TTTATATTTTATTTTTGGAGCATGATCTGGAATAATTGGAACATCTTTAAGAATTTTAATTCGAGCAGAATTAGGCCATCCTGGAGCTTTAATTGGAGATGATCAAATTTATAATGTAATTGTTACAGCTCATGCTTTTGTAATAATTTTTTTTATAGTTATACCAATTATAATTGGAGGATTTGGAAATTGATTAGTTCCCCTTATATTAGGAGCTCCAGACATAGCATTCCCCCGAATAAATAATATAAGCTTTTGACTTTTACCTCCAGCATTAACCTTATTATTAGTAAGAAGCATAGTAGAAAATGGAGCTGGTACAGGATGAACTGTTTACCCTCCCTTATCTTCTAATATTGCTCATGGAGGAGCTTCAGTTGATCTAGCTATTTTTTCTCTACATTTAGCAGGAATTTCTTCTATTTTAGGAGCCGTAAATTTTATTACAACAGTAATTAATATACGATCAACTGGTATTACTTTTGATCGGATACCATTATTTGTATGATCAGTAGTAATTACAGCTTTATTACTTCTATTATCCCTACCTGTATTAGCTGGAGCTATTACTATATTATTAACTGATCGAAATTTAAATACTTCATTTTTTGATCCTGCTGGAGGAGGAGATCCTATCTTATACCAAC--------------
>HM399341_1_2_650_Stomorhina_pollinosa_voucher_gvc12924_1L_cytochrome_oxidase_subunit_1__COI__gene_partial_cds_mitochondrial
-TTTATATTTTATTTTTGGAGCGTGATCTGGAATAATTGGAACATCTTTAAGAATTTTAATTCGAGCTGAATTAGGTCACCCAGGAGCTTTAATTGGAGATGATCAAATTTATAATGTAATTGTTACAGCACATGCTTTTGTAATAATTTTTTTTATAGTTATACCAATTATAATTGGAGGATTTGGAAACTGATTAGTACCCCTTATACTAGGAGCTCCAGATATAGCATTTCCTCGAATAAACAATATAAGTTTTTGACTTTTACCTCCTGCATTAACTTTATTATTAGTAAGTAGTATAGTAGAAAACGGAGCTGGGACAGGATGAACTGTTTACCCTCCATTATCTTCTAATATTGCTCATGGAGGAGCTTCAGTTGACTTAGCTATTTTTTCTTTACATTTAGCAGGAATTTCTTCTATTTTAGGAGCTGTAAATTTTATTACAACTGTAATTAATATACGATCAACTGGTATTACTTTTGATCGAATACCATTATTTGTATGATCCGTAGTAATTACAGCTTTATTACTTTTATTATCATTACCTGTATTAGCTGGTGCTATTACTATATTACTAACTGACCGAAATTTAAATACTTCATTTTTTGATCCAGCAGGAGGAGGAGATCCTATTTTATACCAAC--------------
>HM399342_1_1_632_Metallea_incisuralis_voucher_gvc12925_1L_cytochrome_oxidase_subunit_1__COI__gene_partial_cds_mitochondrial
-ATTATATTTTATTTTTGGAGCATGATCCGGAATAGTAGGAACATCTCTAAGAATTTTAATTCGAGCTGAATTAGGTCATCCAGGAGCTTTAATTGGAGATGATCAAATTTATAATGTAATTGTTACAGCTCATGCTTTTGTTATAATTTTTTTTATAGTAATACCAATCATAATTGGAGGATTTGGAAATTGATTAGTTCCTTTAATATTAGGAGCCCCAGATATAGCATTCCCTCGAATAAATAATATAAGTTTTTGACTATTACCTCCAGCACTAACACTATTATTGGTAAGTAGTATAGTAGAAAATGGAGCTGGAACAGGATGAACAGTTTACCCTCCACTATCATCTAATATTGCACATGGAGGAGCTTCTGTTGATTTAGCAATTTTTTCATTACATTTAGCTGGAATTTCTTCTATTTTAGGAGCTGTAAATTTTATTACAACGGTAATTAATATACGATCAACTGGAATTACATTTGATCGAATACCATTATTTGTGTGATCAGTAGTAATTACAGCTTTATTATTATTATTATCATTACCAGTACTAGCTGGAGCTATTACAATACTATTAACAGATCGAAATTTAAATACTTCATTTTTTGATCCAGCAGGAGGAGGAG--------------------------------
>HM399345_1_1_650_Metallea_incisuralis_voucher_gvc12928_1L_cytochrome_oxidase_subunit_1__COI__gene_partial_cds_mitochondrial
-ATTATATTTTATTTTTGGAGCATGATCCGGAATAGTAGGAACATCTCTAAGAATTTTAATTCGAGCTGAATTAGGTCATCCAGGAGCTTTAATTGGAGATGATCAAATTTATAATGTAATTGTTACAGCTCATGCTTTTGTTATAATTTTTTTTATAGTAATACCAATCATAATTGGAGGATTTGGAAATTGATTAGTTCCTTTAATATTAGGAGCCCCAGATATAGCATTCCCTCGAATAAATAATATAAGTTTTTGATTATTACCTCCAGCACTAACACTATTATTGGTAAGTAGTATAGTAGAAAATGGAGCTGGAACAGGATGAACAGTTTACCCTCCACTATCATCTAATATTGCACATGGAGGAGCTTCTGTTGATTTAGCAATTTTTTCATTACATTTAGCTGGAATTTCTTCTATTTTAGGAGCTGTGAATTTTATTACAACGGTAATTAATATACGATCAACTGGAATTACATTTGATCGAATACCATTATTTGTATGATCAGTAGTAATTACAGCTTTATTATTATTATTATCATTACCAGTACTAGCTGGAGCTATTACAATACTATTAACAGATCGAAATTTAAATACTTCATTTTTTGATCCAGCAGGAGGAGGAGATCCAATTTTATATCAAC--------------
>HM399346_1_1_650_Metallea_incisuralis_voucher_gvc12929_1L_cytochrome_oxidase_subunit_1__COI__gene_partial_cds_mitochondrial
-ATTATATTTTATTTTTGGAGCATGATCCGGAATAGTAGGAACATCTCTAAGAATTTTAATTCGAGCTGAATTAGGTCATCCAGGAGCTTTAATTGGAGATGATCAAATTTATAATGTAATTGTTACAGCTCATGCTTTTGTTATAATTTTTTTTATAGTAATACCAATCATAATTGGAGGATTTGGAAATTGATTAGTTCCTTTAATATTAGGAGCCCCAGATATAGCATTCCCTCGAATAAATAATATAAGTTTTTGATTATTACCTCCAGCACTAACACTATTATTGGTAAGTAGTATAGTAGAAAATGGAGCTGGAACAGGATGAACAGTTTACCCTCCACTATCATCTAATATTGCACATGGAGGAGCTTCTGTTGATTTAGCAATTTTTTCATTACATTTAGCTGGAATTTCTTCTATTTTAGGAGCTGTAAATTTTATTACAACGGTAATTAATATACGATCAACTGGAATTACATTTGATCGAATACCATTATTTGTGTGATCAGTAGTAATTACAGCTTTATTATTATTATTATCATTACCAGTACTAGCTGGAGCTATTACAATACTATTAACAGATCGAAATTTAAATACTTCATTTTTTGATCCAGCAGGAGGAGGAGATCCAATTTTATATCAAC--------------
>HQ561046_1_1_567_Stomorhina_discolor_voucher_gvc13910_1L_cytochrome_oxidase_subunit_1__COI__gene_partial_cds_mitochondrial
-TTTATATTTTATTTTTGGAGCATGATCCGGAATAATTGGAACATCTTTAAGAATTTTAATTCGAGCTGAATTAGGACATCCTGGAGCTTTAATTGGAGATGATCAAATTTATAATGTAATTGTTACAGCTCATGCATTTGTAATAATTTTTTTTATAGTTATACCAATTATAATTGGAGGGTTTGGAAATTGACTAGTACCCCTTATACTAGGAGCTCCAGATATAGCATTCCCTCGAATGAATAATATAAGTTTTTGACTTTTACCTCCTGCATTAACTTTACTATTAGTAAGTAGTATAGTAGAAAACGGAGCTGGGACAGGATGAACTGTTTACCCACCATTATCTTCTAATATTGCTCATGGAGGAGCTTCAGTTGATTTAGCTATTTTTTCTCTACATTTAGCAGGAATTTCATCTATTTTAGGAGCTGTAAATTTTATTACAACTGTAATTAATATACGATCAACTGGTATTACTTTTGATCGAATACCATTATTTGTATGATCAGTAGTAATTACAGCTTTATTACTTTTACTATCTTTACCTGTATTAGCAGGAGC-------------------------------------------------------------------------------------------------
>HQ561056_1_1_650_Stomorhina_discolor_voucher_gvc14248_1L_cytochrome_oxidase_subunit_1__COI__gene_partial_cds_mitochondrial
-TTTATATTTTATTTTTGGAGCATGATCCGGAATAATTGGAACATCTTTAAGAATTTTAATTCGAGCTGAATTAGGACATCCTGGAGCTTTAATTGGAGATGATCAAATTTATAATGTAATTGTTACAGCTCATGCATTTGTAATAATTTTTTTTATAGTTATACCAATTATAATTGGAGGGTTTGGAAATTGACTAGTACCCCTTATACTAGGAGCTCCAGATATAGCATTCCCTCGAATGAATAATATAAGTTTTTGACTTTTACCTCCTGCATTAACTTTACTATTAGTAAGTAGTATAGTAGAAAACGGAGCTGGGACAGGATGAACTGTTTACCCACCATTATCTTCTAATATTGCTCATGGAGGAGCTTCAGTTGATTTAGCTATTTTTTCTCTACATTTAGCAGGAATTTCATCTATTTTAGGAGCTGTAAATTTTATTACAACTGTAATTAATATACGATCAACTGGTATTACTTTTGATCGAATACCATTATTTGTATGATCAGTAGTAATTACAGCTTTATTACTTTTACTATCTTTACCTGTATTAGCAGGAGCAATTACTATATTATTAACTGATCGAAACTTAAATACTTCATTTTTTGATCCAGCAGGAGGAGGTGATCCTATTTTATACCAAC--------------
>I1_Isomyia_dubiosa_F_Togo
-ATTATATTTTATTTTTGGAGCATGATCAGGTATAGTAGGAACATCATTAAGAATTTTAATTCGAACAGAATTAGGACACCCTGGAGCTTTAATTGGAAATGACCAAATTTATAATGTAATTGTTACAGCTCATGCTTTTGTAATAATTTTTTTTATAGTAATGCCTATTATAATTGGAGGATTTGGAAATTGGTTAGTACCTATTATATTAGGAGCTCCAGATATAGCATTTCCTCGAATGAATAATATAAGTTTTTGATTATTACCTCCAGCATTATCTCTTCTTCTAATGAGTAGTATAGTAGAAAATGGAGCTGGAACAGGCTGAACTGTTTATCCACCTCTATCATCAAATATTGCTCATAGAGGATCTTCAGTTGATTTAGCTATTTTTTCATTACATTTAGCTGGAATCTCATCTATTTTAGGAGCTGTAAATTTTATTACTACCGTAATTAATATGCGATCTACAGGAATTTCATTTGATCGAATACCATTATTTGTATGATCAGTGGTAATTACAGCTTTATTATTATTATTATCATTACCAGTATTAGCTGGAGCTATTACTATATTATTAACAGATCGAAATATAAATACTTCATTTTTTGATCCCGCAGGAGGAGGAGATCCAATTTTATACCAACATTTATTTTGGTTT
>I10_Isomyia_eos_F_SouthAfrica
-ATTATATTTTATTTTTGGTGCATGATCCGGAATAGTAGGAACATCATTAAGTATTTTAATTCGAGCAGAATTAGGTCATCCTGGAACATTAATTGGTAATGACCAAATTTATAATGTAATCGTTACAGCTCATGCTTTTATTATAATTTTTTTTATAGTAATACCAATTATAATTGGTGGATTTGGGAATTGATTAGTTCCTTTAATATTAGGAGCTCCAGATATAGCATTTCCTCGAATAAATAATATAAGTTTCTGACTTTTACCACCTGCATTAACTTTATTATTGACGAGCAGTATAGTAGAAGATGGAACTGGAACAGGATGAACTGTTTACCCTCCTTTATCATCTAATATTGCTCATAGAGGAGCTTCTGTTGATTTATCTATTTTTTCATTACATTTAGCTGGAATTTCTTCTATTCTAGGAGCTGTAAATTTTATTACAACTGTAATTAATATACGTTCAACAGGAATTACATTTGATCGTATACCATTATTTGTTTGATCTGTTGTAATTACAGCTTTATTATTATTATTATCATTACCTGTACTAGCTGGAGCTATTACTATACTATTAACAGATCGAAACTTAAATACTTCATTTTTTGACCCTGCAGGAGGAGGTGATCCAATTTTATATCAACACTTATTTTGATTT
>I11_Isomyia_darwini_F_SouthAfrica
-ATTATATTTCATTTTTGGAGCATGAGCAGGAATAGTAGGAACATCATTAAGAATTTTAATTCGAACAGAATTAGGTCATCCTGGAACACTAATTGGAAATGATCAAATTTATAATGTAATCGTTACAGCTCATGCTTTTGTAATAATTTTTTTTATAGTAATACCTATCATAATCGGAGGATTTGGAAATTGATTAGTTCCACTTATACTAGGAGCTCCAGATATAGCATTTCCTCGAATAAATAATATAAGTTTTTGACTTTTACCTCCTGCATTAACTTTACTTTTAGTGAGCAGTATAGTAGAAGATGGAGCTGGAACAGGATGAACTGTTTACCCTCCGCTATCATCTAATATTGCTCATAGAGGAGCTTCTGTTGACTTAACTATTTTTTCTTTACATTTAGCTGGAATCTCATCTATTTTAGGAGCTGTAAATTTTATTACAACTGTAATTAATATACGATCAACAGGAATTTCATTTGATCGAATACCACTATTTGTTTGATCAGTAGCAATTACAGCCCTATTACTATTACTATCACTTCCAGTATTAGCCGGAGCTATTACTATATTATTAACAGATCGAAATTTAAATACCTCATTCTTTGATCCTGCAGGAGGAGGAGATCCTATTTTATATCAACATTTATTTTGATTC
>I12_Isomyia_dubiosa_F_Togo
------------TTTTTGGAGCATGATCAGGTATGGTAGGAACATCATTAAGAATTTTAATTCGAACAGAATTAGGACACCCCGGAGCTTTAATTGGAAATGACCAAATTTATAATGTAATTGTTACAGCTCATGCTTTTGTAATAATTTTTTTTATAGTAATGCCTATTATAATTGGAGGATTTGGAAATTGGTTAGTACCTATTATATTAGGAGCTCCAGATATAGCATTTCCTCGAATGAATAATATAAGTTTTTGATTATTACCTCCAGCATTATCTCTTCTTCTAATGAGTAGTATAGTAGAAAATGGAGCTGGAACAGGCTGAACTGTTTATCCACCTCTATCATCAAATATTGCTCATAGAGGATCTTCAGTTGATTTAGCTATTTTTTCATTACATTTAGCTGGAATCTCATCTATTTTAGGAGCTGTAAATTTTATTACTACCGTAATTAATATGCGATCTACAGGAATTTCATTTGATCGAATACCATTATTTGTATGATCAGTGGTAATTACAGCTTTATTATTATTATTATCATTACCAGTATTAGCTGGAGCTATTACTATATTATTAACAGATCGAAATATAAATACTTCATTTTTTGATCCCGCAGGAGGAGGAGATCCAATTTTATATCAACATTTATTTTGGTTT
>I14_Isomyia_sp1_F_Uganda
-TTTGTATTTCATTTTTGGAGCATGATCTGGTATAGTAGGAACATCATTAAGAATTCTAATTCGAACAGAATTAGGACATCCCGGAGCTTTAATTGGAAATGATCAAATTTATAATGTAATTGTTACAGCACATGCTTTTATTATAATTTTTTTTATAGTAATACCTATTATAATTGGAGGATTTGGTAATTGACTAGTACCCCTTATACTAGGAGCCCCAGATATAGCATTTCCTCGAATAAATAATATAAGTTTTTGATTATTACCTCCAGCTCTTTCTCTTCTTCTTATAAGTAGTATAGTAGAAAATGGAGCTGGAACAGGATGAACTGTTTACCCACCCCTATCATCAAATATTGCTCACAGAGGATCTTCAGTTGATTTAGCTATTTTTTCACTTCATTTAGCTGGAATTTCATCTATTTTAGGTGCTGTTAATTTTATTACAACTGTAATTAATATACGATCCATTGGAATTACATTTGATCGAATACCATTATTTGTATGATCAGTAGTAATTACAGCTTTACTACTTCTTTTATCACTTCCAGTATTAGCAGGAGCTATTACCATATTATTAACTGATCGAAATATAAATACTTCATTTTTTGATCCAGCAGGTGGAGGAGATCCAATTCTATATCAACATTTATTTTGATTT
>I15_Isomyia_sp2_M_Cameroon
-ATTATATTTTATTTTTGGAGCATGATCAGGAATAATAGGAACATCATTAAGAATTTTAATTCGAACAGAATTAGGACATCCTGGAACTTTAATTGGAAATGATCAAATTTATAATGTAATTGTCACAGCTCATGCTTTTGTAATAATTTTTTTTATAGTAATACCTATTATAATTGGAGGATTTGGAAATTGATTAGTTCCACTTATATTAGGAGCCCCAGACATAGCATTTCCTCGAATAAATAATATAAGTTTTTGACTCTTACCTCCTGCATTAACTCTTCTTCTTATAAGTAGTATAGTAGAAGATGGAACTGGAACAGGATGAACTGTTTATCCTCCTTTATCATCTAATATCGCTCATAGAGGAGCTGCTGTTGATTTAGCTATTTTTTCATTACACCTAGCTGGAATTTCTTCTATTTTAGGAGCTGTAAATTTTATTACAACTGTAATTAATATACGATCAACGGGAATCACATTTGATCGAATACCATTATTCGTTTGATCAGTAGCAATTACAGCCTTATTATTACTACTATCTCTTCCCGTACTAGCTGGAGCTATTACTATATTATTAACAGATCGAAATATAAATACTTCATTCTTTGATCCTGCAGGAGGAGGAGACCCTATTTTATATCAACATTTATTTTGATTC
>I17_Isomyia_distinguenda_F_Malawi
-TTTATATTTCATTTTTGGTACATGATCAGGAATAGTAGGAACATCTTTAAGAATTTTAATTCGAACAGAATTAGGTCATCCTGGAACACTAATTGGAAATGATCAAATTTATAATGTAATTGTTACAGCTCATGCTTTTGTAATGATTTTTTTTATAGTAATACCAATTATAATTGGAGGATTTGGAAATTGACTAGTTCCTCTTATACTAGGAGCTCCAGATATAGCATTTCCTCGAATAAATAATATAAGTTTTTGACTTTTACCTCCTGCATTAACTTTACTTTTAGTAAGAAGTATAGTAGATAACGGAGCTGGTACAGGATGAACTGTTTATCCTCCATTATCATCTAATATTGCTCACAGAGGAGCTTCTGTTGATTTAACAATTTTTTCCTTACATTTAGCTGGAATTTCTTCAATTTTAGGAGCTGTAAATTTTATTACAACCGTTATTAATATACGATCAACAGGAATTACATTTGATCGAATACCATTATTCGTCTGATCAGTAGTAATTACAGCTTTACTATTACTACTATCTTTACCTGTACTAGCTGGAGCTATTACTATATTATTAACAGATCGAAACTTAAATACTTCTTTCTTTGATCCTGCAGGAGGAGGAGATCCAATTTTATATCAACATTTATTTTGATTC
>I18_Isomyia_sp6_M_Togo
-ATTATATTTTATTTTTGGTACACTATCAGGAATAATAGGAACATCTTTAAGAATTTTAATTCGAACAGAATTAGGTCACCCTGGATCATTAATTGGAAATGATCAAATTTATAATGTAATTGTTACAGCTCATGCTTTTGTAATAATTTTTTTTATAGTAATACCAATTATAATTGGAGGATTCGGAAATTGATTAGTTCCTCTTATACTAGGAGCTCCAGATATAGCATTTCCTCGAATAAATAATATAAGTTTTTGACTTTTACCACCTGCATTAACTTTACTTTTAGTGAGAAGTATAGTAGATAATGGAGCTGGTACAGGATGAACTGTTTATCCTCCATTATCATCTAATATTGCTCATAGAGGATCTTCTGTTGATTTAACAATTTTTTCATTACATTTAGCTGGAATTTCCTCTATTTTAGGAGCTGTAAATTTTATCACAACTGTAATTAATATACGAGCAACAGGAATTACATTTGATCGAATACCTTTATTTGTTTGATCAGTAGTAATTACAGCTTTATTATTACTTCTATCATTACCTGTATTAGCAGGAGCTATTACTATATTATTAACAGATCGAAATCTAAATACTTCATTTTTTGACCCTGCAGGAGGA------------------------------------
>I19_Isomyia_distinguenda_F_Malawi
-TTTATATTTCATTTTTGGTACATGATCAGGAATAGTAGGAACATCTTTAAGAATTTTAATTCGAACAGAATTAGGTCATCCTGGAACACTAATTGGAAATGATCAAATTTATAATGTAATTGTTACAGCTCATGCTTTTGTAATGATTTTTTTTATAGTAATACCAATTATAATTGGAGGATTTGGAAATTGACTAGTTCCTCTTATATTAGGAGCTCCAGATATAGCATTCCCTCGAATAAATAATATAAGTTTTTGACTTTTACCTCCTGCATTAACTTTACTTTTAGTAAGAAGTATAGTAGATAACGGAGCTGGTACAGGATGAACTGTTTATCCTCCATTATCATCTAATATTGCTCACAGAGGAGCTTCTGTTGATTTAACAATTTTTTCCTTACATTTAGCTGGAATTTCTTCAATTTTAGGAGCTGTAAATTTTATTACAACCGTTATTAATATACGATCAACAGGAATTACATTTGATCGAATACCATTATTCGTCTGATCAGTAGTAATTACAGCTTTACTATTACTACTATCTTTACCTGTACTAGCTGGAGCTATTACTATATTATTAACAGATCGAAACTTAAATACTTCTTTCTTTGATCCTGCAGGA---------------------------------------
>I2_Isomyia_dubiosa_F_Togo
-ATTATATTTTATTTTTGGAGCATGATCAGGTATAGTAGGAACATCATTAAGAATTTTAATTCGAACAGAATTAGGACACCCTGGAGCTTTAATTGGAAATGACCAAATTTATAATGTAATTGTTACAGCTCATGCTTTTGTAATAATTTTTTTTATAGTAATGCCTATTATAATTGGAGGATTTGGAAATTGGTTAGTACCTATTATATTAGGAGCTCCAGATATAGCATTTCCTCGAATGAATAATATAAGTTTTTGATTATTACCTCCAGCATTATCTCTTCTTCTAATGAGTAGTATAGTAGAAAATGGAGCTGGAACAGGCTGAACTGTTTATCCACCTCTATCATCAAATATTGCTCATAGAGGATCTTCAGTTGATTTAGCTATTTTTTCATTACATTTAGCTGGAATCTCATCTATTTTAGGAGCTGTAAATTTTATTACTACCGTAATTAATATGCGATCTACAGGAATTTCATTTGATCGAATACCATTATTTGTATGATCAGTGGTAATTACAGCTTTATTATTATTATTATCATTACCAGTATTAGCTGGAGCTATTACTATATTATTAACAGATCGAAATATAAATACTTCATTTTTTGATCCCGCAGGAGGAGGA---------------------------------
>I20B_Isomyia_tristis_M_SouthAfrica
-ATTATATTTCATTTTTGGAGCATGATCTGGAATAGTAGGTACATCATTAAGAATTTTAATTCGAGCTGAATTAGGTCATCCTGGAACTTTAATTGGAAATGATCAAATTTATAATGTAATTGTTACAGCTCATGCTTTTGTAATAATTTTCTTTATAGTTATACCAATTATAATTGGAGGATTCGGAAATTGATTAGTTCCTCTTATATTAGGATCTCCAGATATAGCATTTCCTCGAATAAATAATATAAGTTTTTGACTTTTACCTCCTGCATTAACTTTATTATTAATAAGCAGCATAGTAGAAAATGGAGCTGGAACAGGATGAACTGTTTATCCACCTCTTTCATCTAATATTGCTCATAGAGGAGCTTCTGTTGATTTAGCTATTTTTTCATTACATTTAGCTGGAATTTCTTCTATTTTAGGAGCTGTAAATTTTATTACTACCGTAATTAATATACGATCAACAGGAATTACATTTGATCGAATACCCCTATTTGTTTGATCAGTAGCAATTACAGCTTTATTATTATTATTATCACTACCTGTATTAGCAGGAGCTATTACTATATTATTAACAGATCGAAATTTAAATACATCATTTTTTGATCCTGCAGGAGGAGGAGATCCTATTTTATATCAA---------------
>I4_Isomyia_cuthbertsoni_M_SouthAfrica
-TTTATATTTCATTTTTGGTACATGATCAGGAATAGTAGGAACATCTTTAAGAATTTTAATTCGAACAGAATTAGGTCATCCTGGAACACTAATTGGAAATGATCAAATTTATAATGTAATTGTTACAGCTCATGCTTTTGTAATAATTTTTTTTATAGTAATACCAATTATAATTGGAGGATTTGGAAATTGATTAGTTCCTCTTATACTAGGAGCTCCAGATATAGCATTTCCTCGAATAAATAATATAAGTTTTTGACTTTTACCTCCTGCATTAACTTTACTTTTAGTAAGAAGCATAGTAGATAATGGAGCTGGTACAGGATGAACTGTTTATCCTCCATTATCATCTAATATTGCTCACAGAGGAGCTTCTGTTGATTTAACAATTTTTTCCTTACATTTAGCTGGAATTTCTTCAATTTTAGGAGCTGTAAATTTTATTACAACCGTTATTAATATACGATCAACAGGAATTACATTTGATCGAATACCATTATTCGTTTGATCAGTAGTAATTACAGCTCTATTATTATTATTATCTTTACCCGTACTAGCTGGAGCTATTACTATATTATTAACAGATCGAAATTTAAATACTTCCTTCTTTGATCCTGCAGGAGGAGGAGATCCAATTTTATATCAACATTTATTTTGATTC
>I5_Isomyia_pubera_M_SouthAfrica
-ATTATATTTTATTTTTGGAACATGATCTGGAATAGTAGGAACATCATTAAGTATTTTAATTCGAGCAGAATTAGGTCATCCTGGAGCTTTAATTGGAAATGATCAAATTTATAATGTAATTGTTACAGCTCATGCTTTTGTAATAATTTTTTTTATAGTAATACCAATTATAATTGGAGGATTTGGAAATTGATTAGTTCCATTAATATTAGGAGCTCCAGATATAGCATTTCCTCGAATAAATAATATAAGTTTTTGACTTTTACCACCTGCATTAACTTTACTTTTAACAAGAAGTATAGTAGAAAACGGAGCTGGGACAGGATGAACTGTATACCCACCATTATCATCTAATATTGCTCATAGAGGAGCCTCTGTTGATTTAGCTATTTTTTCATTACATTTAGCTGGAATTTCTTCAATTTTAGGAGCTGTGAATTTTATTACAACTGTTATTAATATACGATCAACAGGAATTACATTTGACCGAATACCATTATTTGTATGATCAGTAGTAATTACAGCTTTATTATTATTATTATCCTTACCTGTATTAGCTGGAGCTATTACTATATTATTAACAGATCGAAATTTAAATACTTCATTTTTTGATCCTGCTGGAGGAGGAGATCCAATTTTATATCAACATTTATTTTGATTT
>I6_Isomyia_sp3_cf_cuthbertsoni_F_SouthAfrica
-TTTATATTTCATTTTTGGTACATGATCAGGAATAGTAGGAACATCTTTAAGAATTTTAATTCGAACAGAATTAGGTCATCCTGGAACACTAATTGGAAATGATCAAATTTATAATGTAATTGTTACAGCTCATGCTTTTGTAATAATTTTTTTTATAGTAATACCAATTATAATTGGAGGATTTGGAAATTGATTAGTTCCTCTTATACTAGGAGCTCCAGATATAGCATTTCCTCGAATAAATAATATAAGTTTTTGACTTTTACCTCCTGCATTAACTTTACTTTTAGTAAGAAGCATAGTAGATAATGGAGCTGGTACAGGATGAACTGTTTATCCTCCATTATCATCTAATATTGCTCACAGAGGAGCTTCTGTTGATTTAACAATTTTTTCCTTACATTTAGCTGGAATTTCTTCAATTTTAGGAGCTGTAAATTTTATTACAACCGTTATTAATATACGATCAACAGGAATTACATTTGATCGAATACCATTATTCGTTTGATCAGTAGTAATTACAGCTCTATTATTATTATTATCTTTACCCGTACTAGCTGGAGCTATTACTATATTATTAACAGATCGAAATTTAAATACTTCCTTCTTTGATCCTGCAGGAGGAGGAGATCCAATTTTATATCAACATTTATTTTGATTC
>I8_Isomyia_distinguenda_M_SouthAfrica
-TTTATATTTCATTTTTGGTACATGATCAGGAATAGTAGGAACATCTTTAAGAATTTTAATTCGAACAGAATTAGGTCATCCTGGAACACTAATTGGAAATGATCAAATTTATAATGTAATTGTTACAGCTCATGCTTTTGTAATGATTTTTTTTATAGTAATACCAATTATAATTGGAGGATTTGGAAATTGACTAGTTCCTCTTATATTAGGAGCTCCAGATATAGCATTTCCTCGAATAAATAATATAAGTTTTTGACTTTTACCTCCTGCATTAACTTTACTTTTAGTAAGAAGTATAGTAGATAACGGAGCTGGTACAGGATGAACTGTTTATCCTCCATTATCATCTAATATTGCTCACAGAGGAGCTTCTGTTGATTTAACAATTTTTTCCTTACATTTAGCTGGAATTTCTTCAATTTTAGGAGCTGTAAATTTTATTACAACCGTTATTAATATACGATCAACAGGAATTACATTTGATCGAATACCATTATTCGTCTGATCAGTAGTAATTACAGCTTTACTATTACTTCTATCTTTACCTGTACTAGCTGGAGCTATTACTATATTATTAACAGATCGAAACTTAAATACTTCTTTCTTTGATCCTGCAGGAGGAGGAGATCCAATTTTATACCAACATTTATTTTGATTC
>I9_Isomyia_sp3_cf_cuthbertsoni_F_SouthAfrica
-TTTATATTTCATTTTTGGTACATGATCAGGAATAGTAGGAACATCTTTAAGAATTTTAATTCGAACAGAATTAGGTCATCCTGGAACACTAATTGGAAATGATCAAATTTATAATGTAATTGTTACAGCTCATGCTTTTGTAATAATTTTTTTTATAGTAATACCAATTATAATTGGAGGATTTGGAAATTGATTAGTTCCTCTTATACTAGGAGCTCCAGATATAGCATTTCCTCGAATAAATAATATAAGTTTTTGACTTTTACCTCCTGCATTAACTTTACTTTTAGTAAGAAGCATAGTAGATAATGGAGCTGGTACAGGATGAACTGTTTATCCTCCATTATCATCTAATATTGCTCACAGAGGAGCTTCTGTTGATTTAACAATTTTTTCCTTACATTTAGCTGGAATTTCTTCAATTTTAGGAGCTGTAAATTTTATTACAACCGTTATTAATATACGATCAACAGGAATTACATTTGATCGAATACCATTATTCGTTTGATCAGTAGTAATTACAGCTCTATTATTATTATTATCTTTACCCGTACTAGCTGGAGCTATTACTATATTATTAACAGATCGAAATTTAAATACTTCCTTCTTTGATCCTGCAGGAGGAGGAGATCCAATTTTATATCAACATTTATTTTGATTC
>ISER004-05|Rhiniinae|COI-5P
-ATTATATTTTATTTTTGGAGCATGATCTGGAATAGTAGGAACTTCATTAAGAATTTTAATTCGAGCTGAATTAGGACATCCAGGAGCTTTAATTGGAGATGATCAAATTTATAATGTTATTGTTACAGCCCATGCTTTTGTAATAATTTTTTTTATAGTAATACCAATTATAATTGGAGGATTTGGAAATTGATTAGTTCCCTTAATATTAGGAGCACCAGATATAGCATTCCCTCGAATAAATAATATAAGTTTTTGATTATTACCCCCTGCATTAACTTTACTATTAGTAAGTAGTATAGTAGAAAATGGAGCTGGAACAGGATGAACTGTTTATCCACCTTTATCATCTAATATTGCTCATGGAGGAGCATCTGTTGATTTAGCTATTTTTTCATTACATTTAGCCGGAATTTCATCTATTTTAGGAGCTGTAAACTTTATCACAACTGTAATTAATATACGATCAACAGGAATTACATTTGATCGAATACCTTTATTTGTTTGATCTGTAGTAATTACAGCTTTATTATTATTATTATCCTTACCTGTATTAGCCGGAGCTATTACTATATTATTAACAGATCGAAATTTAAATACCTCATTTTTTGATCCAGCAGGAGGAGGAGATCCTATTTTATATCAACATTTATTT------
>JF439553_1_27_676_Isomyia_gomezmenori_voucher_WVU2011_018_16_cytochrome_oxidase_subunit_I__COI__gene_partial_cds_mitochondrial
-ATTATATTTTATTTTCGGAGCATGATCCGGAATAGTAGGAACATCATTAAGAATGTTAATTCGAGCAGAATTAGGTCATCCTGGATCTTTAATTGGAAATGATCAAATTTATAATGTAATTGTTACAGCTCATGCTTTTGTAATAATTTTTTTTATAGTAATACCAATTATAATTGGAGGATTTGGAAATTGATTAGTACCCTTAATATTAGGAGCTCCAGATATAGCATTCCCTCGAATAAATAATATAAGTTTCTGACTTTTACCTCCCGCATTAACCCTTTTATTAATAAGTAGTATAGTAGAAGACGGAGCTGGAACAGGATGAACTGTTTACCCTCCTTTATCTTCTAATATTGCTCACAGAGGTGCTTCTGTTGATCTAGCAATTTTTTCATTACATTTAGCTGGAATTTCTTCTATTTTAGGAGCTGTAAATTTTATTACTACTGTAATTAATATACGTTCAACAGGAATTACATTTGATCGAATACCATTATTTGTTTGATCAGTAGTAATTACAGCTTTACTATTATTATTATCACTACCTGTACTAGCTGGAGCTATTACTATATTATTAACAGATCGAAATTTAAATACTTCATTTTTTGACCCTGCAGGAGGAGGAGATCCTATTTTATATCAAC--------------
>JQ246691_1_45_694_Cosmina_fuscipennis_isolate_C37_cytochrome_c_oxidase_subunit_I__COI__gene_partial_cds_mitochondrial
-ATTATATTTTATTTTTGGAGCATGATCCGGAATAGTAGGAACATCATTAAGAATTTTAATTCGAACTGAATTAGGTCACCCAGGAGCTTTAATTGGAGATGATCAAATTTATAATGTAATTGTAACTGCTCATGCTTTTGTAATAATTTTTTTTATAGTAATACCAATCATAATTGGAGGATTCGGAAATTGATTAGTTCCTCTAATATTAGGAGCTCCAGATATAGCTTTCCCCCGAATAAATAATATAAGTTTTTGACTATTACCTCCTGCATTAACTTTATTATTAATAAGTAGCATAGTAGAAAATGGAGCTGGAACAGGATGAACAGTTTACCCCCCTCTGTCATCTAATATCGCTCATGGAGGAGCTTCTGTTGATTTAGCTATTTTCTCATTACATTTAGCTGGAATTTCTTCTATTTTAGGAGCTGTAAATTTTATTACAACTGTAATTAATATACGATCAACAGGAATTACATTTGATCGAATACCATTATTTGTATGATCAGTAGTAATTACAGCTTTATTATTATTATTATCTTTACCTGTTTTAGCTGGAGCTATTACTATATTATTAACTGATCGAAATTTAAATACTTCATTTTTTGACCCAGCAGGAGGAGGAGATCCAATTTTATATCAAC--------------
>JQ246692_1_42_691_Rhinia_sp__MATM_2012_cytochrome_c_oxidase_subunit_I__COI__gene_partial_cds_mitochondrial
-TTTATATTTTATTTTTGGAGCATGATCTGGAATAGTAGGAACATCTTTAAGAATTCTAATTCGAGCTGAATTAGGTCATCCTGGAGCTTTAATTGGAGATGATCAAATTTATAACGTAATTGTTACAGCACACGCTTTTGTAATAATTTTTTTTATAGTAATACCTATTATAATTGGAGGATTTGGAAATTGATTAGTTCCTATTATACTAGGAGCTCCAGATATAGCATTCCCCCGAATAAATAATATAAGATTTTGACTTTTACCTCCTGCATTAACTTTATTATTAGTAAGTAGTATAGTAGAAAATGGAGCTGGAACAGGATGAACTGTTTATCCACCTTTATCTTCTAATATTGCTCATGGAGGAGCTTCAGTTGATTTAGCTATTTTTTCATTACATTTAGCTGGAATTTCTTCAATTTTAGGAGCAGTAAATTTTATTACAACTGTAATTAATATACGATCTACAGGAATTACATTTGATCGAATACCTTTATTTGTATGATCAGTAGTAATTACTGCTTTATTACTTTTGTTATCATTACCTGTATTAGCTGGAGCTATTACTATATTATTAACTGATCGAAATTTAAATACTTCATTTTTTGATCCAGCAGGAGGAGGAGATCCAATTTTATATCAAC--------------
>JQ246693_1_42_691_Rhyncomya_soyauxi_isolate_C39_cytochrome_c_oxidase_subunit_I__COI__gene_partial_cds_mitochondrial
-ATTATATTTTATTTTTGGAGCATGATCCGGAATAGTAGGAACATCATTAAGAATTTTAATTCGAGCTGAACTAGGACATCCTGGGGCATTAATTGGAGATGATCAAATTTATAACGTAATTGTTACAGCTCATGCATTTGTAATAATTTTTTTTATGGTAATACCAATTATAATTGGAGGATTTGGAAACTGACTAGTTCCTCTTATATTAGGAGCCCCAGATATAGCCTTTCCTCGAATAAATAATATAAGTTTTTGATTACTACCTCCTGCATTAACTTTACTACTAGTAAGTAGTATAGTAGAAAACGGAGCTGGAACAGGTTGAACTGTTTACCCACCTTTATCATCTAACATTGCTCATGGAGGAGCCTCTGTTGATTTAGCTATTTTTTCTCTTCATTTAGCTGGAATTTCCTCTATTTTAGGGGCTGTAAACTTTATTACAACTGTAATTAATATACGATCAACAGGAATTACATTTGATCGAATACCTTTATTTGTGTGATCAGTAGTAATTACAGCTTTATTATTATTACTATCATTACCTGTATTAGCAGGAGCAATTACTATATTATTAACAGATCGAAATTTAAATACTTCATTTTTTGACCCAGCAGGAGGAGGGGACCCTATTCTATATCAAC--------------
>JQ246694_1_42_691_Thoracites_sp__MATM_2012_cytochrome_c_oxidase_subunit_I__COI__gene_partial_cds_mitochondrial
-ATTATATTTTATTTTTGGAGCATGATCTGGAATAGTAGGAACTTCATTAAGAATTTTAATTCGAGCTGAACTAGGACACCCAGGAGCTCTAATTGGAGACGATCAAATTTATAATGTAATTGTTACAGCCCATGCTTTTGTAATAATTTTTTTTATAGTAATACCAATCATAATTGGAGGATTTGGAAATTGATTAGTTCCTTTAATATTAGGAGCCCCAGATATAGCATTTCCCCGAATAAATAATATAAGTTTCTGATTATTGCCTCCTGCATTAACTTTATTATTAGTAAGTAGTATAGTAGAAAATGGAGCTGGAACAGGATGAACTGTTTACCCACCTTTATCTTCTAATATTGCACATGGAGGAGCCTCTGTTGATTTAGCTATTTTCTCATTACATTTAGCTGGAATCTCATCTATTTTAGGAGCCGTAAACTTCATTACAACTGTAATTAATATACGATCAACAGGAATTACATTTGACCGAATACCTTTATTTGTTTGATCTGTAGTAATTACAGCTTTATTATTATTATTATCCTTACCTGTATTAGCTGGAGCTATCACTATATTATTAACAGATCGAAATTTAAATACTTCATTTTTTGACCCCGCAGGAGGAGGGGATCCAATTTTATATCAAC--------------
>K3_Fainia_albitarsis_F_Tanzania
-TTTATATTTTATCTTTGGAGCATGATCTGGAATAATTGGAACATCTTTAAGAATTTTAATTCGAGCTGAATTAGGTCATCCTGGAGCTTTAATTGGAGATGATCAAATTTATAATGTAATTGTTACAGCTCATGCCTTTGTAATAATTTTTTTTATAGTAATACCAATTATAATTGGAGGATTTGGAAATTGATTAGTTCCTCTTATATTAGGAGCCCCAGATATAGCATTTCCACGAATAAATAATATAAGTTTTTGACTTTTACCTCCAGCATTAACTTTATTATTAGTAAGTAGTATAGTAGAAAATGGAGCTGGAACAGGATGAACTGTTTACCCTCCACTATCTTCTAATATTGCTCATGGAGGAGCTTCAGTTGATTTAGCTATTTTTTCACTTCATCTAGCTGGAATTTCTTCTATTTTAGGAGCTGTAAATTTTATTACAACTGTAATTAATATACGATCAACAGGAATTACTTTTGATCGAATACCTTTATTTGTATGATCAGTAGTAATTACAGCTTTATTACTTTTATTATCATTGCCTGTATTAGCTGGAGCTATTACAATATTATTAACAGATCGAAATTTAAATACTTCATTTTTTGATCCAGCAGGAGGAGGAGATCCAATTTTATACCAACATTTATTTTGATTC
>K4_Rhinia_sp9_F_Tanzania
-TTTATATTTTATTTTTGGAGCATGATCTGGAATAGTAGGAACATCTTTAAGAATTCTAATTCGAGCTGAATTAGGCCATCCTGGAGCTTTAATTGGAGATGATCAAATTTATAACGTAATTGTTACAGCACACGCTTTTGTAATAATTTTTTTTATAGTAATACCTATTATAATTGGAGGATTTGGAAATTGATTAGTTCCTATTATACTAGGAGCTCCAGATATAGCATTCCCCCGAATAAATAATATAAGTTTTTGACTTTTACCTCCTGCATTAACTTTATTATTAGTAAGCAGTATAGTAGAAAATGGAGCTGGAACAGGATGAACTGTTTATCCACCTTTATCTTCTAATATTGCTCATGGAGGAGCTTCAGTTGATTTAGCTATTTTCTCATTACATTTAGCTGGAATTTCTTCAATTTTAGGAGCAGTTAATTTTATTACAACCGTAATTAATATACGATCTACAGGAATTACTTTTGATCGAATACCTTTATTTGTATGATCAGTAGTAATTACTGCTTTATTACTTTTATTATCATTACCTGTATTAGCTGGAGCTATTACTATATTATTAACTGATCGAAATTTAAATACTTCATTTTTTGATCCCGCAGGAGGAGGAGATCCAATTTTATATCAACATTTATTTTGATTT
>K5_Albaredaya_malgache_F_Madagascar
-TTTATATTTTATTTTTGGAGCATGATCCGGAATAGTAGGAACATCTTTAAGAATTTTAATTCGAGCTGAATTAGGTCATCCTGGGGCTTTAATTGGAGATGATCAAATTTATAACGTAATTGTTACAGCCCATGCTTTTGTAATAATTTTTTTTATAGTAATACCAATTATAATTGGAGGATTTGGAAATTGATTAGTTCCTCTTATATTAGGAGCTCCAGATATAGCATTTCCTCGAATAAATAATATAAGTTTTTGACTTCTACCTCCTGCACTAACTTTATTGTTAGTAAGTAGTATAGTAGAAAACGGAGCTGGAACAGGATGAACTGTTTATCCACCCCTATCTTCAAATATTGCGCATGGAGGAGCTTCTGTTGACCTAGCTATTTTTTCATTACATTTAGCTGGAATTTCTTCTATTTTAGGGGCTGTTAATTTTATTACTACTGTAATTAATATACGATCAACAGGAATTACTTTTGACCGAATACCATTATTTGTTTGATCAGTAGTAATTACAGCTTTATTACTTTTACTATCTTTACCAGTACTAGCAGGAGCAATTACTATACTATTAACAGATCGAAATCTAAATACTTCATTCTTTGATCCTGCAGGAGGGGGAGACCCAATTTTATACCAACATTTATTTTGATTT
>K7_Fainia_albitarsis_F_Tanzania
-TTTATATTTTATCTTTGGAGCATGATCTGGAATAATTGGAACATCTTTAAGAATTTTAATTCGAGCTGAATTAGGTCATCCTGGAGCTTTAATTGGAGATGATCAAATTTATAATGTAATTGTTACAGCTCATGCCTTTGTAATAATTTTTTTTATAGTAATACCAATTATAATTGGAGGATTTGGAAATTGATTAGTTCCTCTTATATTAGGAGCCCCAGATATAGCATTTCCACGAATAAATAATATAAGTTTTTGACTTTTACCTCCAGCATTAACTTTATTATTAGTAAGTAGTATAGTAGAAAATGGAGCTGGAACAGGATGAACTGTTTACCCTCCACTATCTTCTAATATTGCTCATGGAGGAGCTTCAGTTGATTTAGCTATTTTTTCACTTCATCTAGCTGGAATTTCTTCTATTTTAGGAGCTGTAAATTTTATTACAACTGTAATTAATATACGATCAACAGGAATTACTTTTGATCGAATACCTTTATTTGTATGATCAGTAGTAATTACAGCTTTATTACTTTTATTATCATTGCCTGTATTAGCTGGAGCTATTACAATATTATTAACAGATCGAAATTTAAATACTTCATTTTTTGATCCAGCAGGAGGAGGAGATCCAATTTTATACCAACATTTATTTTGATTC
>KMPAB4626-18|Rhiniinae|COI-5P
--CTATATTTTATTTTTGGAGCATGATCCGGTATAGTAGGAACTTCCTTAAGAATTTTAATTCGAGCTGAATTAGGTCATCCTGGAGCTTTAATTGGAGATGATCAAATTTATAATGTAATTGTTACAGCTCATGCTTTTGTAATAATTTTCTTTATAGTAATACCAATTATAATTGGAGGATTCGGAAATTGATTAGTACCTCTTATATTAGGAGCTCCAGATATAGCATTTCCACGAATAAATAATATAAGTTTTTGATTACTACCCCCTGCATTAACTTTATTATTAGTAAGTAGTATAGTAGAAAACGGAGCTGGAACAGGATGAACTGTTTACCCTCCTTTATCATCTAATATCGCTCATGGAGGAGCTTCTGTTGATTTAGCTATTTTTTCTTTACATTTAGCTGGAATTTCTTCTATTTTAGGAGCTGTAAATTTTATTACAACTGTAATTAATATACGATCAACAGGAATTACATTTGACCGAATACCATTGTTTGTATGATCAGTCGTAATTACAGCTTTATTATTATTATTATCATTACCTGTATTAGCAGGAGCTATTACTATATTATTAACAGATCGAAATTTAAATACTTCATTTTTTGACCCAGCAGGAGGAGGAGATCCAATTTTATATCAACATTTAT--------
>KMPAB4671-18|Rhiniinae|COI-5P
-ATTATATTTTATTTTTGGAGCATGATCTGGAATAGTGGGAACATCTTTAAGAATTTTAATTCGAGCCGAATTAGGTCATCCTGGAGCTTTAATTGGAGATGATCAAATTTATAATGTAATTGTTACAGCCCATGCTTTTGTAATAATTTTCTTTATAGTAATGCCAATTATAATTGGAGGATTTGGAAATTGACTAGTTCCTTTAATATTAGGAGCTCCAGATATAGCCTTTCCTCGTATAAATAATATAAGATTTTGATTACTACCTCCTGCACTAACTTTATTGTTAGTAAGTAGTATAGTAGAAAATGGAGCTGGAACAGGATGAACTGTTTATCCTCCCCTATCATCTAATATTGCTCATGGAGGAGCTTCTGTAGATTTAGCCATTTTTTCCTTACACTTAGCTGGAATTTCTTCTATTTTAGGGGCTGTTAATTTTATTACAACTGTAATTAATATACGATCAACAGGAATCACATTTGATCGGATACCTCTATTTGTATGATCAGTAGTAATTACAGCTTTATTATTATTATTATCTTTACCTGTATTAGCAGGAGCTATTACAATATTATTAACTGATCGAAATTTAAATACTTCATTTTTTGATCCAGCAGGAGGAGGAGACCCAATTTTATATCAACATCTA---------
>KMPAD2407-19|Rhiniinae|COI-5P
-ATTATATTTTATTTTTGGAGCATGATCTGGAATAGTAGGAACATCTTTAAGAATTTTAATTCGAGCTGAATTAGGTCATCCTGGAGCTTTAATTGGAGATGATCAAATTTATAATGTAATTGTTACAGCCCATGCTTTTGTAATAATTTTCTTTATAGTAATACCAATTATAATTGGAGGGTTTGGAAATTGACTAGTTCCTTTAATATTAGGAGCTCCAGATATAGCCTTTCCTCGTATAAATAATATAAGATTTTGATTACTACCTCCTGCATTAACTTTATTATTAGTAAGTAGTATAGTAGAAAATGGAGCTGGAACAGGATGAACTGTTTATCCTCCCCTATCATCTAATATTGCTCATGGAGGAGCTTCTGTAGATTTAGCAATTTTTTCCTTACACTTAGCTGGAATTTCTTCTATTTTAGGAGCTGTTAATTTTATTACAACTGTAATTAATATACGATCAACAGGAATTACATTTGATCGAATACCTCTATTTGTATGATCAGTAGTAATTACAGCTTTATTATTATTATTATCTTTACCTGTATTAGCAGGAGCTATTACAATATTATTAACTGATCGAAATTTAAATACTTCATTTTTTGACCCAGCAGGAGGAGGAGACCCAATTTTATACCAACATTTAT--------
>KMPAH001-19|Rhyncomya_soyauxi|COI-5P
-ATTATATTTTATTTTTGGAGCATGATCCGGAATAGTAGGAACATCATTAAGAATTTTAATTCGAGCTGAACTAGGACATCCTGGGGCATTAATTGGAGACGATCAAATTTATAACGTAATTGTTACAGCTCATGCATTTGTAATAATTTTTTTTATGGTAATACCAATTATAATTGGAGGATTTGGAAACTGACTAGTTCCTCTTATATTAGGAGCCCCAGATATAGCCTTTCCTCGAATAAATAATATAAGTTTTTGATTACTACCTCCTGCATTAACTTTACTACTAGTAAGTAGTATAGTAGAAAACGGAGCTGGAACGGGTTGAACTGTTTACCCACCTTTATCATCTAACATTGCTCATGGAGGAGCCTCTGTTGATTTAGCTATTTTTTCCCTTCATTTAGCTGGAATTTCCTCTATTTTAGGAGCTGTAAACTTTATTACAACTGTAATTAATATACGATCAACAGGAATTACATTTGATCGAATACCTTTATTTGTGTGATCAGTAGTAATTACAGCTTTATTATTATTACTATCATTACCTGTATTAGCAGGAGCAATTACTATATTATTAACAGATCGAAATTTAAATACTTCATTTTTTGATCCAGCAGGAGGAGGGGACCCTATTCTATATCAACATTTATT-------
>KMPAH007-19|Rhyncomya_soyauxi|COI-5P
-ATTATATTTTATTTTTGGAGCATGATCCGGAATAGTAGGAACATCATTAAGAATTTTAATTCGAGCTGAACTAGGACATCCTGGGGCATTAATTGGAGATGATCAAATTTATAACGTAATTGTTACAGCTCATGCATTTGTAATAATTTTTTTTATGGTAATACCAATTATAATTGGAGGATTTGGAAACTGACTAGTTCCTCTTATATTAGGAGCCCCAGATATAGCCTTTCCTCGAATAAATAATATAAGTTTTTGATTACTACCTCCTGCATTAACTTTACTACTAGTAAGTAGTATAGTAGAAAACGGAGCTGGAACGGGTTGAACTGTTTACCCACCTTTATCATCTAACATTGCTCATGGAGGAGCCTCTGTTGATTTAGCTATTTTTTCCCTTCATTTAGCTGGAATTTCCTCTATTTTAGGAGCTGTAAACTTTATTACAACTGTAATTAATATACGATCAACAGGAATTACATTTGATCGAATACCTTTATTTGTGTGATCAGTAGTAATTACAGCTTTATTATTATTACTATCATTACCTGTATTAGCAGGAGCAATTACTATATTATTAACAGATCGAAATTTAAATACTTCATTTTTTGATCCAGCAGGAGGAGGGGACCCTATTCTATATCAACATTTATT-------
>KMPAH033-19|Rhyncomya_soyauxi|COI-5P
-ATTATATTTTATTTTTGGAGCATGATCCGGAATAGTAGGAACATCATTAAGAATTTTAATTCGAGCTGAACTAGGACATCCTGGAGCATTAATTGGAGATGATCAAATTTATAACGTAATTGTTACAGCTCATGCATTTGTAATAATTTTTTTTATGGTAATACCAATTATAATTGGAGGATTTGGAAACTGACTAGTTCCTCTTATATTAGGAGCCCCAGATATAGCCTTTCCTCGAATAAATAATATAAGTTTTTGACTACTACCTCCTGCATTAACTTTACTACTAGTAAGTAGTATAGTAGAAAACGGAGCTGGAACGGGTTGAACTGTTTACCCACCTTTATCATCTAACATTGCTCATGGAGGAGCCTCTGTTGATTTAGCTATTTTTTCCCTTCATTTAGCTGGAATTTCCTCTATTTTAGGAGCTGTAAACTTTATTACAACTGTAATTAATATACGATCAACAGGAATTACATTTGATCGAATACCTTTATTTGTGTGATCAGTAGTAATTACAGCTTTATTATTATTACTATCATTACCTGTATTAGCAGGAGCAATTACTATATTATTAACAGATCGAAATTTAAATACTTCATTTTTTGACCCAGCAGGAGGAGGAGACCCTATTCTATATCAACATTTATT-------
>KMPAH034-19|Rhyncomya_soyauxi|COI-5P
--TTATATTTTATTTTTGGAGCATGATCCGGAATAGTAGGAACATCATTAAGAATTTTAATTCGAGCTGAACTAGGACATCCTGGGGCATTAATTGGAGATGATCAAATTTATAACGTAATTGTTACAGCTCATGCATTTGTAATAATTTTTTTTATGGTAATACCAATTATAATTGGAGGATTTGGAAACTGACTAGTTCCTCTTATATTAGGAGCCCCAGATATAGCCTTTCCTCGAATAAATAATATAAGTTTTTGATTACTACCTCCTGCATTAACTTTACTACTAGTAAGTAGTATAGTAGAAAACGGAGCTGGAACGGGTTGAACTGTTTACCCACCTTTATCATCTAACATTGCTCATGGAGGAGCCTCTGTTGATTTAGCTATTTTTTCCCTTCATTTAGCTGGAATTTCCTCTATTTTAGGGGCTGTAAACTTTATTACAACTGTAATTAATATACGATCAACAGGAATTACATTTGATCGAATACCTTTATTTGTGTGATCAGTAGTAATTACAGCTTTATTATTATTACTATCATTACCTGTATTAGCAGGAGCAATTACTATATTATTAACAGATCGAAATTTAAATACTTCATTTTTTGATCCAGCAGGAGGAGGGGACCCTATTCTATATCAACATTTAT--------
>KMPAH035-19|Rhyncomya_soyauxi|COI-5P
-ATTATATTTTATTTTTGGAGCATGATCCGGAATAGTAGGAACATCATTAAGAATTTTAATTCGAGCTGAACTAGGACATCCTGGGGCATTAATTGGAGATGATCAAATTTATAACGTAATTGTTACAGCTCATGCATTTGTAATAATTTTTTTTATGGTAATACCAATTATAATTGGAGGATTTGGAAACTGACTAGTTCCTCTTATATTAGGAGCCCCAGATATAGCCTTTCCTCGAATAAATAATATAAGTTTTTGATTACTACCTCCTGCATTAACTTTACTACTAGTAAGTAGTATAGTAGAAAACGGAGCTGGAACAGGTTGAACTGTTTACCCACCTTTATCATCTAACATTGCTCATGGAGGAGCCTCTGTTGATTTAGCTATTTTTTCCCTTCATTTAGCTGGAATTTCCTCTATTTTAGGAGCTGTAAACTTTATTACAACTGTAATTAATATACGATCAACAGGAATTACATTTGATCGAATACCTTTATTTGTGTGATCAGTAGTAATTACAGCTTTATTATTATTACTATCATTACCTGTATTAGCAGGAGCAATTACTATATTATTAACAGATCGAAATTTAAATACTTCATTTTTTGACCCAGCAGGAGGAGGAGACCCTATTCTATATCAACATTTATT-------
>KMPAH036-19|Rhyncomya_soyauxi|COI-5P
-ATTATATTTTATTTTTGGAGCATGATCCGGAATAGTAGGAACATCATTAAGAATTTTAATTCGAGCTGAACTAGGACATCCTGGAGCATTAATTGGAGATGATCAAATTTATAACGTAATTGTTACAGCTCATGCATTTGTAATAATTTTTTTTATAGTAATACCAATTATAATTGGAGGATTTGGAAACTGACTAGTTCCTCTTATATTAGGAGCCCCAGATATAGCCTTTCCTCGAATAAATAATATAAGTTTTTGATTACTACCTCCTGCATTAACTTTACTACTAGTAAGTAGTATAGTAGAAAACGGAGCTGGAACAGGTTGAACTGTTTACCCACCTTTATCATCTAACATTGCTCATGGAGGAGCCTCTGTTGATTTAGCTATTTTTTCCCTTCATTTAGCTGGAATTTCCTCTATTTTAGGGGCTGTAAACTTTATTACAACTGTAATTAATATACGATCAACAGGAATTACATTTGATCGAATACCTTTATTTGTGTGATCAGTAGTAATTACAGCTTTATTATTATTACTATCATTACCTGTATTAGCAGGAGCAATTACTATATTATTAACAGATCGAAATTTAAATACTTCATTTTTTGACCCAGCAGGAGGAGGAGACCCTATTCTATACCAACATTTATT-------
>KMPAH3838-19|Rhiniinae|COI-5P
-ACTATATTTTATTTTTGGAGCATGATCCGGTATAGTAGGAACTTCCTTAAGAATTTTAATTCGAGCTGAATTAGGTCATCCTGGAGCTTTAATTGGAGATGATCAAATTTATAATGTAATTGTTACAGCTCATGCTTTTGTAATAATTTTCTTTATAGTAATACCAATTATAATTGGAGGATTCGGAAATTGATTAGTACCTCTTATATTAGGAGCTCCAGATATAGCATTTCCACGAATAAATAATATAAGTTTTTGATTACTACCCCCTGCATTAACTTTATTATTAGTAAGTAGTATAGTAGAAAACGGAGCTGGAACAGGATGAACTGTTTACCCTCCTTTATCATCTAATATCGCTCATGGAGGAGCTTCTGTTGATTTAGCTATTTTTTCTTTACATTTAGCTGGAATTTCTTCTATTTTAGGAGCTGTAAATTTTATTACAACTGTAATTAATATACGATCAACAGGAATTACATTTGACCGAATACCATTGTTTGTATGATCAGTCGTAATTACAGCTTTATTATTATTATTATCATTACCTGTATTAGCAGGAGCTATTACTATATTATTAACAGATCGAAATTTAAATACTTCATTTTTTGACCCAGCAGGAGGAGGAGACCCAATTTTATATCAACATTTATT-------
>KMPAH3840-19|Rhyncomya_soyauxi|COI-5P
--TTATATTTTATTTTTGGAGCATGATCCGGAATAGTAGGAACATCATTAAGAATTTTAATTCGAGCTGAACTAGGACATCCTGGGGCATTAATTGGAGATGATCAAATTTATAACGTAATTGTTACAGCTCATGCATTTGTAATAATTTTTTTTATGGTAATACCAATTATAATTGGAGGATTTGGAAACTGACTAGTTCCTCTTATATTAGGAGCCCCAGATATAGCCTTTCCTCGAATAAATAATATAAGTTTTTGATTACTACCTCCTGCATTAACTTTACTACTAGTAAGTAGTATAGTAGAAAACGGAGCTGGAACGGGTTGAACTGTTTACCCACCTTTATCATCTAACATTGCTCATGGAGGAGCCTCTGTTGATTTAGCTATTTTTTCCCTTCATTTAGCTGGAATTTCCTCTATTTTAGGAGCTGTAAACTTTATTACAACTGTAATTAATATACGATCAACAGGAATTACATTTGATCGAATACCTTTATTTGTGTGATCAGTAGTAATTACAGCTTTATTATTATTACTATCATTACCTGTATTAGCAGGAGCAATTACTATATTATTAACAGATCGAAATTTAAATACTTCATTTTTTGATCCAGCAGGAGGAGGGGACCCTATTCTATACCAACATTTAT--------
>KMPAH3841-19|Rhiniinae|COI-5P
--CTATATTTTATTTTTGGAGCATGATCCGGTATAGTAGGAACTTCCTTAAGAATTTTAATTCGAGCTGAATTAGGTCATCCTGGAGCTTTAATTGGAGATGATCAAATTTATAATGTAATTGTTACAGCTCATGCTTTTGTAATAATTTTCTTTATAGTAATACCAATTATAATTGGAGGATTCGGAAATTGATTAGTACCTCTTATATTAGGAGCTCCAGATATAGCATTTCCACGAATAAATAATATAAGTTTTTGATTACTACCCCCTGCATTAACTTTATTATTAGTAAGTAGTATAGTAGAAAACGGAGCTGGAACAGGATGAACTGTTTACCCTCCTTTATCATCTAATATCGCTCATGGAGGAGCTTCTGTTGATTTAGCTATTTTTTCTTTACATTTAGCTGGAATTTCTTCTATTTTAGGAGCTGTAAATTTTATTACAACTGTAATTAATATACGATCAACAGGAATTACATTTGACCGAATACCATTGTTTGTATGATCAGTCGTAATTACAGCTTTATTATTATTATTATCATTACCTGTATTAGCAGGAGCTATTACTATATTATTAACAGATCGAAATTTAAATACTTCATTTTTTGACCCAGCAGGAGGAGGAGACCCAATTTTATATCAACATTTATT-------
>KMPAH3842-19|Rhiniinae|COI-5P
-ACTATATTTTATTTTTGGAGCATGATCCGGTATAGTAGGAACTTCCTTAAGAATTTTAATTCGAGCTGAATTAGGTCATCCTGGAGCTTTAATTGGAGATGATCAAATTTATAATGTAATTGTTACAGCTCATGCTTTTGTAATAATTTTCTTTATAGTAATACCAATTATAATTGGAGGATTCGGAAATTGATTAGTACCTCTTATATTAGGAGCTCCAGATATAGCATTTCCACGAATAAATAATATAAGTTTTTGATTACTACCCCCTGCATTAACTTTATTATTAGTAAGTAGTATAGTAGAAAACGGAGCTGGAACAGGATGAACTGTTTACCCTCCTTTATCATCTAATATCGCTCATGGAGGAGCTTCTGTTGATTTAGCTATTTTTTCTTTACATTTAGCTGGAATTTCTTCTATTTTAGGAGCTGTAAATTTTATTACAACTGTAATTAATATACGATCAACAGGAATTACATTTGACCGAATACCATTGTTTGTATGATCAGTCGTAATTACAGCTTTATTATTATTATTATCATTACCTGTATTAGCAGGAGCTATTACTATATTATTAACAGATCGAAATTTAAATACTTCATTTTTTGACCCAGCAGGAGGAGGAGACCCAATTTTATATCAACATTTATT-------
>KMPAH3843-19|Rhyncomya_soyauxi|COI-5P
-ATTATATTTTATTTTTGGAGCATGATCCGGAATAGTAGGAACATCATTAAGAATTTTAATTCGAGCTGAACTAGGACATCCTGGGGCATTAATTGGAGATGATCAAATTTATAACGTAATTGTTACAGCTCATGCATTTGTAATAATTTTTTTTATGGTAATACCAATTATAATTGGAGGATTTGGAAACTGACTAGTTCCTCTTATATTAGGAGCCCCAGATATAGCCTTTCCTCGAATAAATAATATAAGTTTTTGATTACTACCTCCTGCATTAACTTTACTACTAGTAAGTAGTATAGTAGAAAACGGAGCTGGAACGGGTTGAACTGTTTACCCACCTTTATCATCTAACATTGCTCATGGAGGAGCCTCTGTTGATTTAGCTATTTTTTCCCTTCATTTAGCTGGAATTTCCTCTATTTTAGGAGCTGTAAACTTTATTACAACTGTAATTAATATACGATCAACAGGAATTACATTTGATCGAATACCTTTATTTGTGTGATCAGTAGTAATTACAGCTTTATTATTATTACTATCATTACCTGTATTAGCAGGAGCAATTACTATATTATTAACAGATCGAAATTTAAATACTTCATTTTTTGACCCAGCAGGAGGAGGGGACCCTATTCTATATCAACATTTATT-------
>KMPAH3845-19|Rhiniinae|COI-5P
-ACTATATTTTATTTTTGGAGCATGATCCGGTATAGTAGGAACTTCCTTAAGAATTTTAATTCGAGCTGAATTAGGTCATCCTGGAGCTTTAATTGGAGATGATCAAATTTATAATGTAATTGTTACAGCTCATGCTTTTGTAATAATTTTCTTTATAGTAATACCAATTATAATTGGAGGATTCGGAAATTGATTAGTACCTCTTATATTAGGAGCTCCAGATATAGCATTTCCACGAATAAATAATATAAGTTTTTGATTACTACCTCCTGCATTAACTTTATTATTAGTAAGTAGTATAGTAGAAAACGGAGCTGGAACAGGATGAACTGTTTACCCTCCTTTATCATCTAATATCGCTCATGGAGGAGCTTCTGTTGATTTAGCTATTTTTTCTTTACATTTAGCTGGAATTTCTTCTATTTTAGGAGCTGTAAATTTTATTACAACTGTAATTAATATACGATCAACAGGAATTACATTTGACCGAATACCATTGTTTGTATGATCAGTCGTAATTACAGCTTTATTATTATTATTATCATTACCTGTATTAGCAGGAGCTATTACTATATTATTAACAGATCGAAATTTAAATACTTCATTTTTTGACCCAGCAGGAGGAGGAGATCCAATTTTATATCAACATTTAT--------
>KMPAJ027-19|Rhiniinae|COI-5P
-ACTATATTTTATTTTTGGAGCATGATCCGGTATAGTAGGAACTTCCTTAAGAATTTTAATTCGAGCTGAATTAGGTCATCCTGGAGCTTTAATTGGAGATGATCAAATTTATAATGTAATTGTTACAGCTCATGCTTTTGTAATAATTTTCTTTATAGTAATACCAATTATAATTGGAGGATTCGGAAATTGATTAGTACCTCTTATATTAGGAGCTCCAGATATAGCATTTCCACGAATAAATAATATAAGTTTTTGATTACTACCCCCTGCATTAACTTTATTATTAGTAAGTAGTATAGTAGAAAACGGAGCTGGAACAGGATGAACTGTTTACCCTCCTTTATCATCTAATATCGCTCATGGAGGAGCTTCTGTTGATTTAGCTATTTTTTCTTTACATTTAGCTGGAATTTCTTCTATTTTAGGAGCTGTAAATTTTATTACAACTGTAATTAATATACGATCAACAGGAATTACATTTGACCGAATACCATTGTTTGTATGATCAGTCGTAATTACAGCTTTATTATTATTATTATCATTACCTGTATTAGCAGGAGCTATTACTATATTATTAACAGATCGAAATTTAAATACTTCATTTTTTGACCCAGCAGGAGGAGGAGACCCAATTTTATATCAACATTTATT-------
>KMPAJ1372-19|Rhiniinae|COI-5P
-ATTATATTTTATTTTTGGAGCATGATCTGGAATAGTAGGAACATCTTTAAGAATTTTAATTCGAGCCGAATTAGGTCATCCTGGAGCTTTAATTGGAGATGATCAAATTTATAATGTAATTGTTACAGCCCATGCTTTTGTAATAATTTTCTTTATAGTAATGCCAATTATAATTGGAGGATTTGGAAATTGACTAGTTCCTTTAATATTAGGAGCTCCAGATATAGCCTTTCCTCGTATAAATAATATAAGATTTTGATTACTACCTCCTGCATTAACTTTATTGTTAGTAAGTAGTATAGTAGAAAATGGAGCTGGAACAGGATGAACTGTTTATCCTCCCCTATCATCTAATATTGCTCATGGAGGAGCTTCTGTAGATTTAGCCATTTTTTCCTTACACTTAGCTGGAATTTCTTCTATTTTAGGGGCTGTTAATTTTATTACAACTGTAATTAATATACGATCAACAGGAATCACATTTGATCGGATACCTCTATTTGTATGATCAGTAGTAATTACAGCTTTATTATTATTATTATCTTTACCTGTATTAGCAGGAGCTATTACAATATTATTAACTGATCGAAATTTAAATACTTCATTTTTTGATCCAGCAGGAGGAGGAGACCCAATTTTATATCAACATCTATT-------
>KMPAJ193-19|Rhiniinae|COI-5P
--TTATATTTTATTTTTGGAGCATGATCTGGAATAGTAGGAACATCTTTAAGAATTTTAATTCGAGCTGAATTAGGTCATCCTGGAGCTTTAATTGGAGATGATCAAATTTATAATGTAATTGTTACAGCCCATGCTTTTGTAATAATTTTCTTTATAGTAATGCCAATTATAATTGGAGGATTTGGAAATTGACTAGTTCCTTTAATATTAGGAGCTCCAGATATAGCCTTTCCTCGTATAAATAATATAAGATTTTGATTACTACCTCCTGCATTAACTTTATTGTTAGTAAGTAGTATAGTAGAAAATGGAGCTGGAACAGGGTGAACTGTTTATCCTCCCCTATCATCTAATATTGCTCATGGAGGAGCTTCTGTAGATTTAGCTATTTTTTCCTTACACTTAGCTGGAATTTCTTCTATTTTAGGAGCTGTTAATTTTATTACAACTGTAATTAATATACGATCAACAGGAATCGCATTTGATCGAATACCTCTATTTGTATGATCAGTAGTAATTACAGCTTTATTATTATTATTATCTTTACCTGTATTAGCAGGAGCTATTACAATATTATTAACTGATCGAAATTTAAATACTTCATTTTTTGATCCAGCAGGAGGAGGAGACCCAATTTTATACCAACATTTA---------
>KMPAJ212-19|Rhiniinae|COI-5P
--TTATATTTTATTTTTGGAGCATGATCTGGAATAGTAGGAACATCTTTAAGAATTTTAATTCGAGCTGAATTAGGTCATCCTGGAGCTTTAATTGGAGATGATCAAATTTATAATGTAATTGTTACAGCCCATGCTTTTGTAATAATTTTCTTTATAGTAATACCAATTATAATTGGAGGATTTGGAAATTGACTAGTTCCTTTAATATTAGGAGCTCCAGATATAGCCTTTCCTCGTATAAATAATATAAGATTTTGATTACTACCTCCCGCATTAACTTTATTGTTAGTAAGTAGTATAGTAGAAAATGGAGCTGGAACAGGATGAACTGTTTATCCTCCCCTATCATCTAATATTGCTCATGGAGGAGCTTCTGTAGATTTAGCTATTTTTTCCTTACACTTAGCTGGAATTTCTTCTATTTTAGGAGCTGTTAATTTTATTACAACTGTAATTAATATACGATCAACAGGAATCACATTTGATCGAATACCTCTATTTGTATGATCAGTAGTAATTACAGCTTTATTATTATTACTATCTTTACCTGTATTAGCAGGAGCTATTACAATATTATTAACTGATCGAAATTTAAATACTTCATTTTTTGATCCAGCAGGAGGAGGAGACCCAATTTTAT--------------------
>KMPAL1228-19|Rhyncomya_soyauxi|COI-5P
--TTATATTTTATTTTTGGAGCATGATCCGGAATAGTAGGAACATCATTAAGAATTTTAATTCGAGCTGAACTAGGACATCCTGGGGCATTAATTGGAGACGATCAAATTTATAACGTAATTGTTACAGCTCATGCATTTGTAATAATTTTTTTTATGGTAATACCAATTATAATTGGAGGATTTGGAAACTGACTAGTTCCTCTTATATTAGGAGCCCCAGATATAGCCTTTCCTCGAATAAATAATATAAGTTTTTGATTACTACCTCCTGCATTAACTTTACTACTAGTAAGTAGTATAGTAGAAAACGGAGCTGGAACGGGTTGAACTGTTTACCCACCTTTATCATCTAACATTGCTCATGGAGGAGCCTCTGTTGATTTAGCTATTTTTTCCCTTCATTTAGCTGGAATTTCCTCTATTTTAGGAGCTGTAAACTTTATTACAACTGTAATTAATATACGATCAACAGGAATTACATTTGATCGAATACCTTTATTTGTGTGATCAGTAGTAATTACAGCTTTATTATTATTACTATCATTACCTGTATTAGCAGGAGCAATTACTATATTATTAACAGATCGAAATTTAAATACTTCATTTTTTGATCCAGCAGGAGGAGGGGACCCTATTCTATATCAACATTTA---------
>KMPAL1251-19|Rhiniinae|COI-5P
-ATTATATTTTATTTTTGGAGCATGATCTGGAATAGTAGGAACATCTTTAAGAATTTTAATTCGAGCCGAATTAGGTCATCCTGGAGCTTTAATTGGAGATGATCAAATTTATAATGTAATTGTTACAGCCCATGCTTTTGTAATAATTTTCTTTATAGTAATGCCAATTATAATTGGAGGATTTGGAAATTGACTAGTTCCTTTAATATTAGGAGCTCCAGATATAGCCTTTCCTCGTATAAATAATATAAGATTTTGATTACTACCTCCTGCATTAACTTTATTGTTAGTAAGTAGTATAGTAGAAAATGGAGCTGGAACAGGATGAACTGTTTATCCTCCCCTATCATCTAATATTGCTCATGGAGGAGCTTCTGTAGATTTAGCTATTTTTTCCTTACACTTAGCTGGAATTTCTTCTATTTTAGGGGCTGTTAATTTTATTACAACTGTAATTAATATACGATCAACAGGAATTACATTTGATCGGATACCTCTATTTGTATGATCAGTAGTAATTACAGCTTTATTATTATTATTATCTTTACCTGTATTAGCAGGAGCTATTACAATATTATTAACTGATCGAAATTTAAATACTTCATTTTTTGATCCAGCAGGAGGAGGAGACCCAATTTTATATCAACATCTAT--------
>KMPAL1255-19|Rhiniinae|COI-5P
--TTATATTTTATTTTTGGAGCATGATCTGGAATAGTAGGAACATCTTTAAGAATTTTAATTCGAGCTGAATTAGGTCATCCTGGAGCTTTAATTGGAGATGATCAAATTTATAATGTAATTGTTACAGCCCATGCTTTTGTAATAATTTTCTTTATAGTAATGCCAATTATAATTGGAGGATTTGGAAATTGACTAGTTCCTTTAATATTAGGAGCTCCAGATATAGCCTTTCCTCGTATAAATAATATAAGATTTTGATTACTACCTCCTGCATTAACTTTATTATTAGTAAGTAGTATAGTAGAAAATGGAGCTGGAACAGGATGAACTGTTTATCCTCCCCTATCATCTAATATTGCTCATGGAGGAGCTTCTGTAGATTTAGCTATTTTTTCCTTACACTTAGCTGGAATTTCTTCTATTTTAGGAGCTGTTAATTTTATTACAACTGTAATTAATATACGATCAACAGGAATCACATTTGATCGAATACCTCTATTTGTATGATCAGTAGTAATTACAGCTTTATTATTATTATTATCTTTACCTGTATTAGCAGGAGCTATTACAATATTATTAACTGATCGAAATTTAAATACTTCATTTTTTGATCCAGCAGGAGGAGGAGACCCAATTTTATATCAACATTTATTTT-----
>KMPAL1308-19|Rhiniinae|COI-5P
--TTATATTTTATTTTTGGAGCATGATCCGGTATAGTAGGAACCTCATTAAGAATTTTAATTCGAGCTGAATTAGGTCATCCTGGAGCTTTAATTGGAGATGATCAAATTTATAATGTAATTGTTACAGCTCATGCTTTTGTAATAATTTTCTTTATAGTAATACCAATTATAATTGGAGGATTTGGAAACTGATTAGTCCCTCTTATATTAGGAGCTCCAGATATAGCTTTCCCACGAATAAATAATATAAGTTTTTGATTACTACCTCCTGCATTAACTTTATTGTTAGTAAGTAGTATAGTAGAAAACGGAGCTGGAACAGGATGAACTGTTTATCCCCCCCTATCATCTAATATTGCTCATGGAGGTGCCTCTGTTGATTTAGCTATTTTTTCTTTACATTTAGCCGGAATTTCTTCTATTTTAGGAGCTGTAAATTTTATTACGACTGTAATTAATATACGATCAACAGGAATTACATTTGATCGAATACCATTATTTGTTTGATCAGTTGTAATTACAGCTTTATTATTATTATTATCATTACCTGTATTAGCAGGAGCTATTACTATATTATTAACAGATCGAAACTTAAATACTTCATTTTTCGACCCAGCAGGAGGAGGAGACCCAATTTTATATCAACATTTAT--------
>KMPAL168-19|Rhyncomya_soyauxi|COI-5P
-ATTATATTTTATTTTTGGAGCATGATCCGGAATAGTAGGAACATCATTAAGAATTTTAATTCGAGCTGAACTAGGACATCCTGGGGCATTAATTGGAGATGATCAAATTTATAACGTAATTGTTACAGCTCATGCATTTGTAATAATTTTTTTTATGGTAATACCAATTATAATTGGAGGATTTGGAAACTGACTAGTTCCTCTTATATTAGGAGCCCCAGATATAGCCTTTCCTCGAATAAATAATATAAGTTTTTGATTACTACCTCCTGCATTAACTTTACTACTAGTAAGTAGTATAGTAGAAAACGGAGCTGGAACGGGTTGAACTGTTTACCCACCTTTATCATCTAACATTGCTCATGGAGGAGCCTCTGTTGATTTAGCTATTTTTTCCCTTCATTTAGCTGGAATTTCCTCTATTTTAGGAGCTGTAAACTTTATTACAACTGTAATTAATATACGATCAACAGGAATTACATTTGATCGAATACCTTTATTTGTGTGATCAGTAGTAATTACAGCTTTATTATTATTACTATCATTACCTGTATTAGCAGGAGCAATTACTATATTATTAACAGATCGAAATTTAAATACTTCATTTTTTGACCCAGCAGGAGGAGGAGACCCTATTCTATACCAACATTTAT--------
>KMPAL172-19|Rhiniinae|COI-5P
-ATTATATTTTATTTTTGGAGCATGATCTGGAATAGTAGGAACATCTTTAAGAATTTTAATTCGAGCCGAATTAGGTCATCCTGGAGCTTTAATTGGAGATGATCAAATTTATAATGTAATTGTTACAGCCCATGCTTTTGTAATAATTTTCTTTATAGTAATGCCAATTATAATTGGAGGATTTGGAAATTGACTAGTTCCTTTAATATTAGGAGCTCCAGATATAGCCTTTCCTCGTATAAATAATATAAGATTTTGATTACTACCTCCTGCACTAACTTTATTGTTAGTAAGTAGTATAGTAGAAAATGGAGCTGGAACAGGATGAACTGTTTATCCTCCCCTATCATCTAATATTGCTCATGGAGGAGCTTCTGTAGATTTAGCTATTTTTTCCTTACACTTAGCTGGAATTTCTTCTATTTTAGGGGCTGTTAATTTTATTACAACTGTAATTAATATACGGTCAACAGGAATCACATTTGATCGGATACCTCTATTTGTATGATCAGTAGTAATTACAGCTTTATTATTATTATTATCTTTACCTGTATTAGCAGGAGCTATTACAATATTATTAACTGATCGAAATTTAAATACTTCATTTTTTGATCCAGCAGGAGGAGGAGACCCAATTTTATA-------------------
>KMPAL3472-19|Rhyncomya_soyauxi|COI-5P
-ATTATATTTTATTTTTGGAGCATGATCCGGAATAGTAGGAACATCATTAAGAATTTTAATTCGAGCTGAACTAGGACATCCTGGGGCATTAATTGGAGATGATCAAATTTATAACGTAATTGTTACAGCTCATGCATTTGTAATAATTTTTTTTATGGTAATACCAATTATAATTGGAGGATTTGGAAACTGACTAGTTCCTCTTATATTAGGAGCCCCAGATATAGCCTTTCCTCGAATAAATAATATAAGTTTTTGATTACTACCTCCTGCATTAACTTTACTACTAGTAAGTAGTATAGTAGAAAACGGAGCTGGAACAGGTTGAACTGTTTACCCACCTTTATCATCTAACATTGCTCATGGAGGAGCCTCTGTTGATTTAGCTATTTTTTCCCTTCATTTAGCTGGAATTTCCTCTATTTTAGGAGCTGTAAACTTTATTACAACTGTAATTAATATACGATCAACAGGAATTACATTTGATCGAATACCTTTATTTGTGTGATCAGTAGTAATTACAGCTTTATTATTATTACTATCATTACCTGTATTAGCAGGAGCAATTACTATATTATTAACAGATCGAAATTTAAATACTTCATTTTTTGACCCAGCAGGAGGAGGAGACCCTATTCTATATCAACATTTATTT------
>KMPAL3474-19|Rhyncomya_soyauxi|COI-5P
--TTATATTTTATTTTTGGAGCATGATCCGGAATAGTAGGAACATCATTAAGAATTTTAATTCGAGCTGAACTAGGACATCCTGGGGCATTAATTGGAGATGATCAAATTTATAACGTAATTGTTACAGCTCATGCATTTGTAATAATTTTTTTTATGGTAATACCAATTATAATTGGAGGATTTGGAAACTGACTAGTTCCTCTTATATTAGGAGCCCCAGATATAGCCTTTCCTCGAATAAATAATATAAGTTTTTGATTACTACCTCCTGCATTAACTTTACTACTAGTAAGTAGTATAGTAGAAAACGGAGCTGGAACAGGTTGAACTGTTTACCCACCTTTATCATCTAACATTGCTCATGGAGGAGCCTCTGTTGATTTAGCTATTTTTTCCCTTCATTTAGCTGGAATTTCCTCTATTTTAGGAGCTGTAAACTTTATTACAACTGTAATTAATATACGATCAACAGGAATTACATTTGATCGAATACCTTTATTTGTGTGATCAGTAGTAATTACAGCTTTATTATTATTACTATCATTACCTGTATTAGCAGGAGCAATTACTATATTATTAACAGATCGAAATTTAAATACTTCATTTTTTGACCCAGCAGGAGGAGGAGACCCTATTCTATATCAACATTTAT--------
>KMPAL3481-19|Rhiniinae|COI-5P
-ACTATATTTTATTTTTGGAGCATGATCCGGTATAGTAGGAACTTCCTTAAGAATTTTAATTCGAGCTGAATTAGGTCATCCTGGAGCTTTAATTGGAGATGATCAAATTTATAATGTAATTGTTACAGCTCATGCTTTTGTAATAATTTTCTTTATAGTAATACCAATTATAATTGGAGGATTCGGAAATTGATTAGTACCTCTTATATTAGGAGCTCCAGATATAGCATTTCCACGAATAAATAATATAAGTTTTTGATTACTACCCCCTGCATTAACTTTATTATTAGTAAGTAGTATAGTAGAAAACGGAGCTGGAACAGGATGAACTGTTTACCCTCCTTTATCATCTAATATCGCTCATGGAGGAGCTTCTGTTGATTTAGCTATTTTTTCTTTACATTTAGCTGGAATTTCTTCTATTTTAGGAGCTGTAAATTTTATTACAACTGTAATTAATATACGATCAACAGGAATTACATTTGACCGAATACCATTGTTTGTATGATCAGTCGTAATTACAGCTTTATTATTATTATTATCATTACCTGTATTAGCAGGAGCTATTACTATATTATTAACAGATCGAAATTTAAATACTTCATTTTTTGACCCAGCAGGAGGAGGAGACCCAATTTTATATCAACATTTAT--------
>KMPAL3492-19|Rhiniinae|COI-5P
-ACTATATTTTATTTTTGGAGCATGATCCGGTATAGTAGGAACTTCCTTAAGAATTTTAATTCGAGCTGAATTAGGTCATCCTGGAGCTTTAATTGGAGATGATCAAATTTATAATGTAATTGTTACAGCTCATGCTTTTGTAATAATTTTCTTTATAGTAATACCAATTATAATTGGAGGATTCGGAAATTGATTAGTACCTCTTATATTAGGAGCTCCAGATATAGCATTTCCACGAATAAATAATATAAGTTTTTGATTACTACCCCCTGCATTAACTTTATTATTAGTAAGTAGTATAGTAGAAAACGGAGCTGGAACAGGATGAACTGTTTACCCTCCTTTATCATCTAATATCGCTCATGGAGGAGCTTCTGTTGATTTAGCTATTTTTTCTTTACATTTAGCTGGAATTTCTTCTATTTTAGGAGCTGTAAATTTTATTACAACTGTAATTAATATACGATCAACAGGAATTACATTTGACCGAATACCATTGTTTGTATGATCAGTCGTAATTACAGCTTTATTATTATTATTATCATTACCTGTATTAGCAGGAGCTATTACTATATTATTAACAGATCGAAATTTAAATACTTCATTTTTTGACCCAGCAGGAGGAGGAGACCCAATTTTATATCAACATTTAT--------
>KMPAL3498-19|Rhyncomya_soyauxi|COI-5P
--TTATATTTTATTTTTGGAGCATGATCCGGAATAGTAGGAACATCATTAAGAATTTTAATTCGAGCTGAACTAGGGCATCCTGGGGCATTAATTGGAGATGATCAAATTTATAACGTAATTGTTACAGCTCATGCATTTGTAATAATTTTTTTTATGGTAATACCAATTATAATTGGAGGATTTGGAAACTGACTAGTTCCTCTTATATTAGGAGCCCCAGATATAGCCTTTCCTCGAATAAATAATATAAGTTTTTGATTACTACCTCCTGCATTAACTTTACTACTAGTAAGTAGTATAGTAGAAAACGGAGCTGGAACAGGTTGAACTGTTTACCCACCTTTATCATCTAACATTGCTCATGGAGGAGCCTCTGTTGATTTAGCTATTTTTTCCCTTCATTTAGCTGGAATTTCCTCTATTTTAGGAGCTGTAAACTTTATTACAACTGTAATTAATATACGATCAACAGGAATTACATTTGATCGAATACCTTTATTTGTGTGATCAGTAGTAATTACAGCTTTATTATTATTACTATCATTACCTGTATTAGCAGGAGCAATTACTATATTATTAACAGATCGAAATTTAAATACTTCATTTTTTGACCCAGCAGGAGGAGGAGACCCTATTCTATATCAACATTTA---------
>KMPAL3499-19|Rhiniinae|COI-5P
-TTTATATTTCATTTTTGGAGCATGATCTGGAATAATTGGAACATCATTAAGAATTTTAATTCGAGCTGAACTAGGTCATCCTGGAGCTCTAATTGGAGATGATCAAATTTATAATGTAATTGTTACAGCTCATGCTTTTGTAATAATTTTTTTTATAGTAATACCTATTATAATTGGAGGATTTGGAAATTGATTAGTTCCTTTAATATTAGGAGCTCCAGATATAGCCTTTCCTCGAATAAATAATATAAGTTTTTGATTACTTCCACCAGCATTAACTTTACTACTAGTAAGTAGTATAGTAGAAAATGGAGCTGGAACAGGATGAACTGTTTATCCTCCTTTATCTTCTAATATTGCACATGGAGGAGCTTCTGTTGATTTAGCTATTTTTTCTTTACATTTAGCTGGAATTTCATCAATTTTAGGAGCTGTAAATTTTATTACAACTGTAATTAATATACGATCAACAGGAATTACATTTGATCGAATACCATTATTTGTATGATCAGTAGTAATTACAGCATTATTATTATTATTATCTTTACCAGTATTAGCAGGAGCTATTACTATATTATTAACTGATCGAAATTTAAATACTTCATTTTTTGATCCAGCAGGAGGAGGAGATCCAATTTTATATCAACATTTATTT------
>KMPAL3503-19|Rhiniinae|COI-5P
-----TATTTTATTTTTGGAGCATGATCCGGTATAGTAGGAACTTCCTTAAGAATTTTAATTCGAGCTGAATTAGGTCATCCTGGAGCTTTAATTGGAGATGATCAAATTTATAATGTAATTGTTACAGCTCATGCTTTTGTAATAATTTTCTTTATAGTAATACCAATTATAATTGGAGGATTCGGAAATTGATTAGTACCTCTTATATTAGGAGCTCCAGATATAGCATTTCCACGAATAAATAATATAAGTTTTTGATTACTACCCCCTGCATTAACTTTATTATTAGTAAGTAGTATAGTAGAAAACGGAGCTGGAACAGGATGAACTGTTTACCCTCCTTTATCATCTAATATCGCTCATGGAGGAGCTTCTGTTGATTTAGCTATTTTTTCTTTACATTTAGCTGGAATTTCTTCTATTTTAGGAGCTGTAAATTTTATTACAACTGTAATTAATATACGATCAACAGGAATTACATTTGACCGAATACCATTGTTTGTATGATCAGTCGTAATTACAGCTTTATTATTATTATTATCATTACCTGTATTAGCAGGAGCTATTACTATATTATTAACAGATCGAAATTTAAATACTTCATTTTTTGATCCAGCAGGAGGAGGAGATCCAATTTTATATC-----------------
>KMPAL3513-19|Rhiniinae|COI-5P
--CTATATTTTATTTTTGGAGCATGATCCGGTATAGTAGGAACTTCCTTAAGAATTTTAATTCGAGCTGAATTAGGTCATCCTGGAGCTTTAATTGGAGATGATCAAATTTATAATGTAATTGTTACAGCTCATGCTTTTGTAATAATTTTCTTTATAGTAATACCAATTATAATTGGAGGATTCGGAAATTGATTAGTACCTCTTATATTAGGAGCTCCAGATATAGCATTTCCACGAATAAATAATATAAGTTTTTGATTACTACCCCCTGCATTAACTTTATTATTAGTAAGTAGTATAGTAGAAAACGGAGCTGGAACAGGATGAACTGTTTACCCTCCTTTATCATCTAATATCGCTCATGGAGGAGCTTCTGTTGATTTAGCTATTTTTTCTTTACATTTAGCTGGAATTTCTTCTATTTTAGGAGCTGTAAATTTTATTACAACTGTAATTAATATACGATCAACAGGAATTACATTTGACCGAATACCATTGTTTGTATGATCAGTCGTAATTACAGCTTTATTATTATTATTATCATTACCTGTATTAGCAGGAGCTATTACTATATTATTAACAGATCGAAATTTAAATACTTCATTTTTTGATCCAGCAGGAGGAGGAGACCCAATTTTATATCAACATTTATT-------
>KMPAL3514-19|Rhiniinae|COI-5P
--CTATATTTTATTTTTGGAGCATGATCCGGTATAGTAGGAACTTCCTTAAGAATTTTAATTCGAGCTGAATTAGGTCATCCTGGAGCTTTAATTGGAGATGATCAAATTTATAATGTAATTGTTACAGCTCATGCTTTTGTAATAATTTTCTTTATAGTAATACCAATTATAATTGGAGGATTCGGAAATTGATTAGTACCTCTTATATTAGGAGCTCCAGATATAGCATTTCCACGAATAAATAATATAAGTTTTTGATTACTACCCCCTGCATTAACTTTATTATTAGTAAGTAGTATAGTAGAAAACGGAGCTGGAACAGGATGAACTGTTTACCCTCCTTTATCATCTAATATCGCTCATGGAGGAGCTTCTGTTGATTTAGCTATTTTTTCTTTACATTTAGCTGGAATTTCTTCTATTTTAGGAGCTGTAAATTTTATTACAACTGTAATTAATATACGATCAACAGGAATTACATTTGACCGAATACCATTGTTTGTATGATCAGTCGTAATTACAGCTTTATTATTATTATTATCATTACCTGTATTAGCAGGAGCTATTACTATATTATTAACAGATCGAAATTTAAATACTTCATTTTTTGACCCAGCAGGAGGAGGAGACCCAATTTTAT--------------------
>KMPAL3515-19|Rhyncomya_soyauxi|COI-5P
-ATTATATTTTATTTTTGGAGCATGATCCGGAATAGTAGGAACATCATTAAGAATTTTAATTCGAGCTGAACTAGGACATCCTGGGGCATTAATTGGAGATGATCAAATTTATAACGTAATTGTTACAGCTCATGCATTTGTAATAATTTTTTTTATGGTAATACCAATTATAATTGGAGGATTTGGAAACTGACTAGTTCCTCTTATATTAGGAGCCCCAGATATAGCCTTTCCTCGAATAAATAATATAAGTTTTTGATTACTACCTCCTGCATTAACTTTACTACTAGTAAGTAGTATAGTAGAAAACGGAGCTGGAACAGGTTGAACTGTTTACCCACCTTTATCATCTAACATTGCTCATGGAGGAGCCTCTGTTGATTTAGCTATTTTTTCCCTTCATTTAGCTGGAATTTCCTCTATTTTAGGAGCTGTAAACTTTATTACAACTGTAATTAATATACGATCAACAGGAATTACATTTGATCGAATACCTTTATTTGTGTGATCAGTAGTAATTACAGCTTTATTATTATTACTATCATTACCTGTATTAGCAGGAGCAATTACTATATTATTAACAGATCGAAATTTAAATACTTCATTTTTTGACCCAGCAGGAGGAGGAGACCCTATTCTATATCAACATTTATT-------
>KMPAL3516-19|Rhyncomya_soyauxi|COI-5P
--TTATATTTTATTTTTGGAGCATGATCCGGAATAGTAGGAACATCATTAAGAATTTTAATTCGAGCTGAACTAGGACATCCTGGGGCATTAATTGGAGATGATCAAATTTATAACGTAATTGTTACAGCTCATGCATTTGTAATAATTTTTTTTATGGTAATACCAATTATAATTGGAGGATTTGGAAACTGACTAGTTCCTCTTATATTAGGAGCCCCAGATATAGCCTTTCCTCGAATAAATAACATAAGTTTTTGATTACTACCTCCTGCATTAACTTTACTACTAGTAAGTAGTATAGTAGAAAACGGAGCTGGAACAGGTTGAACTGTTTACCCACCTTTATCATCTAACATTGCTCATGGAGGAGCCTCTGTTGATTTAGCTATTTTTTCCCTTCATTTAGCTGGAATTTCCTCTATTTTAGGAGCTGTAAACTTTATTACAACTGTAATTAATATACGATCAACAGGAATTACATTTGATCGAATACCTTTATTTGTGTGATCAGTAGTAATTACAGCTTTATTATTATTACTATCATTACCTGTATTAGCAGGAGCAATTACTATATTATTAACAGATCGAAATTTAAATACTTCATTTTTTGACCCAGCAGGAGGAGGAGACCCTATTCTATACCAACATTTATT-------
>KMPAL3523-19|Rhiniinae|COI-5P
--TTATATTTTATTTTTGGAGCATGATCTGGAATAGTAGGAACATCTTTAAGAATTTTAATTCGAGCCGAATTAGGTCATCCTGGAGCTTTAATTGGAGATGATCAAATTTATAATGTAATTGTTACAGCCCATGCTTTTGTAATAATTTTCTTTATAGTAATGCCAATTATAATTGGAGGATTTGGAAATTGACTAGTTCCTTTAATATTAGGAGCTCCAGATATAGCCTTTCCTCGTATAAATAATATAAGATTTTGATTACTACCTCCTGCATTAACTTTATTGTTAGTAAGTAGTATAGTAGAAAATGGAGCTGGAACAGGATGAACTGTTTATCCTCCCCTATCATCTAATATTGCTCATGGAGGAGCTTCTGTAGATTTAGCCATTTTTTCCTTACACTTAGCTGGAATTTCTTCTATTTTAGGGGCTGTTAATTTTATTACAACTGTAATTAATATACGATCAACAGGAATCACATTTGATCGAATACCTCTATTTGTATGATCAGTAGTAATTACAGCTTTATTATTATTATTATCTTTACCTGTATTAGCAGGAGCTATTACAATATTATTAACTGATCGAAATTTAAATACTTCATTTTTTGATCCAGCAGGAGGAGGAGACCCAATTTTATATCAACATCT----------
>KMPAL3530-19|Rhiniinae|COI-5P
--CTATATTTTATTTTTGGAGCATGATCCGGTATAGTAGGAACTTCCTTAAGAATTTTAATTCGAGCTGAATTAGGTCATCCTGGAGCTTTAATTGGAGATGATCAAATTTATAATGTAATTGTTACAGCTCATGCTTTTGTAATAATTTTCTTTATAGTAATACCAATTATAATTGGAGGATTCGGAAATTGATTAGTACCTCTTATATTAGGAGCTCCAGATATAGCATTTCCACGAATAAATAATATAAGTTTTTGATTACTACCCCCTGCATTAACTTTATTATTAGTAAGTAGTATAGTAGAAAACGGAGCTGGAACAGGATGAACTGTTTACCCTCCTTTATCATCTAATATCGCTCATGGAGGAGCTTCTGTTGATTTAGCTATTTTTTCTTTACATTTAGCTGGAATTTCTTCTATTTTAGGAGCTGTAAATTTTATTACAACTGTAATTAATATACGATCAACAGGAATTACATTTGACCGAATACCATTGTTTGTATGATCAGTCGTAATTACAGCTTTATTATTATTATTATCATTACCTGTATTAGCAGGAGCTATTACTATATTATTAACAGATCGAAATTTAAATACTTCATTTTTTGACCCAGCAGGAGGAGGAGACCCAATTTTATATCAACATTTA---------
>KMPAL3533-19|Rhyncomya_soyauxi|COI-5P
--TTATATTTTATTTTTGGAGCATGATCCGGAATAGTAGGAACATCATTAAGAATTTTAATTCGAGCTGAACTAGGACATCCTGGAGCATTAATTGGAGATGATCAAATTTATAACGTAATTGTTACAGCTCATGCATTTGTAATAATTTTTTTTATGGTAATACCAATTATAATTGGAGGATTTGGAAACTGACTAGTTCCTCTTATATTAGGAGCCCCAGATATAGCCTTTCCTCGAATAAATAATATAAGTTTTTGATTACTACCTCCTGCATTAACTTTACTACTAGTAAGTAGTATAGTAGAAAACGGAGCTGGAACAGGTTGAACTGTTTACCCACCTTTATCATCTAACATTGCTCATGGAGGAGCCTCTGTTGATTTAGCTATTTTTTCCCTTCATTTAGCTGGAATTTCCTCTATTTTAGGGGCTGTAAACTTTATTACAACTGTAATTAATATACGATCAACAGGAATTACATTTGATCGAATACCTTTATTTGTGTGATCAGTAGTAATTACAGCTTTATTATTATTACTATCATTACCTGTATTAGCAGGAGCAATTACTATATTATTAACAGATCGAAATTTAAATACTTCATTTTTTGACCCAGCAGGAGGAGGAGACCCTATTTTATACCAACATTT----------
>KMPAL3541-19|Rhiniinae|COI-5P
--CTATATTTTATTTTTGGAGCATGATCCGGTATAGTAGGAACTTCCTTAAGAATTTTAATTCGAGCTGAATTAGGTCATCCTGGAGCTTTAATTGGAGATGATCAAATTTATAATGTAATTGTTACAGCTCATGCTTTTGTAATAATTTTCTTTATAGTAATACCAATTATAATTGGAGGATTCGGAAATTGATTAGTGCCTCTTATATTAGGAGCTCCAGATATAGCATTTCCACGAATAAATAATATAAGTTTTTGATTACTACCCCCTGCATTAACTTTATTATTAGTAAGTAGTATAGTAGAAAACGGAGCTGGAACAGGATGAACTGTTTACCCTCCTTTATCATCTAATATCGCTCATGGAGGAGCTTCTGTTGATTTAGCTATTTTTTCTTTACATTTAGCTGGAATTTCTTCTATTTTAGGAGCTGTAAATTTTATTACAACTGTAATTAATATACGATCAACAGGAATTACATTTGACCGAATACCATTGTTTGTATGATCAGTCGTAATTACAGCTTTATTATTATTATTATCATTACCTGTATTAGCAGGAGCTATTACTATATTATTAACAGATCGAAATTTAAATACTTCATTTTTTGACCCAGCAGGAGGAGGAGACCCAATTTTATATCAACATTTA---------
>KMPAL3545-19|Rhiniinae|COI-5P
-------TTTTATTTTTGGAGCATGATCCCGTATAGTAGGAACTTCCTTAAGAATTTTAATTCGAGCTGAATTAGGTCATCCTGGAGCTTTAATTGGAGATGATCAAATTTATAATGTAATTGTTACAGCTCATGCTTTTGTAATAATTTTCTTTATAGTAATACCAATTATAATTGGAGGATTCGGAAATTGATTAGTACCTCTTATATTAGGAGCTCCAGATATAGCATTTCCACGAATAAATAATATAAGTTTTTGATTACTACCCCCTGCATTAACTTTATTATTAGTAAGTAGTATAGTAGAAAACGGAGCTGGAACAGGATGAACTGTTTACCCTCCTTTATCATCTAATATCGCTCATGGAGGAGCTTCTGTTGATTTAGCTATTTTTTCTTTACATTTAGCTGGAATTTCTTCTATTTTAGGAGCTGTAAATTTTATTACAACTGTAATTAATATACGATCAACAGGAATTACATTTGACCGAATACCATTGTTTGTACGATCAGTCGTAATTACAGCTTTATTATTATTATTATCATTACCTGTATTAGCAGGAGCTATTACTATATTATTAACAGATCGAAATTTAAATACTTCATTTTTTGACCCAGCAGGAGGAGGAGATCCAATTTTATATCAACATTTA---------
>KMPAL3552-19|Rhiniinae|COI-5P
--TTATATTTTATTTTTGGAGCATGATCTGGAATAGTAGGAACATCTTTAAGAATTTTAATTCGAGCTGAATTAGGTCATCCTGGAGCTTTAATTGGAGATGATCAAATTTATAATGTAATTGTTACAGCCCATGCTTTTGTAATAATTTTCTTTATAGTAATGCCAATTATAATTGGAGGATTTGGAAATTGACTAGTTCCTTTAATATTAGGAGCTCCAGATATAGCCTTTCCTCGTATAAATAATATAAGATTTTGATTACTACCTCCTGCATTAACTTTATTGTTAGTAAGTAGTATAGTAGAAAATGGAGCTGGAACAGGATGAACTGTTTATCCTCCCCTATCATCTAATATTGCTCATGGAGGAGCTTCTGTAGATTTAGCTATTTTTTCCTTACACTTAGCTGGAATTTCTTCCATTTTAGGAGCTGTTAATTTTATTACAACTGTAATTAATATACGATCAACAGGAATCACATTTGATCGAATACCTCTATTTGTATGATCAGTAGTAATTACAGCTTTATTATTATTACTATCTTTACCTGTATTAGCAGGAGCTATTACAATATTATTAACTGATCGAAATTTAAATACCTCATTTTTTGATCCAGCAGGAGGAGGAGACCCAATTTTAT--------------------
>KMPAL3561-19|Rhyncomya_soyauxi|COI-5P
-ATTATATTTTATTTTTGGAGCATGATCCGGAATAGTAGGAACATCATTAAGAATTTTAATTCGAGCTGAACTAGGACATCCTGGGGCATTAATTGGAGATGATCAAATTTATAACGTAATTGTTACAGCTCATGCATTTGTAATAATTTTTTTTATGGTAATACCAATTATAATTGGAGGATTTGGAAACTGACTAGTTCCTCTTATATTAGGAGCCCCAGATATAGCCTTTCCTCGAATAAATAATATAAGTTTTTGATTACTACCTCCTGCATTAACTTTACTACTAGTAAGTAGTATAGTAGAAAACGGAGCTGGAACAGGTTGAACTGTTTACCCACCTTTATCATCTAACATTGCTCATGGAGGAGCCTCTGTTGATTTAGCTATTTTTTCCCTTCATTTAGCTGGAATTTCCTCTATTTTAGGAGCTGTAAACTTTATTACAACTGTAATTAATATACGATCAACAGGAATTACATTTGATCGAATACCTTTATTTGTGTGATCAGTAGTAATTACAGCTTTATTATTATTACTATCATTACCTGTATTAGCAGGAGCAATTACTATATTATTAACAGATCGAAATTTAAATACTTCATTTTTTGACCCAGCAGGAGGAGGAGACCCTATTCTATATCAACATTTATT-------
>KMPAL3568-19|Rhyncomya_soyauxi|COI-5P
--TTATATTTTATTTTTGGAGCATGATCCGGAATAGTAGGAACATCATTAAGAATTTTAATTCGAGCTGAACTAGGACATCCTGGGGCATTAATTGGAGATGATCAAATTTATAACGTAATTGTTACAGCTCATGCATTTGTAATAATTTTTTTTATGGTAATACCAATTATAATTGGAGGATTTGGAAACTGACTAGTTCCTCTTATATTAGGAGCCCCAGATATAGCCTTTCCTCGAATAAATAATATAAGTTTTTGATTACTACCTCCTGCATTAACTTTACTACTAGTAAGTAGTATAGTAGAAAACGGAGCTGGAACAGGTTGAACTGTTTACCCACCTTTATCATCTAACATTGCTCATGGAGGAGCCTCTGTTGATTTAGCTATTTTTTCCCTTCATTTAGCTGGAATTTCCTCTATTTTAGGAGCTGTAAACTTTATTACAACTGTAATTAATATACGATCAACAGGAATTACATTTGATCGAATACCTTTATTTGTGTGATCAGTAGTAATTACAGCTTTATTATTATTACTATCATTACCTGTATTAGCAGGAGCAATTACTATATTATTAACAGATCGAAATTTAAATACTTCATTTTTTGACCCAGCAGGAGGAGGAGACCCTATTCTATATCAACATTTAT--------
>KMPAL3574-19|Rhiniinae|COI-5P
--CTATATTTTATTTTTGGAGCATGATCCGGTATAGTAGGAACTTCCTTAAGAATTTTAATTCGAGCTGAATTAGGTCATCCTGGAGCTTTAATTGGAGATGATCAAATTTATAATGTAATTGTTACAGCTCATGCTTTTGTAATAATTTTCTTTATAGTAATACCAATTATAATTGGAGGATTCGGAAATTGATTAGTACCTCTTATATTAGGAGCTCCAGATATAGCATTTCCACGAATAAATAATATAAGTTTTTGATTACTACCCCCTGCATTAACTTTATTATTAGTAAGTAGTATAGTAGAAAACGGAGCTGGAACAGGATGAACTGTTTACCCTCCTTTATCATCTAATATCGCTCATGGAGGAGCTTCTGTTGATTTAGCTATTTTTTCTTTACATTTAGCTGGAATTTCTTCTATTTTAGGAGCTGTAAATTTTATTACAACTGTAATTAATATACGATCAACAGGAATTACATTTGACCGAATACCATTGTTTGTATGATCAGTCGTAATTACAGCTTTATTATTATTATTATCATTACCTGTATTAGCAGGAGCTATTACTATATTATTAACAGATCGAAATTTAAATACTTCATTTTTTGACCCAGCAGGAGGAGGAGACCCAATTTTAT--------------------
>KMPAL3593-19|Rhiniinae|COI-5P
--CTATATTTTATTTTTGGAGCATGATCCGGTATAGTAGGAACTTCCTTAAGAATTTTAATTCGAGCTGAATTAGGTCATCCTGGAGCTTTAATTGGAGATGATCAAATTTATAATGTAATTGTTACAGCTCATGCTTTTGTAATAATTTTCTTTATAGTAATACCAATTATAATTGGAGGATTCGGAAATTGATTAGTACCTCTTATATTAGGAGCTCCAGATATAGCATTTCCACGAATAAATAATATAAGTTTTTGATTACTACCCCCTGCATTAACTTTATTATTAGTAAGTAGTATAGTAGAAAACGGAGCTGGAACAGGATGAACTGTTTACCCTCCTTTATCATCTAATATCGCTCATGGAGGAGCTTCTGTTGATTTAGCTATTTTTTCTTTACATTTAGCTGGAATTTCTTCTATTTTAGGAGCTGTAAATTTTATTACAACTGTAATTAATATACGATCAACAGGAATTACATTTGACCGAATACCATTGTTTGTATGATCAGTCGTAATTACAGCTTTATTATTATTATTATCATTACCTGTATTAGCAGGAGCTATTACTATATTATTAACAGATCGAAATTTAAATACTTCATTTTTTGACCCAGCAGGAGGAGGAGATCCAATTTTATATCAACATTTA---------
>KMPAL3764-19|Rhiniinae|COI-5P
--CTATATTTTATTTTTGGAGCATGATCCGGTATAGTAGGAACTTCCTTAAGAATTTTAATTCGAGCTGAATTAGGTCATCCTGGAGCTTTAATTGGAGATGATCAAATTTATAATGTAATTGTTACAGCTCATGCTTTTGTAATAATTTTCTTTATAGTAATACCAATTATAATTGGAGGATTCGGAAATTGATTAGTACCTCTTATATTAGGAGCTCCAGATATAGCATTTCCACGAATAAATAATATAAGTTTTTGATTACTACCCCCTGCATTAACTTTATTATTAGTAAGTAGTATAGTAGAAAACGGAGCTGGAACAGGATGAACTGTTTACCCTCCTTTATCATCTAATATCGCTCATGGAGGAGCTTCTGTTGATTTAGCTATTTTTTCTTTACATTTAGCTGGAATTTCTTCTATTTTAGGAGCTGTAAATTTTATTACAACTGTAATTAATATACGATCAACAGGAATTACATTTGACCGAATACCATTGTTTGTATGATCAGTCGTAATTACAGCTTTATTATTATTATTATCATTACCTGTATTAGCAGGAGCTATTACTATATTATTAACAGATCGAAATTTAAATACTTCATTTTTTGACCCAGCAGGAGGAGGAGACCCAATTTTATATCAACATTTA---------
>KMPAL3769-19|Rhiniinae|COI-5P
-ACTATATTTTATTTTTGGAGCATGATCCGGTATAGTAGGAACTTCCTTAAGAATTTTAATTCGAGCTGAATTAGGTCATCCTGGAGCTTTAATTGGAGATGATCAAATTTATAATGTAATTGTTACAGCTCATGCTTTTGTAATAATTTTCTTTATAGTAATACCAATTATAATTGGAGGATTCGGAAATTGATTAGTACCTCTTATATTAGGAGCTCCAGATATAGCATTTCCACGAATAAATAATATAAGTTTTTGATTACTACCTCCTGCATTAACTTTATTATTAGTAAGTAGTATAGTAGAAAACGGAGCTGGAACAGGATGAACTGTTTACCCTCCTTTATCATCTAATATCGCTCATGGAGGAGCTTCTGTTGATTTAGCTATTTTTTCTTTACATTTAGCTGGAATTTCTTCTATTTTAGGAGCTGTAAATTTTATTACAACTGTAATTAATATACGATCAACAGGAATTACATTTGACCGAATACCATTGTTTGTATGATCAGTCGTAATTACAGCTTTATTATTATTATTATCATTACCTGTATTAGCAGGAGCTATTACTATATTATTAACAGATCGAAATTTAAATACTTCATTTTTTGACCCAGCAGGAGGAGGAGATCCAATTTTATATCAACATTTATT-------
>KMPAL3773-19|Rhiniinae|COI-5P
-ACTATATTTTATTTTTGGAGCATGATCCGGTATAGTAGGAACTTCCTTAAGAATTTTAATTCGAGCTGAATTAGGTCATCCTGGAGCTTTAATTGGAGATGATCAAATTTATAATGTAATTGTTACAGCTCATGCTTTTGTAATAATTTTCTTTATAGTAATACCAATTATAATTGGAGGATTCGGAAATTGATTAGTACCTCTTATATTAGGAGCTCCAGATATAGCATTTCCACGAATAAATAATATAAGTTTTTGATTACTACCTCCTGCATTAACTTTATTATTAGTAAGTAGTATAGTAGAAAACGGAGCTGGAACAGGATGAACTGTTTACCCTCCTTTATCATCTAATATCGCTCATGGAGGAGCTTCTGTTGATTTAGCTATTTTTTCTTTACATTTAGCTGGAATTTCTTCTATTTTAGGAGCTGTAAATTTTATTACAACTGTAATTAATATACGATCAACAGGAATTACATTTGACCGAATACCATTGTTTGTATGATCAGTCGTAATTACAGCTTTATTATTATTATTATCATTACCTGTATTAGCAGGAGCTATTACTATATTATTAACAGATCGAAATTTAAATACTTCATTTTTTGACCCAGCAGGAGGAGGAGATCCAATTTTATATCAA---------------
>KMPAL3775-19|Rhiniinae|COI-5P
-------------TTTTGGAGCATGATCCGGTATAGTAGGAACTTCCTTAAGAATTTTAATTCGAGCTGAATTAGGTCATCCTGGAGCTTTAATTGGAGATGATCAAATTTATAATGTAATTGTTACAGCTCATGCTTTTGTAATAATTTTCTTTATAGTAATACCAATTATAATTGGAGGATTCGGAAATTGATTAGTACCTCTTATATTAGGAGCTCCAGATATAGCATTTCCACAAATAAATAATATAAGTTTTTGATTACTACCCCCTGCATTAACTTTATTATTAGTAAGTAGTATAGTAGAAAACGGAGCTGGAACAGGATGAACTGTTTACCCTCCTTTATCATCTAATATCGCTCATGGAGGAGCTTCTGTTGATTTAGCTATTTTTTCTTTACATTTAGCTGGAATTTCTTCTATTTTAGGAGCTGTAAATTTTATTACAACTGTAATTAATATACGATCAACAGGAATTACATTTGACCGAATACCATTGTTTGTATGATCAGTCGTAATTACAGCTTTATTATTATTATTATCATTACCTGTATTAGCAGGAGCTATTACTATATTATTAACAGATCGAAATTTAAATACTTCATTTTTTGACCCAGCAGGAGGAGGAGATCCAATTTTATATCAACATTTA---------
>KMPAL3778-19|Rhiniinae|COI-5P
-------------TTTTGGAGCATGATCCGGTATAGTAGGAACTTCCTTAAGAATTTTAATTCGAGCTGAATTAGGTCATCCTGGAGCTTTAATTGGAGATGATCAAATTTATAATGTAATTGTTACAGCTCATGCTTTTGTAATAATTTTCTTTATAGTAATACCAATTATAATTGGAGGATTCGGAAATTGATTAGTACCTCTTATATTAGGAGCTCCAGATATAGCATTTCCACGAATAAATAATATAAGTTTTTGATTACTACCCCCTGCATTAACTTTATTATTAGTAAGTAGTATAGTAGAAAACGGAGCTGGAACAGGATGAACTGTTTACCCTCCTTTATCATCTAATATCGCTCATGGAGGAGCTTCTGTTGATTTAGCTATTTTTTCTTTACATTTAGCTGGAATTTCTTCTATTTTAGGAGCTGTAAATTTTATTACAACTGTAATTAATATACGATCAACAGGAATTACATTTGACCGAATACCATTGTTTGTATGATCAGTCGTAATTACAGCTTTATTATTATTATTATCATTACCTGTATTAGCAGGAGCTATTACTATATTATTAACAGATCGAAATTTAAATACTTCATCTTTTGACCCAGCAGGAGGAGGAGATCCAATTTTATATCAACATTTA---------
>KMPAN1048-19|Rhiniinae|COI-5P
-ATTATATTTTATTTTTGGAGCATGATCTGGAATAGTAGGAACATCTTTAAGAATTTTAATTCGAGCTGAATTAGGTCATCCTGGAGCTTTAATTGGAGATGATCAAATTTATAATGTAATTGTTACAGCCCATGCTTTTGTAATAATTTTCTTTATAGTAATGCCAATTATAATTGGAGGATTTGGAAATTGACTAGTTCCTTTAATATTAGGAGCTCCAGATATAGCCTTTCCTCGTATAAATAATATAAGATTTTGATTACTACCTCCTGCATTAACTTTATTGTTAGTAAGTAGTATAGTAGAAAATGGAGCTGGAACAGGATGAACTGTTTATCCTCCCCTATCATCTAATATTGCTCATGGAGGAGCTTCTGTAGATTTAGCTATTTTTTCCTTACACTTAGCTGGAATTTCTTCTATTTTAGGAGCTGTTAATTTTATTACAACTGTAATTAATATACGATCAACAGGAATCACATTTGATCGAATACCTCTATTTGTATGATCAGTAGTAATTACAGCTTTATTATTATTATTATCTTTACCTGTATTGGCAGGAGCTATTACAATATTATTAACTGATCGAAATTTAAATACTTCATTTTTTGATCCAGCAGGAGGAGGAGACCCAATTTTATACCAACATTTATTTT-----
>KMPAN294-19|Rhyncomya_soyauxi|COI-5P
--TTATATTTTATTTTTGGAGCATGATCCGGAATAGTAGGAACATCATTAAGAATTTTAATTCGAGCTGAACTAGGACATCCTGGGGCATTAATTGGAGATGATCAAATTTATAACGTAATTGTTACAGCTCATGCATTTGTAATAATTTTTTTTATGGTAATACCAATTATAATTGGAGGATTTGGAAACTGACTAGTTCCTCTTATATTAGGAGCCCCAGATATAGCCTTTCCTCGAATAAATAATATAAGTTTTTGATTACTACCTCCTGCATTAACTTTACTACTAGTAAGTAGTATAGTAGAAAACGGAGCTGGAACAGGTTGAACTGTTTACCCACCTTTATCATCTAACATTGCTCATGGAGGAGCCTCTGTTGATTTAGCTATTTTTTCCCTTCATTTAGCTGGAATTTCCTCTATTTTAGGAGCTGTAAACTTTATTACAACTGTAATTAATATACGATCAACAGGAATTACATTTGATCGAATACCTTTATTTGTGTGATCAGTAGTAATTACAGCTTTATTATTATTACTATCATTACCTGTATTAGCAGGAGCAATTACTATATTATTAACAGATCGAAATTTAAATACTTCATTTTTTGACCCAGCAGGAGGAGGAGACCCTATTCTAT--------------------
>KMPAN295-19|Rhyncomya_soyauxi|COI-5P
--TTATATTTTATTTTTGGAGCATGATCCGGAATAGTAGGAACATCATTAAGAATTTTAATTCGAGCTGAACTAGGACATCCTGGGGCATTAATTGGAGATGATCAAATTTATAACGTAATTGTTACAGCTCATGCATTTGTAATAATTTTTTTTATGGTAATACCAATTATAATTGGAGGATTTGGAAACTGACTAGTTCCTCTTATATTAGGAGCCCCAGATATAGCCTTTCCTCGAATAAATAATATAAGTTTTTGATTACTACCTCCTGCATTAACTTTACTACTAGTAAGTAGTATAGTAGAAAACGGAGCTGGAACAGGTTGAACTGTTTACCCACCTTTATCATCTAACATTGCTCATGGAGGAGCCTCTGTTGATTTAGCTATTTTTTCCCTTCATTTAGCTGGAATTTCCTCTATTTTAGGAGCTGTAAACTTTATTACAACTGTAATTAATATACGATCAACAGGAATTACATTTGATCGAATACCTTTATTTGTGTGATCAGTAGTAATTACAGCTTTATTATTATTACTATCATTACCTGTATTAGCAGGAGCAATTACTATATTATTAACAGATCGAAATTTAAATACTTCATTTTTTGATCCAGCAGGAGGAGGAGACCCTATTCTATACCAACATTTAT--------
>KMPAN305-19|Rhyncomya_soyauxi|COI-5P
-ATTATATTTTATTTTTGGAGCATGATCCGGAATAGTAGGAACATCATTAAGAATTTTAATTCGAGCTGAACTAGGACATCCTGGGGCATTAATTGGAGATGATCAAATTTATAATGTAATTGTTACAGCTCATGCATTTGTAATAATTTTTTTTATGGTAATACCAATTATAATTGGAGGATTTGGAAACTGACTAGTTCCTCTTATATTAGGAGCCCCAGATATAGCCTTTCCTCGAATAAATAATATAAGTTTTTGATTACTACCTCCTGCATTAACTTTACTACTAGTAAGTAGTATAGTAGAAAACGGAGCTGGAACGGGTTGAACTGTTTACCCACCTTTATCATCTAACATTGCTCATGGAGGAGCCTCTGTTGATTTAGCTATTTTTTCCCTTCATTTAGCTGGAATTTCCTCTATTTTAGGAGCTGTAAACTTTATTACAACTGTAATTAATATACGATCAACAGGAATTACATTTGATCGAATACCTTTATTTGTGTGATCAGTAGTAATTACAGCTTTATTATTATTACTATCATTACCTGTATTAGCAGGAGCAATTACTATATTATTAACAGATCGAAATTTAAATACTTCATTTTTTGACCCAGCAGGAGGAGGGGACCCTATTCTATATCAACATTTAT--------
>KMPAN323-19|Rhyncomya_soyauxi|COI-5P
-ATTATATTTTATTTTTGGAGCATGATCCGGAATAGTAGGAACATCATTAAGAATTTTAATTCGAGCTGAACTAGGACATCCTGGAGCATTAATTGGAGATGATCAAATTTATAACGTAATTGTTACAGCTCATGCATTTGTAATAATTTTTTTTATAGTAATACCAATTATAATTGGAGGATTTGGAAACTGACTAGTTCCTCTTATATTAGGAGCCCCAGATATAGCCTTTCCTCGAATAAATAATATAAGTTTTTGATTACTACCTCCTGCATTAACTTTACTACTAGTAAGTAGTATAGTAGAAAACGGAGCTGGAACAGGTTGAACTGTTTACCCACCTTTATCATCTAACATTGCTCATGGAGGAGCCTCTGTTGATTTAGCTATTTTTTCCCTTCATTTAGCTGGAATTTCCTCTATTTTAGGGGCTGTAAACTTTATTACAACTGTAATTAATATACGATCAACAGGAATTACATTTGATCGAATACCTTTATTTGTGTGATCAGTAGTAATTACAGCTTTATTATTATTACTATCATTACCTGTATTAGCAGGAGCAATTACTATATTATTAACAGATCGAAATTTAAATACTTCATTTTTTGACCCAGCAGGAGGAGGAGACCCTATTCTATACCAACATTTAT--------
>KMPAN359-19|Rhyncomya_soyauxi|COI-5P
-ATTATATTTTATTTTTGGAGCATGATCCGGAATAGTAGGAACATCATTAAGAATTTTAATTCGAGCTGAACTAGGACATCCTGGAGCATTAATTGGAGATGATCAAATTTATAACGTAATTGTTACAGCTCATGCATTTGTAATAATTTTTTTTATGGTAATACCAATTATAATTGGAGGATTTGGAAACTGACTAGTTCCTCTTATATTAGGAGCCCCAGATATAGCCTTTCCTCGAATAAATAATATAAGTTTTTGATTACTACCTCCTGCATTAACTTTACTACTAGTAAGTAGTATAGTAGAAAACGGAGCTGGAACGGGTTGAACTGTTTACCCACCTTTATCATCTAACATTGCTCATGGAGGAGCCTCTGTTGATTTAGCTATTTTTTCCCTTCATTTAGCTGGAATTTCCTCTATTTTAGGAGCTGTAAACTTTATTACAACTGTAATTAATATACGATCAACAGGAATTACATTTGATCGAATACCTTTATTTGTGTGATCAGTAGTAATTACAGCTTTATTATTATTACTATCATTACCTGTATTAGCAGGAGCAATTACTATATTATTAACAGATCGAAATTTAAATACTTCATTTTTTGATCCAGCAGGAGGAGGGGACCCTATTCTATATCAACATTTATTT------
>KMPBB317-18|Rhyncomya_soyauxi|COI-5P
-ATTATATTTTATTTTTGGAGCATGATCCGGAATAGTAGGAACATCATTAAGAATTTTAATTCGAGCTGAACTAGGACATCCTGGAGCATTAATTGGAGATGATCAAATTTATAACGTAATTGTTACAGCTCATGCATTTGTAATAATTTTTTTTATGGTAATACCAATTATAATTGGAGGATTTGGAAACTGACTAGTTCCTCTTATATTAGGAGCCCCAGATATAGCCTTTCCTCGAATAAATAATATAAGTTTTTGATTACTACCTCCTGCATTAACTTTACTACTAGTAAGTAGTATAGTAGAAAACGGAGCTGGAACGGGTTGAACTGTTTACCCACCTTTATCATCTAACATTGCTCATGGAGGAGCCTCTGTTGATTTAGCTATTTTTTCCCTTCATTTAGCTGGAATTTCCTCTATTTTAGGAGCTGTAAACTTTATTACAACTGTAATTAATATACGATCAACAGGAATTACATTTGATCGAATACCTTTATTTGTGTGATCAGTAGTAATTACAGCTTTATTATTATTACTATCATTACCTGTATTAGCAGGAGCAATTACTATATTATTAACAGATCGAAATTTAAATACTTCATTTTTTGATCCAGCAGGAGGAGGGGACCCTATTCTATATCAACATTTATT-------
>KMPCA008-18|Rhiniinae|COI-5P
-ATTATATTTTATTTTTGGAGCATGATCTGGAATAGTAGGAACATCTTTAAGAATTTTAATTCGAGCTGAATTAGGTCATCCTGGAGCTTTAATTGGAGATGATCAAATTTATAATGTAATTGTTACAGCCCATGCTTTTGTAATAATTTTCTTTATAGTAATGCCAATTATAATTGGAGGATTTGGAAATTGACTAGTTCCTTTAATATTAGGAGCCCCAGATATGGCCTTTCCTCGTATAAATAATATAAGATTTTGATTACTACCTCCTGCATTAACTTTACTATTAGTAAGTAGTATAGTAGAAAATGGAGCTGGAACAGGATGAACTGTTTATCCTCCCCTATCATCTAATATTGCTCATGGAGGAGCTTCTGTAGATTTAGCTATTTTTTCCTTACACTTAGCTGGAATTTCTTCTATTTTAGGAGCTGTTAATTTTATTACAACTGTAATTAATATACGATCAACAGGAATCACATTTGATCGAATACCTCTATTTGTATGATCAGTAGTAATTACAGCTTTATTATTATTATTATCTTTACCTGTATTAGCAGGAGCTATTACAATATTATTAACTGATCGAAATTTAAATACTTCATTTTTTGATCCAGCAGG----------------------------------------
>KMPCK025-19|Rhiniinae|COI-5P
-ACTATATTTTATTTTTGGAGCATGATCCGGTATAGTAGGAACTTCCTTAAGAATTTTAATTCGAGCTGAATTAGGTCATCCTGGAGCTTTAATTGGAGACGATCAAATTTATAATGTAATTGTTACAGCTCATGCTTTTGTAATAATTTTCTTTATAGTAATACCAATTATAATTGGAGGATTCGGAAATTGATTAGTACCTCTTATATTAGGAGCTCCAGATATAGCATTTCCACGAATAAATAATATAAGTTTTTGATTACTACCCCCTGCATTAACTTTATTATTAGTAAGTAGTATAGTAGAAAACGGAGCTGGAACAGGATGAACTGTTTACCCTCCTTTATCATCTAATATCGCTCATGGAGGAGCTTCTGTTGATTTAGCTATTTTTTCTTTACATTTAGCTGGAATTTCCTCTATTTTAGGAGCTGTAAATTTTATTACAACTGTAATTAATATACGATCAACAGGAATTACATTTGACCGAATACCATTGTTTGTATGATCAGTCGTAATTACAGCTTTATTATTATTATTATCATTACCTGTATTAGCAGGAGCTATTACTATATTATTAACAGATCGAAATTTAAATACTTCATTTTTTGACCCAGCAGGAGGAGGAGATCCAATTTTATATCAACATTTATT-------
>KMPCL053-19|Rhiniinae|COI-5P
--TTATATCTTATTTTTGGAGCATGATCTGGAATAGTAGGAACATCTTTAAGAATTTTAATTCGAGCTGAATTAGGTCATCCTGGAGCTTTAATTGGAGATGATCAAATTTATAATGTAATTGTTACAGCCCATGCTTTTGTAATAATTTTCTTTATAGTAATACCAATTATAATTGGAGGATTTGGAAATTGACTAGTTCCTTTAATATTAGGAGCTCCAGATATAGCCTTTCCTCGTATAAATAATATAAGATTTTGATTACTACCTCCTGCATTAACTTTATTGTTAGTAAGTAGTATAGTAGAAAATGGAGCTGGAACAGGATGAACTGTTTATCCTCCCCTATCATCTAATATTGCTCATGGAGGAGCTTCTGTAGATTTAGCCATTTTTTCCTTACACTTAGCTGGAATTTCTTCTATTTTAGGAGCTGTTAATTTTATTACAACTGTAATTAATATACGATCAACAGGAATTACATTTGATCGAATACCTCTATTTGTATGATCAGTAGTAATTACAGCTTTATTATTATTATTATCTTTACCTGTATTAGCAGGAGCTATTACAATATTATTAACTGATCGAAATTTAAATACTTCATTTTTTGATCCAGCAGGAGGAGGAGACCCAATTTTATATCAACATCTATT-------
>KMPCN128-19|Rhiniinae|COI-5P
--------------TTTGGAGCATGATCTGGAATAGTAGGAACATCTTTAAGAATTTTAATTCGAGCTGAATTAGGTCATCCTGGAGCTTTAATTGGAGATGATCAAATTTATAATGTAATTGTTACAGCCCATGCTTTTGTAATAATTTTCTTTATAGTAATGCCAATTATAATTGGAGGATTTGGAAATTGACTAGTTCCTTTAATATTAGGAGCTCCAGATATAGCCTTTCCTCGTATAAATAATATAAGATTTTGATTACTACCTCCTGCATTAACTTTATTGTTAGTAAGTAGTATAGTAGAAAATGGAGCTGGAACAGGATGAACTGTTTATCCTCCCCTATCATCTAATATTGCTCATGGAGGAGCTTCTGTAGATTTAGCCATTTTTTCCTTACACTTAGCTGGAATTTCTTCTATTTTAGGAGCTGTTAATTTTATTACAACTGTAATTAATATACGATCAACAGGAATCACATTTGATCGAATACCTTTATTTGTATGATCAGTAGTAATTACAGCTTTATTATTATTATTATCTTTACCTGTATTAGCAGGAGCTATTACAATATTATTAACTGATCGAAATTTAAATACTTCATTTTTTGATCCAGCAGGAGGAGGAGACCCAATTTTATATCAACATCTAT--------
>KMPCN343-19|Rhyncomya_soyauxi|COI-5P
-ATTATATTTTATTTTTGGAGCATGATCCGGAATAGTAGGAACATCATTAAGAATTTTAATTCGAGCTGAACTAGGACACCCTGGGGCATTAATTGGAGATGATCAAATTTATAACGTAATTGTTACAGCTCATGCATTTGTAATAATTTTTTTTATGGTAATACCAATTATAATTGGAGGATTTGGAAACTGACTAGTTCCTCTTATATTAGGAGCCCCAGATATAGCCTTTCCTCGAATAAATAATATAAGTTTTTGATTACTACCTCCTGCATTAACTTTACTACTAGTAAGTAGTATAGTAGAAAACGGAGCTGGAACAGGTTGAACTGTTTACCCACCTTTATCATCTAACATTGCTCATGGAGGAGCCTCTGTTGATTTAGCTATTTTTTCCCTTCATTTAGCTGGAATTTCCTCTATTTTAGGAGCTGTAAACTTTATTACAACTGTAATTAATATACGATCAACAGGAATTACATTTGATCGAATACCTTTATTTGTGTGATCAGTAGTAATTACAGCTTTATTATTATTACTATCATTACCTGTATTAGCAGGAGCAATTACTATATTATTAACAGATCGAAATTTAAATACTTCATTTTTTGACCCAGCAGGAGGAGGAGACCCTATTCTATATCAACATTTATT-------
>KMPCO422-19|Rhiniinae|COI-5P
-ACTATATTTTATTTTTGGAGCATGATCCGGTATAGTAGGAACTTCCTTAAGAATTTTAATTCGAGCTGAATTAGGTCATCCTGGAGCTTTAATTGGAGATGATCAAATTTATAATGTAATTGTTACAGCTCATGCTTTTGTAATAATTTTCTTTATAGTAATACCAATTATAATTGGAGGATTCGGAAATTGATTAGTACCTCTTATATTAGGAGCTCCAGATATAGCATTTCCACGAATAAATAATATAAGTTTTTGATTACTACCCCCTGCATTAACTTTATTATTAGTAAGTAGTATAGTAGAAAACGGAGCTGGAACAGGATGAACTGTTTACCCTCCTTTATCATCTAATATCGCTCATGGAGGAGCTTCTGTTGATTTAGCTATTTTTTCTTTACATTTAGCTGGAATTTCTTCTATTTTAGGAGCTGTAAATTTTATTACAACTGTAATTAATATACGATCAACAGGAATTACATTTGACCGAATACCATTGTTTGTATGATCAGTCGTAATTACAGCTTTATTATTATTATTATCATTACCTGTATTAGCAGGAGCTATTACTATATTATTAACAGATCGAAATTTAAATACTTCATTTTTTGACCCAGCAGGAGGAGGAGATCCAATTTTATATCAACATTTAT--------
>KMPCO426-19|Rhiniinae|COI-5P
-ACTATATTTTATTTTTGGAGCATGATCCGGTATAGTAGGAACTTCCTTAAGAATTTTAATTCGAGCTGAATTAGGTCATCCTGGAGCTTTAATTGGAGATGATCAAATTTATAATGTAATTGTTACAGCTCATGCTTTTGTAATAATTTTCTTTATAGTAATACCAATTATAATTGGAGGATTCGGAAATTGATTAGTACCTCTTATATTAGGAGCTCCAGATATAGCATTTCCACGAATAAATAATATAAGTTTTTGATTACTACCCCCTGCATTAACTTTATTATTAGTAAGTAGTATAGTAGAAAACGGAGCTGGAACAGGATGAACTGTTTACCCTCCTTTATCATCTAATATCGCTCATGGAGGAGCTTCTGTTGATTTAGCTATTTTTTCTTTACATTTAGCTGGAATTTCTTCTATTTTAGGAGCTGTAAATTTTATTACAACTGTAATTAATATACGATCAACAGGAATTACATTTGACCGAATACCATTGTTTGTATGATCAGTCGTAATTACAGCTTTATTATTATTATTATCATTACCTGTATTAGCAGGAGCTATTACTATATTATTAACAGATCGAAATTTAAATACTTCATTTTTTGACCCAGCAGGAGGAGGAGATCCAATTTTATACCAACATTTATT-------
>KMPCO427-19|Rhiniinae|COI-5P
-ATTATATTTTATTTTTGGAGCATGATCCGGTATAGTAGGAACCTCATTAAGAATTTTAATTCGAGCTGAATTAGGTCATCCTGGAGCTTTAATTGGAGATGATCAAATTTATAATGTAATTGTTACAGCTCATGCTTTTGTAATAATTTTCTTTATAGTAATACCAATTATAATTGGAGGATTTGGAAACTGATTAGTCCCTCTTATATTAGGAGCTCCAGATATAGCTTTCCCACGAATAAATAATATAAGTTTTTGATTACTACCTCCTGCATTAACTTTATTGTTAGTAAGTAGTATAGTAGAAAACGGAGCTGGAACAGGATGAACTGTTTATCCCCCCCTATCATCTAATATTGCTCATGGAGGTGCCTCTGTTGATTTAGCTATTTTTTCTTTACATTTAGCCGGAATTTCTTCTATTTTAGGAGCTGTAAATTTTATTACGACTGTAATTAATATACGATCAACAGGAATTACATTTGATCGAATACCATTATTTGTTTGATCAGTTGTAATTACAGCTTTATTATTATTATTATCATTACCTGTATTAGCAGGAGCTATTACTATATTATTAACAGATCGAAACTTAAATACTTCATTTTTCGACCCAGCAGGAGGAGGAGACCCAATTTTATATCAACATTTATT-------
>KMPCP048-19|Rhiniinae|COI-5P
-ATTATATTTTATTTTTGGAGCATGATCTGGAATAGTAGGAACATCTTTAAGAATTTTAATTCGAGCTGAATTAGGTCATCCTGGAGCTTTAATTGGAGATGATCAAATTTATAATGTAATTGTTACAGCCCATGCTTTTGTAATAATTTTCTTTATAGTAATGCCAATTATAATTGGAGGATTTGGAAATTGACTAGTTCCTTTAATATTAGGAGCTCCAGATATAGCCTTTCCTCGTATAAATAATATAAGATTTTGATTACTACCTCCTGCATTAACTTTATTGTTAGTAAGTAGTATAGTAGAAAATGGAGCTGGAACAGGATGAACTGTTTATCCCCCCCTATCATCTAATATTGCTCATGGAGGAGCTTCTGTAGATTTAGCTATTTTTTCCTTACACTTAGCTGGAATTTCTTCTATTTTAGGAGCTGTTAATTTTATTACAACTGTAATTAATATACGATCAACAGGAATCACATTTGATCGAATACCTCTATTTGTATGATCAGTAGTAATTACAGCTTTATTATTATTATTATCTTTACCTGTATTAGCAGGAGCTATTACAATATTATTAACTGATCGAAATTTAAATACTTCATTTTTTGATCCAGCAGGAGGAGGAGACCCAATTTTATACCAACATTTAT--------
>KMPCP049-19|Rhiniinae|COI-5P
-ATTATATTTTATTTTTGGAGCATGATCTGGAATAGTAGGAACATCTTTAAGAATTTTAATTCGAGCTGAATTAGGTCATCCTGGAGCTTTAATTGGAGATGATCAAATTTATAATGTAATTGTTACAGCCCATGCTTTTGTAATAATTTTCTTTATAGTAATACCAATTATAATTGGAGGATTTGGAAATTGACTAGTTCCTTTAATATTAGGAGCTCCAGATATAGCCTTTCCTCGTATAAATAATATAAGATTTTGATTACTACCTCCTGCATTAACTTTATTGTTAGTAAGTAGTATAGTAGAAAATGGAGCTGGAACAGGATGAACTGTTTATCCTCCCCTATCATCTAATATTGCTCATGGAGGAGCTTCTGTAGATTTAGCCATTTTTTCCTTACACTTAGCTGGAATTTCTTCTATTTTAGGGGCTGTTAATTTTATTACAACTGTAATTAATATACGATCAACAGGAATCACATTTGATCGAATACCTCTATTTGTATGATCAGTAGTAATTACAGCTTTATTATTATTATTATCTTTACCTGTATTAGCAGGAGCTATTACAATATTATTAACTGATCGAAATTTAAATACTTCATTTTTTGATCCAGCAGGAGGAGGAGACCCAATTTTATATCAACATCTATT-------
>KMPCP586-19|Rhiniinae|COI-5P
-ACTATATTTTATTTTTGGAGCATGATCCGGTATAGTAGGAACTTCCTTAAGAATTTTAATTCGAGCTGAATTAGGTCATCCTGGAGCTTTAATTGGAGATGATCAAATTTATAATGTAATTGTTACAGCTCATGCTTTTGTAATAATTTTCTTTATAGTAATACCAATTATAATTGGAGGATTCGGAAATTGATTAGTACCTCTTATATTAGGAGCTCCAGATATAGCATTTCCACGAATAAATAATATAAGTTTTTGATTACTACCCCCTGCATTAACTTTATTATTAGTAAGTAGTATAGTAGAAAACGGAGCTGGAACAGGATGAACTGTTTACCCTCCTTTATCATCTAATATCGCTCATGGAGGAGCTTCTGTTGATTTAGCTATTTTTTCTTTACATTTAGCTGGAATTTCTTCTATTTTAGGAGCTGTAAATTTTATTACAACTGTAATTAATATACGATCAACAGGAATTACATTTGACCGAATACCATTGTTTGTATGATCAGTCGTAATTACAGCTTTATTATTATTATTATCATTACCTGTATTAGCAGGAGCTATTACTATATTATTAACAGATCGAAATTTAAATACTTCATTTTTTGACCCAGCAGGAGGAGGAGACCCAATTTTATATCAACATTTAT--------
>KMPCP592-19|Rhyncomya_soyauxi|COI-5P
-ATTATATTTTATTTTTGGAGCATGATCCGGAATAGTAGGAACATCATTAAGAATTTTAATTCGAGCTGAACTAGGACATCCTGGGGCATTAATTGGAGATGATCAAATTTATAACGTAATTGTTACAGCTCATGCATTTGTAATAATTTTTTTTATGGTAATACCAATTATAATTGGAGGATTTGGAAACTGACTAGTTCCTCTTATATTAGGAGCCCCAGATATAGCCTTTCCTCGAATAAATAATATAAGTTTTTGATTACTACCTCCTGCATTAACTTTACTACTAGTAAGTAGTATAGTAGAAAACGGAGCTGGAACGGGTTGAACTGTTTACCCACCTTTATCATCTAACATTGCTCATGGAGGAGCCTCTGTTGATTTAGCTATTTTTTCCCTTCATTTAGCTGGAATTTCCTCTATTTTAGGAGCTGTAAACTTTATTACAACTGTAATTAATATACGATCAACAGGAATTACATTTGATCGAATACCTTTATTTGTGTGATCAGTAGTAATTACAGCTTTATTATTATTACTATCATTACCTGTATTAGCAGGAGCAATTACTATATTATTAACAGATCGAAATTTAAATACTTCATTTTTTGATCCAGCAGGAGGAGGGGACCCTATTCTATACCAACATTTATT-------
>KMPCP597-19|Rhyncomya_soyauxi|COI-5P
-ATTATATTTTATTTTTGGAGCATGATCCGGAATAGTAGGAACATCATTAAGAATTTTAATTCGAGCTGAACTAGGACATCCTGGGGCATTAATTGGAGATGATCAAATTTATAACGTAATTGTTACAGCTCATGCATTTGTAATAATTTTTTTTATGGTAATACCAATTATAATTGGAGGATTTGGAAACTGACTAGTTCCTCTTATATTAGGAGCCCCAGATATAGCCTTTCCTCGAATAAATAATATAAGTTTTTGATTACTACCTCCTGCATTAACTTTACTACTAGTAAGTAGTATAGTAGAAAACGGAGCTGGAACGGGTTGAACTGTTTACCCACCTTTATCATCTAACATTGCTCATGGAGGAGCCTCTGTTGATTTAGCTATTTTTTCCCTTCATTTAGCTGGAATTTCCTCTATTTTAGGAGCTGTAAACTTTATTACAACTGTAATTAATATACGATCAACAGGAATTACATTTGATCGAATACCTTTATTTGTGTGATCAGTAGTAATTACAGCTTTATTATTATTACTATCATTACCTGTATTAGCAGGAGCAATTACTATATTATTAACAGATCGAAATTTAAATACTTCATTTTTTGACCCAGCAGGAGGAGGGGACCCTATTCTATATCAACATTTAT--------
>KMPCP599-19|Rhiniinae|COI-5P
-ATTATATTTTATTTTTGGAGCATGATCCGGTATAGTAGGAACCTCATTAAGAATTTTAATTCGAGCTGAATTAGGTCATCCTGGAGCTTTAATTGGAGATGATCAAATTTATAATGTAATTGTTACAGCTCATGCTTTTGTAATAATTTTCTTTATAGTAATACCAATTATAATTGGAGGATTTGGAAACTGATTAGTCCCTCTTATATTAGGAGCTCCAGATATAGCTTTCCCACGAATAAATAATATAAGTTTTTGATTACTACCTCCTGCATTAACTTTATTGTTAGTAAGTAGTATAGTAGAAAACGGAGCTGGAACAGGATGAACTGTTTATCCCCCCCTATCATCTAATATTGCTCATGGAGGTGCCTCTGTTGATTTAGCTATTTTTTCTTTACATTTAGCCGGAATTTCTTCTATTTTAGGAGCTGTAAATTTTATTACGACTGTAATTAATATACGATCAACAGGAATTACATTTGATCGAATACCATTATTTGTTTGATCAGTTGTAATTACAGCTTTATTATTATTATTATCATTACCTGTATTAGCAGGAGCTATTACTATATTATTAACAGATCGAAACTTAAATACTTCATTTTTCGACCCAGCAGGAGGAGGAGACCCAATTTTATATCAACATTTATT-------
>KMPCP600-19|Rhyncomya_soyauxi|COI-5P
-ATTATATTTTATTTTTGGAGCATGATCCGGAATAGTAGGAACATCATTAAGAATTTTAATTCGAGCTGAACTAGGACATCCTGGGGCATTAATTGGAGATGATCAAATTTATAACGTAATTGTTACAGCTCATGCATTTGTAATAATTTTTTTTATGGTAATACCAATTATAATTGGAGGATTTGGAAACTGACTAGTTCCTCTTATATTAGGAGCCCCAGATATAGCCTTTCCTCGAATAAATAATATAAGTTTTTGATTACTACCTCCTGCATTAACTTTACTACTAGTAAGTAGTATAGTAGAAAACGGAGCTGGAACGGGTTGAACTGTTTACCCACCTTTATCATCTAACATTGCTCATGGAGGAGCCTCTGTTGATTTAGCTATTTTTTCCCTTCATTTAGCTGGAATTTCCTCTATTTTAGGAGCTGTAAACTTTATTACAACTGTAATTAATATACGATCAACAGGAATTACATTTGATCGAATACCTTTATTTGTGTGATCAGTAGTAATTACAGCTTTATTATTATTACTATCATTACCTGTATTAGCAGGAGCAATTACTATATTATTAACAGATCGAAATTTAAATACTTCATTTTTTGACCCAGCAGGAGGAGGGGACCCTATTCTATATCAACATTTATT-------
>KMPCP602-19|Rhyncomya_soyauxi|COI-5P
-ATTATATTTTATTTTTGGAGCATGATCCGGAATAGTAGGAACATCATTAAGAATTTTAATTCGAGCTGAACTAGGACATCCTGGGGCATTAATTGGAGATGATCAAATTTATAACGTAATTGTTACAGCTCATGCATTTGTAATAATTTTTTTTATGGTAATACCAATTATAATTGGAGGATTTGGAAACTGACTAGTTCCTCTTATATTAGGAGCCCCAGATATAGCCTTTCCTCGAATAAATAATATAAGTTTTTGATTACTACCTCCTGCATTAACTTTACTACTAGTAAGTAGTATAGTAGAAAACGGAGCTGGAACAGGTTGAACTGTTTACCCACCTTTATCATCTAACATTGCTCATGGAGGAGCCTCTGTTGATTTAGCTATTTTTTCCCTTCATTTAGCTGGAATTTCCTCTATTTTAGGAGCTGTAAACTTTATTACAACTGTAATTAATATACGATCAACAGGAATTACATTTGATCGAATACCTTTATTTGTGTGATCAGTAGTAATTACAGCTTTATTATTATTACTATCATTACCTGTATTAGCAGGAGCAATTACTATATTATTAACAGATCGAAATTTAAATACTTCATTTTTTGACCCAGCAGGAGGAGGAGACCCTATTCTATACCAACATTTATT-------
>KMPDA136-19|Rhyncomya_soyauxi|COI-5P
-TTTATATTTTATTTTTGGAGCATGATCCGGAATAGTAGGAACATCATTAAGAATTTTAATTCGAGCTGAACTAGGACATCCTGGGGCATTAATTGGAGATGATCAAATTTATAACGTAATTGTTACAGCTCATGCATTTGTAATAATTTTTTTTATGGTAATACCAATTATAATTGGAGGATTTGGAAACTGACTAGTTCCTCTTATATTAGGAGCCCCAGATATAGCCTTTCCTCGAATAAATAATATAAGTTTTTGATTACTACCTCCTGCATTAACTTTACTACTAGTAAGTAGTATAGTAGAAAACGGAGCTGGAACGGGTTGAACTGTTTACCCACCTTTATCATCTAACATTGCTCATGGAGGAGCCTCTGTTGATTTAGCCATTTTTTCCCTTCATTTAGCTGGAATTTCCTCTATTTTAGGAGCTGTAAACTTTATTACAACTGTAATTAATATACGATCAACAGGAATTACATTTGATCGAATACCTTTATTTGTGTGATCAGTAGTAATTACAGCTTTATTATTATTACTATCATTACCTGTATTAGCAGGAGCAATTACTATATTATTAACAGATCGAAATTTAAATACTTCATTTTTTGATCCAGCAGGAGGAGGGGACCCTATTCTATATCAACATTTATTT------
>KMPDA143-19|Rhiniinae|COI-5P
-ATTATATTTTATTTTTGGAGCATGATCTGGAATAGTAGGAACATCTTTAAGAATTTTAATTCGAGCTGAATTAGGTCATCCTGGAGCTTTAATTGGAGACGATCAAATTTATAATGTAATTGTTACAGCCCATGCTTTTGTAATAATTTTCTTTATAGTAATGCCAATTATAATTGGAGGATTTGGAAATTGACTAGTTCCTTTAATATTAGGAGCTCCAGATATAGCCTTTCCTCGTATAAATAATATAAGATTTTGATTACTACCTCCTGCATTAACTTTATTGTTAGTAAGTAGTATAGTAGAAAATGGAGCTGGAACAGGATGAACTGTTTATCCTCCCCTATCATCTAATATTGCTCATGGAGGAGCTTCTGTAGATTTAGCCATTTTTTCCTTACACTTAGCTGGAATTTCTTCTATTTTAGGGGCTGTTAATTTTATTACAACTGTAATTAATATACGATCAACAGGAATCACATTTGATCGAATACCTCTATTTGTATGATCAGTAGTAATTACAGCTTTATTATTATTATTATCTTTACCTGTATTAGCGGGAGCTATTACAATATTATTAACTGATCGAAATTTAAATACTTCATTTTTTGATCCAGCAGGAGGAGGAGACCCAATTTTATATCAACATCTATT-------
>KMPDA277-19|Rhiniinae|COI-5P
-ATTATATTTTATTTTTGGAGCATGATCCGGTATAGTAGGAACCTCATTAAGAATTTTAATTCGAGCTGAATTAGGTCATCCTGGAGCTTTAATTGGAGATGATCAAATTTATAATGTAATTGTTACAGCTCATGCTTTTGTAATAATTTTCTTTATAGTAATACCAATTATAATTGGAGGATTTGGAAACTGATTAGTCCCTCTTATATTAGGAGCTCCAGATATAGCTTTCCCACGAATAAATAATATAAGTTTTTGATTACTACCTCCTGCATTAACTTTATTGTTAGTAAGTAGTATAGTAGAAAACGGAGCTGGAACAGGATGAACTGTTTATCCCCCCCTATCATCTAATATTGCTCATGGAGGTGCCTCTGTTGATTTAGCTATTTTTTCTTTACATTTAGCCGGAATTTCTTCTATTTTAGGAGCTGTAAATTTTATTACGACTGTAATTAATATACGATCAACAGGAATTACATTTGATCGAATACCATTATTTGTTTGATCAGTTGTAATTACAGCTTTATTATTATTATTATCATTACCTGTATTAGCAGGAGCTATTACTATATTATTAACAGATCGAAACTTAAATACTTCATTTTTCGACCCAGCAGGAGGAGGAGACCCAATTTTATATCAACATTTATTTT-----
>KMPDA343-19|Rhiniinae|COI-5P
-ATTATATTTTATTTTTGGAGCATGATCTGGAATAGTAGGAACATCTTTAAGAATTTTAATTCGAGCTGAATTAGGTCATCCGGGAGCTTTAATTGGAGATGATCAAATTTATAATGTAATTGTTACAGCCCATGCTTTTGTAATAATTTTCTTTATAGTAATGCCAATTATAATTGGAGGATTTGGAAATTGACTAGTTCCTTTAATATTAGGAGCTCCAGATATAGCCTTTCCTCGTATAAATAATATAAGATTTTGATTACTACCTCCTGCATTAACTTTATTGTTAGTAAGTAGTATAGTAGAAAATGGAGCTGGAACAGGATGAACTGTTTATCCTCCCCTATCATCTAATATTGCTCATGGAGGAGCTTCTGTAGATTTAGCCATTTTTTCCTTACACTTAGCTGGAATTTCTTCTATTTTAGGTGCTGTTAATTTTATTACAACTGTAATTAATATACGATCAACAGGAATCACATTTGATCGAATACCTTTATTTGTATGATCAGTAGTAATTACAGCTTTATTATTATTATTATCTTTACCTGTATTAGCAGGAGCTATTACAATATTATTAACTGATCGAAATTTAAATACTTCATTTTTTGATCCAGCAGGAGGAGGAGACCCAATTTTATATCAACATCTATTT------
>KMPDB058-19|Rhyncomya_soyauxi|COI-5P
-ATTATATTTTATTTTTGGAGCATGATCCGGAATAGTAGGAACATCATTAAGAATTTTAATTCGAGCTGAACTAGGACATCCTGGGGCATTAATTGGAGATGATCAAATTTATAACGTAATTGTTACAGCTCATGCATTTGTAATAATTTTTTTTATGGTAATACCAATTATAATTGGAGGATTTGGAAACTGACTAGTTCCTCTTATATTAGGAGCCCCAGATATAGCCTTCCCTCGAATAAATAATATAAGTTTTTGATTACTACCTCCTGCATTAACTTTACTACTAGTAAGTAGTATAGTAGAAAACGGAGCTGGAACGGGTTGAACTGTTTACCCACCTTTATCATCTAACATTGCTCATGGAGGAGCCTCTGTTGATTTAGCTATTTTTTCCCTTCATTTAGCTGGAATTTCCTCTATTTTAGGAGCTGTAAACTTTATTACAACTGTAATTAATATACGATCAACAGGAATTACATTTGATCGAATACCTTTATTTGTATGATCAGTAGTAATTACAGCTTTATTATTATTACTATCATTACCTGTATTAGCAGGAGCAATTACTATATTATTAACAGATCGAAATTTAAATACTTCATTTTTTGATCCAGCAGGAGGAGGGGACCCTATTCTATACCAACATTTATT-------
>KMPDB060-19|Rhyncomya_soyauxi|COI-5P
-ATTATATTTTATTTTTGGAGCATGATCCGGAATAGTAGGAACATCATTAAGAATTTTAATTCGAGCTGAACTAGGACATCCTGGAGCATTAATTGGAGATGACCAAATTTATAACGTAATTGTTACAGCTCATGCATTTGTAATAATTTTTTTTATGGTAATACCAATTATAATTGGAGGATTTGGAAACTGACTAGTTCCTCTTATATTAGGAGCCCCAGATATAGCCTTTCCTCGAATAAATAATATAAGTTTTTGATTACTACCTCCTGCATTAACTTTACTACTAGTAAGTAGTATAGTAGAAAACGGAGCTGGAACAGGTTGAACTGTTTACCCACCTTTATCATCTAACATTGCTCATGGAGGAGCCTCTGTTGATTTAGCTATTTTTTCCCTTCATTTAGCTGGAATTTCCTCTATTTTAGGGGCTGTAAACTTTATTACAACTGTAATTAATATACGATCAACAGGAATTACATTTGATCGAATACCTTTATTTGTGTGATCAGTAGTAATTACAGCTTTATTATTATTACTATCATTACCTGTATTAGCAGGAGCAATTACTATATTATTAACAGATCGAAATTTAAATACTTCATTTTTTGACCCAGCAGGAGGAGGAGACCCTATTCTATACCAACATTTATT-------
>KMPDB257-19|Rhiniinae|COI-5P
-ATTATATTTTATTTTTGGAGCATGATCCGGTATAGTAGGAACCTCATTAAGAATTTTAATTCGAGCTGAATTAGGTCATCCTGGAGCTTTAATTGGAGATGATCAAATTTATAATGTAATTGTTACAGCTCATGCTTTTGTAATAATTTTCTTTATAGTAATACCAATTATAATTGGAGGATTTGGAAACTGATTAGTCCCTCTTATATTAGGAGCTCCAGATATAGCTTTCCCACGAATAAATAATATAAGTTTTTGATTACTACCTCCTGCATTAACTTTATTGTTAGTAAGTAGTATAGTAGAAAACGGAGCTGGAACAGGATGAACTGTTTATCCCCCCCTATCATCTAATATTGCTCATGGAGGTGCCTCTGTTGATTTAGCTATTTTTTCTTTACATTTAGCCGGAATTTCTTCTATTTTAGGAGCTGTAAATTTTATTACGACTGTAATTAATATACGATCAACAGGAATTACATTTGATCGAATACCATTATTTGTTTGATCAGTTGTAATTACAGCTTTATTATTATTATTATCATTACCTGTATTAGCAGGAGCTATTACTATATTATTAACAGATCGAAACTTAAATACTTCATTTTTCGACCCAGCAGGAGGAGGAGACCCAATTTTATATCAACATTTATT-------
>KMPDC024-19|Rhyncomya_soyauxi|COI-5P
-ATTATATTTTATTTTTGGAGCATGATCCGGAATAGTAGGAACATCATTAAGAATTTTAATTCGAGCTGAACTAGGACATCCTGGAGCATTAATTGGAGATGATCAAATTTATAACGTAATTGTTACAGCTCATGCATTTGTAATAATTTTTTTTATGGTAATACCAATTATAATTGGAGGATTTGGAAACTGACTAGTTCCTCTTATATTAGGAGCCCCAGATATAGCCTTTCCTCGAATAAATAATATAAGTTTTTGATTACTACCTCCTGCATTAACTTTACTACTAGTAAGTAGTATAGTAGAAAACGGAGCTGGAACGGGTTGAACTGTTTACCCACCTTTATCATCTAACATTGCTCATGGAGGAGCCTCTGTTGATTTAGCTATTTTTTCCCTTCATTTAGCTGGAATTTCCTCTATTTTAGGAGCTGTAAACTTTATTACAACTGTAATTAATATACGATCAACAGGAATTACATTTGATCGAATACCTTTATTTGTGTGATCAGTAGTAATTACAGCTTTATTATTATTACTATCATTACCTGTATTAGCAGGAGCAATTACTATATTATTAACAGATCGAAATTTAAATACTTCATTTTTTGATCCAGCAGGAGGAGGAGACCCTATTCTATATCAACATTTATT-------
>KMPDC038-19|Rhyncomya_soyauxi|COI-5P
--TTATATTTTATTTTTGGAGCATGATCCGGAATAGTAGGAACATCATTAAGAATTTTAATTCGAGCTGAACTAGGACATCCTGGGGCATTAATTGGAGATGATCAAATTTATAACGTAATTGTTACAGCTCATGCATTTGTAATAATTTTTTTTATGGTAATACCAATTATAATTGGAGGATTTGGAAACTGACTAGTTCCTCTTATATTAGGAGCCCCAGATATAGCCTTTCCTCGAATAAATAATATAAGTTTTTGATTACTACCTCCTGCATTAACTTTACTACTAGTAAGTAGTATAGTAGAAAACGGAGCTGGAACAGGTTGAACTGTTTACCCACCTTTATCATCTAACATTGCTCATGGAGGAGCCTCTGTTGATTTAGCTATTTTTTCCCTTCATTTAGCTGGAATTTCCTCTATTTTAGGAGCTGTAAACTTTATTACAACTGTAATTAATATACGATCAACAGGAATTACATTTGATCGAATACCTTTATTTGTGTGATCAGTAGTAATTACAGCTTTATTATTATTACTATCATTACCTGTATTAGCAGGAGCAATTACTATACTATTAACAGATCGAAATTTAAATACTTCATTTTTTGACCCAGCAGGAGGAGGAGACCCTATTCTATATCAACATTTAT--------
>KMPDD073-19|Rhyncomya_soyauxi|COI-5P
-GTTATATTTTATTTTTGGAGCATGATCCGGAATAGTAGGAACATCATTAAGAATTTTAATTCGAGCTGAACTAGGACATCCTGGGGCATTAATTGGAGATGATCAAATTTATAACGTAATTGTTACAGCTCATGCATTTGTAATAATTTTTTTTATGGTAATACCAATTATAATTGGAGGATTTGGAAACTGACTAGTTCCTCTTATATTAGGAGCCCCAGATATAGCCTTTCCTCGAATAAATAATATAAGTTTTTGATTACTACCTCCTGCATTAACTTTACTACTAGTAAGTAGTATAGTAGAAAACGGAGCTGGAACGGGTTGAACTGTTTACCCACCTTTATCATCTAACATTGCTCATGGAGGAGCCTCTGTTGATTTAGCTATTTTTTCCCTTCATTTAGCTGGAATTTCCTCTATTTTAGGAGCTGTAAACTTTATTACAACTGTAATTAATATACGATCAACAGGAATTACATTTGATCGAATACCTTTATTTGTGTGATCAGTAGTAATTACAGCTTTATTATTATTACTATCATTACCTGTATTAGCAGGAGCAATTACTATATTATTAACAGATCGAAATTTAAATACTTCATTTTTTGACCCAGCAGGAGGAGGGGACCCTATTCTATATCAACATTTAT--------
>KMPDD074-19|Rhiniinae|COI-5P
-ACTATATTTTATTTTTGGAGCATGATCCGGTATAGTAGGAACTTCCTTAAGAATTTTAATTCGAGCTGAATTAGGTCATCCTGGAGCTTTAATTGGAGATGATCAAATTTATAATGTAATTGTTACAGCTCATGCTTTTGTAATAATTTTCTTTATAGTAATACCAATTATAATTGGAGGATTCGGAAATTGATTAGTACCTCTTATATTAGGAGCTCCAGATATAGCATTTCCACGAATAAATAATATAAGTTTTTGATTACTACCCCCTGCATTAACTTTATTATTAGTAAGTAGTATAGTAGAAAACGGAGCTGGAACAGGATGAACTGTTTACCCTCCTTTATCATCTAATATCGCTCATGGAGGAGCTTCTGTTGATTTAGCTATTTTTTCTTTACATTTAGCTGGAATTTCTTCTATTTTAGGAGCTGTAAATTTTATTACAACTGTAATTAATATACGATCAACAGGAATTACATTTGACCGAATACCATTGTTTGTATGATCAGTCGTAATTACAGCTTTATTATTATTATTATCATTACCTGTATTAGCAGGAGCTATTACTATATTATTAACAGATCGAAATTTAAATACTTCATTTTTTGACCCAGCAGGAGGAGGAGACCCAATTTTATATCAACATTTATT-------
>KMPDD117-19|Rhiniinae|COI-5P
-ATTATATTTTATTTTTGGAGCATGATCCGGTATAGTAGGAACCTCATTAAGAATTTTAATTCGAGCTGAATTAGGTCATCCTGGAGCTTTAATTGGAGATGACCAAATTTATAATGTAATTGTTACAGCTCATGCTTTTGTAATAATTTTCTTTATAGTAATACCAATTATAATTGGAGGATTTGGAAACTGATTAGTCCCTCTTATATTAGGAGCTCCAGATATAGCTTTCCCACGAATAAATAATATAAGTTTTTGATTACTACCTCCTGCATTAACTTTATTGTTAGTAAGTAGTATAGTAGAAAACGGAGCTGGAACAGGATGAACTGTTTATCCCCCCCTATCATCTAATATTGCTCATGGAGGTGCCTCTGTTGATTTAGCTATTTTTTCTTTACATTTAGCCGGAATTTCTTCTATTTTAGGAGCTGTAAATTTTATTACGACTGTAATTAATATACGATCAACAGGAATTACATTTGATCGAATACCATTATTTGTTTGATCAGTTGTAATTACAGCTTTATTATTATTATTATCATTACCTGTATTAGCAGGAGCTATTACTATATTATTAACAGATCGAAACTTAAATACTTCATTTTTCGACCCAGCAGGAGGAGGAGACCCAATTTTATATCAACATTTATT-------
>KMPDD134-19|Rhiniinae|COI-5P
-ACTATATTTTATTTTTGGAGCATGATCCGGTATAGTAGGAACTTCCTTAAGAATTTTAATTCGAGCTGAATTAGGTCATCCTGGAGCTTTAATTGGAGATGATCAAATTTATAATGTAATTGTTACAGCTCATGCTTTTGTAATAATTTTCTTTATAGTAATACCAATTATAATTGGAGGATTCGGAAATTGATTAGTACCTCTTATATTAGGAGCTCCAGATATAGCATTTCCACGAATAAATAATATAAGTTTTTGATTACTACCCCCTGCATTAACTTTATTATTAGTAAGTAGTATAGTAGAAAACGGAGCTGGAACAGGATGAACTGTTTACCCTCCTTTATCATCTAATATCGCTCATGGAGGAGCTTCTGTTGATTTAGCTATTTTTTCTTTACATTTAGCTGGAATTTCTTCTATTTTAGGAGCTGTAAATTTTATTACAACTGTAATTAATATACGATCAACAGGAATTACATTTGACCGAATACCATTGTTTGTATGATCAGTCGTAATTACAGCTTTATTGTTATTATTATCATTACCTGTATTAGCAGGAGCTATTACTATATTATTAACAGATCGAAATTTAAATACTTCATTTTTTGACCCAGCAGGAGGAGGAGACCCAATTTTATATCAACATTTAT--------
>KMPDD145-19|Rhiniinae|COI-5P
-ATTATATTTTATTTTTGGAGCATGATCCGGTATAGTAGGAACCTCATTAAGAATTTTAATTCGAGCTGAATTAGGTCATCCTGGAGCTTTAATTGGAGATGATCAAATTTATAATGTAATTGTTACAGCTCATGCTTTTGTAATAATTTTCTTTATAGTAATACCAATTATAATTGGAGGATTTGGAAACTGATTAGTCCCTCTTATATTAGGAGCTCCAGATATAGCTTTCCCACGAATAAATAATATAAGTTTTTGATTACTACCTCCTGCATTAACTTTATTGTTAGTAAGTAGTATAGTAGAAAACGGAGCTGGAACAGGATGAACTGTTTATCCCCCCCTATCATCTAATATTGCTCATGGAGGTGCCTCTGTTGATTTAGCTATTTTTTCTTTACATTTAGCCGGAATTTCTTCTATTTTAGGAGCTGTAAATTTTATTACGACTGTAATTAATATACGATCAACAGGAATTACATTTGATCGAATACCATTATTTGTTTGATCAGTTGTAATTACAGCTTTATTATTATTATTATCATTACCTGTATTAGCAGGAGCTATTACTATATTATTAACAGATCGAAACTTAAATACTTCATTTTTCGACCCAGCAGGAGGAGGAGACCCAATTTTATATCAACATTTATT-------
>KMPDD207-19|Rhyncomya_soyauxi|COI-5P
-ATTATATTTTATTTTTGGAGCATGATCCGGAATAGTAGGAACATCATTAAGAATTTTAATTCGAGCTGAACTAGGACATCCTGGGGCATTAATTGGAGATGATCAAATTTATAACGTAATTGTTACAGCTCATGCATTTGTAATAATTTTTTTTATGGTAATACCAATTATAATTGGAGGATTTGGAAACTGACTAGTTCCTCTTATATTAGGAGCCCCAGATATAGCCTTTCCTCGAATAAATAATATAAGTTTTTGATTACTACCTCCTGCATTAACTTTACTACTAGTAAGTAGTATAGTAGAAAACGGAGCTGGAACAGGTTGAACTGTTTACCCACCTTTATCATCTAACATTGCTCATGGAGGAGCCTCTGTTGATTTAGCTATTTTTTCCCTTCATTTAGCTGGAATTTCCTCTATTTTAGGGGCTGTAAACTTTATTACAACTGTAATTAATATACGATCAACAGGAATTACATTTGATCGAATACCTTTATTTGTGTGATCAGTAGTAATTACAGCTTTATTATTATTACTATCATTACCTGTATTAGCAGGAGCAATTACTATATTATTAACAGATCGAAATTTAAATACTTCATTTTTTGACCCAGCAGGAGGAGGAGACCCTATTCTATACCAACATTTAT--------
>KMPDE072-19|Rhiniinae|COI-5P
-ACTATATTTTATTTTTGGAGCATGATCCGGTATAGTAGGAACTTCCTTAAGAATTTTAATTCGAGCTGAATTAGGTCATCCTGGAGCTTTAATTGGAGATGATCAAATTTATAATGTAATTGTTACAGCTCATGCTTTTGTAATAATTTTCTTTATAGTAATACCAATTATAATTGGAGGATTCGGAAATTGATTAGTACCTCTTATATTAGGAGCTCCAGATATAGCATTTCCACGAATAAATAATATAAGTTTTTGATTACTACCCCCTGCATTAACTTTATTATTAGTAAGTAGTATAGTAGAAAACGGAGCTGGAACAGGATGAACTGTTTACCCTCCTTTATCATCTAATATCGCCCATGGAGGAGCTTCTGTTGATTTAGCTATTTTTTCTTTACATTTAGCTGGAATTTCTTCTATTTTAGGAGCTGTAAATTTTATTACAACTGTAATTAATATACGATCAACAGGAATTACATTTGACCGAATACCATTGTTTGTATGATCAGTCGTAATTACAGCTTTATTATTATTATTATCATTACCTGTATTAGCAGGAGCTATTACTATATTATTAACAGATCGAAATTTAAATACTTCATTTTTTGACCCAGCAGGAGGAGGAGATCCAATTTTATATCAACATTTATT-------
>KMPDE103-19|Rhyncomya_soyauxi|COI-5P
-ATTATATTTTATTTTTGGAGCATGATCCGGAATAGTAGGAACATCATTAAGAATTTTAATTCGAGCTGAACTAGGACATCCTGGAGCATTAATTGGAGATGATCAAATTTATAACGTAATTGTTACAGCTCATGCATTTGTAATAATTTTTTTTATGGTAATACCAATTATAATTGGAGGATTTGGAAACTGACTAGTTCCTCTTATATTAGGAGCCCCAGATATAGCCTTTCCTCGAATAAATAATATAAGTTTTTGATTACTACCTCCTGCATTAACTTTACTACTAGTAAGTAGTATAGTAGAAAACGGAGCTGGAACAGGTTGAACTGTTTACCCACCTTTATCATCTAACATTGCTCATGGAGGAGCCTCTGTTGATTTAGCTATTTTTTCCCTTCATTTAGCTGGAATTTCCTCTATTTTAGGGGCTGTAAACTTTATTACAACTGTAATTAATATACGATCAACAGGAATTACATTTGATCGAATACCTTTATTTGTGTGATCAGTAGTAATTACAGCTTTATTATTATTACTATCATTACCTGTATTAGCAGGAGCAATTACTATATTATTAACAGATCGAAATTTAAATACTTCATTTTTTGACCCAGCAGGAGGAGGAGACCCTATTCTATACCAACATTTATT-------
>KMPDE117-19|Rhyncomya_soyauxi|COI-5P
--TTATATTTTATTTTTGGAGCATGATCCGGAATAGTAGGAACATCATTAAGAATTTTAATTCGAGCTGAACTAGGACATCCTGGGGCATTAATTGGAGATGATCAAATTTATAACGTAATTGTTACAGCTCATGCATTTGTAATAATTTTTTTTATGGTAATACCAATTATAATTGGAGGATTTGGAAACTGACTAGTTCCTCTTATATTAGGAGCCCCAGATATAGCCTTTCCTCGAATAAATAATATAAGTTTTTGATTACTACCTCCTGCATTAACTTTACTACTAGTAAGTAGTATAGTAGAAAACGGAGCTGGAACAGGTTGAACTGTTTACCCACCTTTATCATCTAACATTGCTCATGGAGGAGCCTCTGTTGATTTAGCTATTTTTTCCCTTCATTTAGCTGGAATTTCCTCTATTTTAGGAGCTGTAAACTTTATTACAACTGTAATTAATATACGATCAACAGGAATTACATTTGATCGAATACCTTTATTTGTGTGATCAGTAGTAATTACAGCTTTATTATTATTACTATCATTACCTGTATTAGCAGGAGCAATTACTATATTATTAACAGATCGAAATTTAAATACTTCATTTTTTGACCCAGCAGGAGGAGGAGACCCTATTCTATATCAACATTTAT--------
>KMPDE165-19|Rhiniinae|COI-5P
-TTTATATTTTATTTTTGGAGCATGATCTGGAATAATTGGAACATCTTTAAGAATTTTAATTCGAGCTGAATTAGGACATCCTGGAGCTTTAATTGGAGATGATCAAATTTATAATGTAATTGTTACAGCTCATGCTTTCGTAATAATTTTTTTTATAGTAATACCAATTATAATTGGAGGATTTGGAAATTGATTAGTTCCTTTAATACTAGGAGCTCCAGATATGGCATTTCCTCGAATAAATAATATAAGTTTTTGACTTTTACCTCCTGCATTAACTTTATTATTAGTGAGTAGTATAGTAGAAAATGGAGCTGGGACAGGATGAACTGTTTACCCCCCATTATCTTCTAATATTGCTCATGGAGGAGCTTCAGTTGATTTAGCTATTTTTTCATTACATTTAGCAGGAATTTCTTCTATTTTAGGAGCTGTTAATTTTATTACAACTGTAATTAATATACGATCAACTGGAATTACTTTCGATCGAATACCTTTATTTGTTTGATCTGTAGTAATTACAGCTTTATTACTTTTATTATCCTTGCCTGTATTAGCAGGAGCTATTACTATATTATTAACAGATCGAAATTTAAATACTTCATTTTTTGATCCAGCAGGAGGAGGAGATCCAATTCTATACCAACATTTAT--------
>KMPDE167-19|Rhyncomya_soyauxi|COI-5P
-ATTATATTTTATTTTTGGAGCATGATCCGGAATAGTAGGAACATCATTAAGAATTTTAATTCGAGCTGAACTAGGACATCCTGGGGCATTAATTGGAGATGATCAAATTTATAACGTAATTGTTACAGCTCATGCATTTGTAATAATTTTTTTTATGGTAATACCAATTATAATTGGAGGATTTGGAAACTGACTAGTTCCTCTTATATTAGGAGCCCCAGATATAGCCTTTCCTCGAATAAATAATATAAGTTTTTGATTACTACCTCCTGCATTAACTTTACTACTAGTAAGTAGTATAGTAGAAAACGGAGCTGGAACAGGTTGAACTGTTTACCCACCTTTATCATCTAACATTGCTCATGGAGGAGCCTCTGTTGATTTAGCTATTTTTTCCCTTCATTTAGCTGGAATTTCCTCTATTTTAGGAGCTGTAAACTTTATTACAACTGTAATTAATATACGATCAACAGGAATTACATTTGATCGAATACCTTTATTTGTGTGATCAGTAGTAATTACAGCTTTATTATTATTACTATCATTACCTGTATTAGCAGGAGCAATTACTATATTATTAACAGATCGAAATTTAAATACTTCATTTTTTGACCCAGCAGGAGGAGGAGACCCTATTCTATATCAACATTTATTT------
>KMPDE178-19|Rhyncomya_soyauxi|COI-5P
-ATTATATTTTATTTTTGGAGCATGATCCGGAATAGTAGGAACATCATTAAGAATTTTAATTCGAGCTGAACTAGGACATCCTGGGGCATTAATTGGAGATGATCAAATTTATAACGTAATTGTTACAGCTCATGCATTTGTAATAATTTTTTTTATGGTAATACCAATTATAATTGGAGGATTTGGAAACTGACTAGTTCCTCTTATATTAGGAGCCCCAGATATAGCCTTTCCTCGAATAAATAATATAAGTTTTTGATTGCTGCCTCCTGCATTAACTTTACTACTAGTAAGTAGTATAGTAGAAAACGGAGCTGGAACGGGTTGAACTGTTTACCCACCTTTATCATCTAACATTGCTCATGGAGGAGCCTCTGTTGATTTAGCTATTTTTTCCCTTCATTTAGCTGGAATTTCCTCTATTTTAGGAGCTGTAAACTTTATTACAACTGTAATTAATATACGATCAACAGGAATTACATTTGATCGAATACCTTTATTTGTGTGATCAGTAGTAATTACAGCTTTATTATTATTACTATCATTACCTGTATTAGCAGGAGCAATTACTATATTATTAACAGATCGAAATTTAAATACTTCATTTTTTGACCCAGCAGGAGGAGGGGACCCTATTCTATATCAACATTTATT-------
>KMPDE961-19|Rhiniinae|COI-5P
-ATTATATTTTATTTTTGGAGCATGATCTGGAATAGTAGGAACATCTTTAAGAATTTTAATTCGAGCTGAATTAGGTCATCCTGGAGCTTTAATTGGAGATGATCAAATTTATAATGTAATTGTTACAGCCCATGCTTTTGTAATAATTTTCTTTATAGTAATGCCAATTATAATTGGAGGATTTGGAAATTGACTAGTTCCTTTAATATTAGGAGCTCCAGATATAGCCTTTCCTCGTATAAATAATATAAGATTTTGATTACTACCTCCTGCATTAACTTTATTGTTAGTAAGTAGTATAGTAGAAAATGGAGCTGGAACAGGATGAACTGTTTATCCTCCCCTATCATCTAATATTGCTCATGGAGGAGCTTCTGTAGATTTAGCCATTTTTTCCTTACACTTAGCTGGAATTTCTTCTATTTTAGGGGCTGTTAATTTTATTACAACTGTAATTAATATACGATCAACAGGAATCACATTTGATCGAATACCTCTATTTGTATGATCAGTAGTAATTACAGCTTTATTATTATTATTATCTTTACCTGTATTAGCAGGAGCTATTACAATATTATTAACTGATCGAAATTTAAATACTTCATTTTTTGATCCAGCAGGAGGAGGAGACCCAATTTTATATCAACATCTAT--------
>KMPDF1858-19|Rhiniinae|COI-5P
-TTTATATTTCATTTTTGGAGCATGATCTGGAATAATTGGAACATCATTAAGAATTTTAATTCGAGCTGAACTAGGTCATCCTGGAGCTCTAATTGGAGATGATCAAATTTATAATGTAATTGTTACAGCTCATGCTTTTGTAATAATTTTTTTTATAGTAATACCTATTATAATTGGAGGATTTGGAAATTGATTAGTTCCTTTAATATTAGGAGCTCCAGATATAGCCTTTCCTCGAATAAATAATATAAGTTTTTGATTACTTCCACCAGCATTAACTTTACTACTAGTAAGTAGTATAGTAGAAAATGGAGCTGGAACAGGATGAACTGTTTATCCTCCTTTATCTTCTAATATTGCACATGGAGGAGCTTCTGTTGATTTAGCTATTTTTTCTTTACATTTAGCTGGAATTTCATCAATTTTAGGAGCTGTAAATTTTATTACAACTGTAATTAATATACGATCAACAGGAATTACATTTGATCGAATACCATTATTTGTATGATCAGTAGTAATTACAGCATTATTATTATTATTATCTCTACCAGTATTAGCAGGAGCTATTACTATATTATTAACTGATCGAAATTTAAATACTTCATTTTTTGATCCAGCAGGAGGAGGAGATCCAATTTTATATCAACATTTATT-------
>KMPDF1861-19|Rhiniinae|COI-5P
-ATTATATTTTATTTTTGGAGCATGATCTGGAATAGTAGGAACATCTTTAAGAATTTTAATTCGAGCTGAGTTAGGTCATCCTGGAGCTTTAATTGGAGATGATCAAATTTATAATGTAATTGTTACAGCCCATGCTTTTGTAATAATTTTCTTTATAGTAATACCAATTATAATTGGAGGATTTGGAAATTGACTAGTTCCTTTAATATTAGGAGCTCCAGATATGGCCTTTCCTCGTATAAATAATATAAGATTTTGATTACTACCTCCTGCATTAACTTTATTATTAGTAAGTAGTATAGTAGAAAATGGAGCTGGAACAGGATGAACTGTTTATCCTCCCCTATCATCTAATATTGCTCATGGAGGAGCTTCTGTAGATTTAGCCATTTTTTCCTTACACTTAGCTGGAATTTCTTCTATTTTAGGAGCTGTTAATTTTATTACAACTGTAATTAATATACGATCAACAGGAATCACATTTGATCGAATACCTCTATTTGTATGATCAGTAGTAATTACAGCTTTATTATTATTATTATCATTACCTGTATTAGCAGGAGCTATTACAATATTATTAACTGATCGAAATTTAAATACTTCATTTTTTGATCCAGCAGGAGGAGGAGACCCAATTTTATATCAACATTTATT-------
>KMPDF1896-19|Rhiniinae|COI-5P
-ACTATATTTTATTTTTGGAGCATGATCCGGTATAGTAGGAACTTCCTTAAGAATTTTAATTCGAGCTGAATTAGGTCATCCTGGAGCTTTAATTGGAGATGATCAAATTTATAATGTAATTGTTACAGCTCATGCTTTTGTAATAATTTTCTTTATAGTAATACCAATTATAATTGGAGGATTCGGAAATTGATTAGTACCTCTTATATTAGGAGCTCCAGATATAGCATTTCCACGAATAAATAATATAAGTTTTTGATTACTACCCCCTGCATTAACTTTATTATTAGTAAGTAGTATAGTAGAAAACGGAGCTGGAACAGGATGAACTGTTTACCCTCCTTTATCATCTAATATCGCTCATGGAGGAGCTTCTGTTGATTTAGCTATTTTTTCTTTACATTTAGCTGGAATTTCTTCTATTTTAGGAGCTGTAAATTTTATTACAACTGTAATTAATATACGATCAACAGGAATTACATTTGACCGAATACCATTGTTTGTATGATCAGTCGTAATTACAGCTTTATTGTTATTATTATCATTACCTGTATTAGCAGGAGCTATTACTATATTATTAACAGATCGAAATTTAAATACTTCATTTTTTGACCCAGCAGGAGGAGGAGATCCAATTTTATATCAACATTTAT--------
>KMPDF1899-19|Rhyncomya_soyauxi|COI-5P
-ATTATATTTTATTTTTGGAGCATGATCCGGAATAGTAGGAACATCATTAAGAATTTTAATTCGAGCTGAACTAGGACATCCTGGGGCATTAATTGGAGATGATCAAATTTATAACGTAATTGTTACAGCTCATGCATTTGTAATAATTTTTTTTATGGTAATACCAATTATAATTGGAGGATTTGGAAACTGACTAGTTCCTCTTATATTAGGAGCCCCAGATATAGCCTTTCCTCGAATAAATAATATAAGTTTTTGATTACTACCTCCTGCATTAACTTTACTACTAGTAAGTAGTATAGTAGAAAACGGAGCTGGAACAGGTTGAACTGTTTACCCACCTTTATCATCTAACATTGCTCATGGAGGAGCCTCTGTTGATTTAGCTATTTTTTCCCTTCATTTAGCTGGAATTTCCTCTATTTTAGGAGCTGTAAACTTTATTACAACTGTAATTAATATACGATCAACAGGAATTACATTTGATCGAATACCTTTATTTGTGTGATCAGTAGTAATTACAGCTTTATTATTATTACTATCATTACCTGTATTAGCAGGAGCAATTACTATATTATTAACAGATCGAAATTTAAATACTTCATTTTTTGACCCAGCAGGAGGAGGAGACCCTATTCTATATCAACATTTAT--------
>KMPDG117-19|Rhiniinae|COI-5P
--CTATATTTTATTTTTGGAGCATGATCCGGTATAGTAGGAACTTCCTTAAGAATTTTAATTCGAGCTGAATTAGGTCATCCTGGAGCTTTAATTGGAGATGATCAAATTTATAATGTAATTGTTACAGCTCATGCTTTTGTAATAATTTTCTTTATAGTAATACCAATTATAATTGGAGGATTCGGAAATTGATTAGTACCTCTTATATTAGGAGCTCCAGATATAGCATTTCCACGAATAAATAATATAAGTTTTTGATTACTACCTCCTGCATTAACTTTATTATTAGTAAGTAGTATAGTAGAAAACGGAGCTGGAACAGGATGAACTGTTTACCCTCCTTTATCATCTAATATCGCTCATGGAGGAGCTTCTGTTGATTTAGCTATTTTTTCTTTACATTTAGCTGGAATTTCTTCTATTTTAGGAGCTGTAAATTTTATTACAACTGTAATTAATATACGATCAACAGGAATTACATTTGACCGAATACCATTGTTTGTATGATCAGTCGTAATTACAGCTTTATTATTATTATTATCATTACCTGTATTAGCAGGAGCTATTACTATATTATTAACAGATCGAAATTTAAATACTTCATTTTTTGACCCAGCAGGAGGAGGAGATCCAATTTTATATCAACATTTA---------
>KMPDG148-19|Rhyncomya_soyauxi|COI-5P
-ATTATATTTTATTTTTGGAGCATGATCCGGAATAGTAGGAACATCATTAAGAATTTTAATTCGAGCTGAACTAGGACATCCTGGGGCATTAATTGGAGATGATCAAATTTATAACGTAATTGTTACAGCTCATGCATTTGTAATAATTTTTTTTATGGTAATACCAATTATAATTGGAGGATTTGGAAACTGACTAGTTCCTCTTATATTAGGAGCCCCAGATATAGCCTTTCCTCGAATAAATAATATAAGTTTTTGATTACTACCTCCTGCATTAACTTTACTACTAGTAAGTAGTATAGTAGAAAACGGAGCTGGAACAGGTTGAACTGTTTACCCACCTTTATCATCTAACATTGCTCATGGAGGAGCCTCTGTTGATTTAGCTATTTTTTCCCTTCATTTAGCTGGAATTTCCTCTATTTTAGGAGCTGTAAACTTTATTACAACTGTAATTAATATACGATCAACAGGAATTACATTTGATCGAATACCTTTATTTGTGTGATCAGTAGTAATTACAGCTTTATTATTATTACTATCATTACCTGTATTAGCAGGAGCAATTACTATATTATTAACAGATCGAAATTTAAATACTTCATTTTTTGACCCAGCAGGAGGAGGAGACCCTATTCTATATCAACATTTAT--------
>KMPDG151-19|Rhiniinae|COI-5P
-TTTATATTTCATTTTTGGAGCATGATCTGGAATAATTGGAACATCATTAAGAATTTTAATTCGAGCTGAACTAGGTCATCCTGGAGCTCTAATTGGAGATGATCAAATTTATAATGTAATTGTTACAGCTCATGCTTTTGTAATAATTTTTTTTATAGTAATACCTATTATAATTGGAGGATTTGGAAATTGATTAGTTCCTTTAATATTAGGAGCTCCAGATATAGCCTTTCCTCGAATAAATAATATAAGTTTTTGATTACTTCCACCAGCATTAACTTTACTACTAGTAAGTAGTATAGTAGAAAATGGAGCTGGAACAGGATGAACTGTTTATCCTCCTTTATCTTCTAATATTGCACATGGAGGAGCTTCTGTTGATTTAGCTATTTTTTCTTTACATTTAGCTGGAATTTCATCAATTTTAGGAGCTGTAAATTTTATTACAACTGTAATTAATATACGATCAACAGGAATTACATTTGATCGAATACCATTATTTGTATGATCAGTAGTAATTACAGCATTATTATTATTATTATCTTTACCAGTATTAGCAGGAGCTATTACTATATTATTAACTGATCGAAATTTAAATACTTCATTTTTTGATCCAGCAGGAGGAGGAGATCCAATTTTATATCAACATTTAT--------
>KMPDG163-19|Rhiniinae|COI-5P
--CTATATTTTATTTTTGGAGCATGATCCGGTATAGTAGGAACTTCATTAAGAATTTTAATTCGAGCTGAATTAGGTCACCCTGGAGCTTCAATTGGAGATGATCAAATTTATAATGTAATTGTTACAGCTCATGCTTTTGTAATAATTTTCTTTATAGTAATACCAATTATAATTGGAGGATTTGGAAATTGATTAGTACCTCTTATATTAGGAGCTCCAGATATAGCCTTTCCACGAATAAATAATATAAGTTTTTGATTACTACCCCCTGCATTAACTTTATTATTAGTAAGTAGTATAGTAGAAAACGGAGCTGGAACAGGATGAACTGTTTACCCTCCTTTATCATCTAATATCGCTCATGGAGGAGCTTCTGTTGATTTAGCTATTTTTTCTTTACATTTAGCTGGAATTTCTTCTATTTTAGGAGCTGTAAATTTTATTACAACTGTAATTAACATACGATCAACAGGAATTACATTTGACCGAATACCATTATTTGTATGATCAGTCGTAATTACAGCTTTATTATTATTATTATCATTACCTGTATTAGCAGGAGCTATTACTATATTATTAACAAATCGAAATTTAAATACTTCATTTTTTGACCCAGCAGGAGGAGGAGATCCAATTCTAT--------------------
>KMPDG167-19|Rhiniinae|COI-5P
-------------TTTTGGAGCATGATCTGGAATAGTAGGAACATCTTTAAGAATTTTAATTCGAGCCGAATTGGGTCATCCTGGAGCTTTAATTGGAGATGATCAAATTTATAATGTAATTGTTACAGCCCATGCTTTTGTAATAATTTTCTTTATAGTAATGCCAATTATAATTGGAGGATTTGGAAATTGACTAGTTCCTTTAATATTAGGAGCTCCAGATATAGCCTTTCCTCGTATAAATAATATAAGATTTTGATTACTACCTCCTGCACTAACTTTATTGTTAGTAAGTAGTATAGTAGAAAATGGAGCTGGAACAGGATGAACTGTTTATCCTCCCCTATCATCTAATATTGCTCATGGAGGAGCTTCTGTAGATTTAGCCATTTTTTCCTTACACTTAGCTGGAATTTCTTCTATTTTAGGGGCTGTTAATTTTATTACAACTGTAATTAATATACGATCAACAGGAATCACATTTGATCGGATACCTCTATTTGTATGATCAGTAGTAATTACAGCTTTATTATTATTATTATCTTTACCTGTATTAGCAGGAGCTATTACAATATTATTAACTGATCGAAATTTAAATACTTCATTTTTTGATCCAGCAGGAGGAGGAGATCCAATTTTATATCAACATCTA---------
>KMPDG703-19|Rhiniinae|COI-5P
-ATTATATTTTATTTTTGGAGCATGATCTGGAATAGTAGGAACATCTTTAAGAATTTTAATTCGAGCTGAATTAGGTCATCCTGGAGCTTTAATTGGAGATGATCAAATTTATAATGTAATTGTTACAGCCCATGCTTTTGTAATAATTTTCTTTATAGTAATGCCAATTATAATTGGAGGATTTGGAAATTGACTAGTTCCTTTAATATTAGGAGCTCCAGACATAGCCTTTCCTCGTATAAATAATATAAGATTTTGATTACTACCTCCTGCATTAACTTTATTGTTAGTAAGTAGTATAGTAGAAAATGGAGCTGGAACAGGATGAACTGTTTATCCTCCCCTATCATCTAATATTGCTCATGGAGGAGCTTCTGTAGATTTAGCCATTTTTTCCTTACACTTAGCTGGAATTTCTTCTATTTTAGGGGCTGTTAATTTTATTACAACTGTAATTAATATACGATCAACAGGAATCACATTTGATCGAATACCTTTATTTGTATGATCAGTAGTAATTACAGCTTTATTATTATTATTATCTTTACCTGTATTAGCAGGAGCTATTACAATATTATTAACTGATCGAAATTTAAATACTTCATTTTTTGATCCAGCAGGAGGAGGAGACCCAATTTTATATCAACATCTATT-------
>KMPDH061-19|Rhyncomya_soyauxi|COI-5P
-ATTATATTTTATTTTTGGAGCATGATCCGGAATAGTAGGAACATCATTAAGAATTTTAATTCGAGCTGAACTAGGACATCCTGGGGCATTAATTGGAGATGATCAAATTTATAACGTAATTGTTACAGCTCATGCATTTGTAATAATTTTTTTTATGGTAATACCAATTATAATTGGAGGATTTGGAAACTGACTAGTTCCTCTTATATTAGGAGCCCCAGATATAGCCTTTCCTCGAATAAATAATATAAGTTTTTGATTACTACCTCCTGCATTAACTTTACTACTAGTAAGTAGTATAGTAGAAAACGGAGCTGGAACGGGTTGAACTGTTTACCCACCTTTATCATCTAACATTGCTCATGGAGGAGCCTCTGTTGATTTAGCTATTTTTTCCCTTCATTTAGCTGGAATTTCCTCTATTTTAGGAGCTGTAAACTTTATTACAACTGTAATTAATATACGATCAACAGGAATTACATTTGATCGAATACCTTTATTTGTGTGATCAGTAGTAATTACAGCTTTATTATTATTACTATCATTACCTGTATTAGCAGGAGCAATTACTATATTATTAACAGATCGAAATTTAAATACTTCATTTTTTGATCCAGCAGGAGGAGGGGACCCTATTCTATACCAACATTTATTTT-----
>KMPDH063-19|Rhiniinae|COI-5P
--TTATATTTCATTTTTGGAGCATGATCTGGAATAATTGGAACATCATTAAGAATTTTAATTCGAGCTGAATTAGGTCATCCTGGAGCTCTAATTGGAGATGATCAAATTTATAATGTAATTGTTACAGCTCATGCTTTTGTAATAATTTTTTTTATAGTAATACCTATTATAATTGGAGGATTTGGAAATTGATTAGTTCCTTTAATATTAGGAGCTCCAGATATAGCCTTTCCTCGAATAAATAATATAAGTTTTTGATTACTTCCACCAGCATTAACTTTACTACTAGTAAGTAGTATAGTAGAAAATGGAGCTGGAACAGGATGAACTGTTTATCCTCCTTTATCTTCTAATATTGCACATGGAGGAGCTTCTGTTGATTTAGCTATTTTTTCTTTACATTTAGCTGGAATTTCATCAATTTTAGGAGCTGTAAATTTTATTACAACTGTAATTAATATACGATCAACAGGAATTACATTTGATCGAATACCATTATTTGTATGATCAGTAGTAATTACAGCATTATTATTATTATTATCTTTACCAGTATTAGCAGGAGCTATTACTATATTATTAACTGATCGAAATTTAAATACTTCATTTTTTGATCCAGCAGGAGGAGGAGATCCAATTTTAT--------------------
>KMPDH073-19|Rhiniinae|COI-5P
-ACTATATTTTATTTTTGGAGCATGATCCGGTATAGTAGGAACTTCCTTAAGAATTTTAATTCGAGCTGAATTAGGTCATCCTGGAGCTTTAATTGGAGATGATCAAATTTATAATGTAATTGTTACAGCTCATGCTTTTGTAATAATTTTCTTTATAGTAATACCAATTATAATTGGAGGATTCGGAAATTGATTAGTACCTCTTATATTAGGAGCTCCAGATATAGCATTTCCACGAATAAATAATATAAGTTTTTGATTACTACCCCCTGCATTAACTTTATTATTAGTAAGTAGTATAGTAGAAAACGGAGCTGGAACAGGATGAACTGTTTACCCTCCTTTATCATCTAATATCGCTCATGGAGGAGCTTCTGTTGATTTAGCTATTTTTTCTTTACATTTAGCTGGAATTTCTTCTATTTTAGGAGCTGTAAATTTTATTACAACTGTAATTAATATACGATCAACAGGAATTACATTTGACCGAATACCATTGTTTGTATGATCAGTCGTAATTACAGCTTTATTATTATTATTATCATTACCTGTATTAGCAGGAGCTATTACTATATTATTAACAGATCGAAATTTAAATACTTCATTTTTTGACCCAGCAGGAGGAGGAGACCCAATTTTATATCAACATTTATT-------
>KMPDH075-19|Rhiniinae|COI-5P
--CTATATTTTATTTTTGGAGCATGATCCGGTATAGTAGGAACTTCCTTAAGAATTTTAATTCGAGCTGAATTAGGTCATCCTGGAGCTTTAATTGGAGATGATCAAATTTATAATGTAATTGTTACAGCTCATGCTTTTGTAATAATTTTCTTTATAGTAATACCAATTATAATTGGAGGATTCGGAAATTGATTAGTACCTCTTATATTAGGAGCTCCAGATATAGCATTTCCACGAATAAATAATATAAGTTTTTGATTACTACCCCCTGCATTAACTTTATTATTAGTAAGTAGTATAGTAGAAAACGGAGCTGGAACAGGATGAACTGTTTACCCTCCTTTATCATCTAATATCACTCATGGAGGAGCTTCTGTTGATTTAGCTATTTTTTCTTTACATTTAGCTGGAATTTCTTCTATTTTAGGAGCTGTAAATTTTATTACAACTGTAATTAATATACGATCAACAGGAATTACATTTGACCGAATACCATTGTTTGTATGATCAGTCGTAATTACAGCTTTATTATTATTATTATCATTACCTGTATTAGCAGGAGCTATTACTATATTATTAACAGATCGAAATTTAAATACTTCATTTTTTGACCCAGCAGGAGGAGGAGACCCAATTTTATATCAACATTTA---------
>KMPDI162-19|Rhiniinae|COI-5P
--TTATATTTTATTTTTGGAGCATGATCTGGAATAGTAGGAACATCTTTAAGAATTTTAATTCGAGCCGAATTAGGTCATCCTGGAGCTTTAATTGGAGATGATCAAATTTATAATGTAATTGTTACAGCCCATGCTTTTGTAATAATTTTCTTTATAGTAATGCCAATTATAATTGGAGGATTTGGAAATTGACTAGTTCCTTTAATATTAGGAGCTCCAGATATAGCCTTTCCTCGTATAAATAATATAAGATTTTGATTACTACCTCCTGCATTAACTTTATTGTTAGTAAGTAGTATAGTAGAAAATGGAGCTGGAACAGGATGAACTGTTTATCCTCCCCTATCATCTAATATTGCTCATGGAGGAGCTTCTGTAGATTTAGCCATTTTTTCCTTACACTTAGCTGGAATTTCTTCTATTTTAGGGGCTGTTAATTTTATTACAACTGTAATTAATATACGATCAACAGGAATTACATTTGATCGGATACCTCTATTTGTATGATCAGTAGTAATTACAGCTTTATTATTATTATTATCTTTACCTGTATTAGCAGGAGCTATTACAATATTATTAACTGATCGAAATTTAAATACTTCATTTTTTGATCCAGCAGGAGGAGGAGACCCAATTTTATATCAACATCTA---------
>KMPDI163-19|Rhiniinae|COI-5P
-ACTATATTTTATTTTTGGAGCATGATCCGGTATAGTAGGAACTTCCTTAAGAATTTTAATTCGAGCTGAATTAGGTCATCCTGGAGCTTTAATTGGAGATGATCAAATTTATAATGTAATTGTTACAGCTCATGCTTTTGTAATAATTTTCTTTATAGTAATACCAATTATAATTGGAGGATTCGGAAATTGATTAGTACCTCTTATATTAGGAGCTCCAGATATAGCATTTCCACGAATAAATAATATAAGTTTTTGATTACTACCCCCTGCATTAACTTTATTATTAGTAAGTAGTATAGTAGAAAACGGAGCTGGAACAGGATGAACTGTTTACCCTCCTCTATCATCTAATATCGCTCATGGAGGAGCTTCTGTTGATTTAGCTATTTTTTCTTTACATTTAGCTGGAATTTCTTCTATTTTAGGAGCTGTAAATTTTATTACAACTGTAATTAATATACGATCAACAGGAATTACATTTGACCGAATACCATTGTTTGTATGATCAGTCGTAATTACAGCTTTATTATTATTATTATCATTACCTGTATTAGCAGGAGCTATTACTATATTATTAACAGATCGAAATTTAAATACTTCATTTTTTGACCCAGCAGGAGGAGGAGACCCAATTTTATATCAACATTTATT-------
>KMPDI168-19|Rhiniinae|COI-5P
-ATTATATTTTATTTTTGGAGCATGATCCGGTATAGTAGGAACCTCATTAAGAATTTTAATTCGAGCTGAATTAGGTCATCCTGGAGCCTTAATTGGAGATGATCAAATTTATAATGTAATTGTTACAGCTCATGCTTTTGTAATAATTTTCTTTATAGTAATACCAATTATAATTGGAGGATTTGGAAACTGATTAGTCCCTCTTATATTAGGAGCTCCAGATATAGCTTTCCCACGAATAAATAATATAAGTTTTTGATTACTACCTCCTGCATTAACTTTATTGTTAGTAAGTAGTATAGTAGAAAACGGAGCTGGAACAGGATGAACTGTTTATCCCCCCCTATCATCTAATATTGCTCATGGAGGTGCCTCTGTTGATTTAGCTATTTTTTCTTTACATTTAGCCGGAATTTCTTCTATTTTAGGAGCTGTAAATTTTATTACGACTGTAATTAATATACGATCAACAGGAATTACATTTGATCGAATACCATTATTTGTTTGATCAGTTGTAATTACAGCTTTATTATTATTATTATCATTACCTGTATTAGCAGGAGCTATTACTATATTATTAACAGATCGAAACTTAAATACTTCATTTTTCGACCCAGCAGGAGGAGGAGACCCAATTTTATACCAACATTTAT--------
>KMPDI181-19|Rhiniinae|COI-5P
-TTTATATTTCATTTTTGGAGCATGATCTGGAATAATTGGAACATCATTAAGAATTTTAATTCGAGCTGAACTAGGTCATCCTGGAGCTCTAATTGGAGATGATCAAATTTATAATGTAATTGTTACAGCTCATGCTTTTGTAATAATTTTTTTTATAGTAATACCTATTATAATTGGAGGATTTGGAAATTGATTAGTTCCTTTAATATTAGGAGCTCCAGATATAGCCTTTCCTCGAATAAATAATATAAGTTTTTGATTACTTCCACCAGCATTAACTTTACTACTAGTAAGTAGTATAGTAGAAAATGGAGCTGGAACAGGATGAACTGTTTATCCTCCTTTATCTTCTAATATTGCACATGGAGGAGCTTCTGTTGATTTAGCTATTTTTTCTTTACATTTAGCTGGAATTTCATCAATTTTAGGAGCTGTAAATTTTATTACAACTGTAATTAATATACGATCAACAGGAATTACATTTGATCGAATACCATTATTTGTATGATCAGTAGTAATTACAGCATTATTATTATTATTATCTTTACCAGTATTAGCAGGAGCTATTACTATATTATTAACTGATCGAAATTTAAATACTTCATTTTTTGATCCAGCAGGAGGAGGAGATCCAATTTTATATCAACATTTAT--------
>KMPDI190-19|Rhiniinae|COI-5P
--CTATATTTTATTTTTGGAGCATGATCCGGTATAGTAGGAACTTCCTTAAGAATTTTAATTCGAGCTGAATTAGGTCATCCTGGAGCTTTAATTGGAGATGATCAAATTTATAATGTAATTGTTACAGCTCATGCTTTTGTAATAATTTTCTTTATAGTAATACCAATTATAATTGGAGGATTCGGAAATTGATTAGTACCTCTTATATTAGGAGCTCCAGATATAGCATTTCCACGAATAAATAATATAAGTTTTTGATTACTACCCCCTGCATTAACTTTATTATTAGTAAGTAGTATAGTAGAAAACGGAGCTGGAACAGGATGAACTGTTTACCCTCCTTTATCATCTAATATCGCTCATGGAGGAGCTTCTGTTGATTTAGCTATTTTTTCTTTACATTTAGCTGGAATTTCTTCTATTTTAGGAGCTGTAAATTTTATTACAACTGTAATTAATATACGATCAACAGGAATTACATTTGACCGAATACCATTGTTTGTATGATCAGTCGTAATTACAGCTTTATTATTATTATTATCATTGCCTGTATTAGCAGGAGCTATTACTATATTATTAACAGATCGAAATTTAAATACTTCATTTTTTGACCCAGCAGGAGGAGGAGATCCAATTTTATATCAACATTTATT-------
>KMPDI202-19|Rhyncomya_soyauxi|COI-5P
--TTATATTTTATTTTTGGAGCATGATCCGGAATAGTAGGAACATCATTAAGAATTTTAATTCGAGCTGAACTAGGACATCCTGGGGCATTAATTGGAGATGATCAAATTTATAACGTAATTGTTACAGCTCATGCATTTGTAATAATTTTTTTTATGGTAATACCAATTATAATTGGAGGATTTGGAAACTGACTAGTTCCTCTTATATTAGGAGCCCCAGATATAGCCTTTCCTCGAATAAATAATATAAGTTTTTGATTACTACCTCCTGCATTAACTTTACTACTAGTAAGTAGTATAGTAGAAAACGGAGCTGGAACGGGTTGAACTGTTTACCCACCTTTATCATCTAACATTGCTCATGGAGGAGCCTCTGTTGATTTAGCTATTTTTTCCCTTCATTTAGCTGGAATTTCCTCTATTTTAGGAGCTGTAAACTTTATTACAACTGTAATTAATATACGATCAACAGGAATTACATTTGATCGAATACCTTTATTTGTGTGATCAGTAGTAATTACAGCTTTATTATTATTACTATCATTACCTGTATTAGCAGGAGCAATTACTATATTATTAACAGATCGAAATTTAAATACTTCATTTTTTGACCCAGCAGGAGGAGGGGACCCTATTCTATATCAACATTTATTTT-----
>KMPDI213-19|Rhiniinae|COI-5P
--CTATATTTTATTTTTGGAGCATGATCCGGTATAGTAGGAACTTCCTTAAGAATTTTAATTCGAGCTGAATTAGGTCATCCTGGAGCTTTAATTGGAGATGATCAAATTTATAATGTAATTGTTACAGCTCATGCTTTTGTAATAATTTTCTTTATAGTAATACCAATTATAATTGGAGGATTCGGAAATTGATTAGTACCTCTTATATTAGGAGCTCCAGATATAGCATTTCCACGAATAAATAATATAAGTTTTTGATTACTACCTCCTGCATTAACTTTATTATTAGTAAGTAGTATAGTAGAAAACGGAGCTGGAACAGGATGAACTGTTTACCCTCCTTTATCATCTAATATCGCTCATGGAGGAGCTTCTGTTGATTTAGCTATTTTTTCTTTACATTTAGCTGGAATTTCTTCTATTTTAGGAGCTGTAAATTTTATTACAACTGTAATTAATATACGATCAACAGGAATTACATTTGACCGAATACCATTGTTTGTATGATCAGTCGTAATTACAGCTTTATTATTATTATTATCATTACCTGTATTAGCAGGAGCTATTACTATATTATTAACAGATCGAAATTTAAATACTTCATTTTTTGACCCAGCAGGAGGAGGAGATCCAATTTTATATCAACATTTA---------
>KMPDI220-19|Rhiniinae|COI-5P
-ACTATATTTTATTTTTGGAGCATGATCCGGTATAGTAGGAACTTCCTTAAGAATTTTAATTCGAGCTGAATTAGGTCATCCTGGAGCTTTAATTGGAGATGATCAAATTTATAATGTAATTGTTACAGCTCATGCTTTTGTAATAATTTTCTTTATAGTAATACCAATTATAATTGGAGGATTCGGAAATTGATTAGTACCTCTTATATTAGGAGCTCCAGATATAGCATTTCCACGAATAAATAATATAAGTTTTTGATTACTACCACCTGCATTAACTTTATTATTAGTAAGTAGTATAGTAGAAAACGGAGCTGGAACAGGATGAACTGTTTACCCTCCTTTATCATCTAATATCGCTCATGGAGGAGCTTCTGTTGATTTAGCTATTTTTTCTTTACATTTAGCTGGAATTTCTTCTATTTTAGGAGCTGTAAATTTTATTACAACTGTAATTAATATACGATCAACAGGAATTACATTTGACCGAATACCATTGTTTGTATGATCAGTCGTAATTACAGCTTTATTATTATTATTATCATTACCTGTATTAGCAGGAGCTATTACTATATTATTAACAGATCGAAATTTAAATACTTCATTTTTTGACCCAGCAGGAGGAGGAGACCCAATTTTATATCAACATTTATT-------
>KMPDI407-19|Rhiniinae|COI-5P
-ATTATATTTTATTTTTGGAGCATGATCCGGTATAGTAGGAACCTCATTAAGAATTTTAATTCGAGCTGAATTAGGTCATCCTGGAGCTTTAATTGGAGATGATCAAATTTATAATGTAATTGTTACAGCTCATGCTTTTGTAATAATTTTCTTTATAGTAATACCAATTATAATTGGAGGATTTGGAAACTGATTAGTCCCTCTTATATTAGGAGCTCCAGATATAGCTTTCCCACGAATAAATAATATAAGTTTTTGATTACTACCTCCTGCATTAACTTTATTGTTAGTAAGTAGTATAGTAGAAAACGGAGCTGGAACAGGATGAACTGTTTATCCCCCCCTATCATCTAATATTGCTCATGGAGGTGCCTCTGTTGATTTAGCTATTTTTTCTTTACATTTAGCCGGAATTTCTTCTATTTTAGGAGCTGTAAATTTTATTACGACTGTAATTAATATACGATCAACAGGAATTACATTTGATCGAATACCATTATTTGTTTGATCAGTTGTAATTACAGCTTTATTATTATTATTATCATTACCTGTATTAGCAGGAGCTATTACTATATTATTAACAGATCGAAACTTAAATACTTCATTTTTCGACCCAGCAGGAGGAGGAGACCCAATTTTATATCAACATTTAT--------
>KMPDI414-19|Rhiniinae|COI-5P
--CTATATTTTATTTTTGGAGCATGATCCGGTATAGTAGGAACTTCCTTAAGAATTTTAATTCGAGCTGAATTAGGTCATCCTGGAGCTTTAATTGGAGATGATCAAATTTATAATGTAATTGTTACAGCTCATGCTTTTGTAATAATTTTCTTTATAGTAATACCAATTATAATTGGAGGATTCGGAAATTGATTAGTACCTCTTATATTAGGAGCTCCAGATATAGCATTTCCACGAATAAATAATATAAGTTTTTGATTACTACCCCCTGCATTAACTTTATTATTAGCAAGTAGTATAGTAGAAAACGGAGCTGGAACAGGATGAACTGTTTACCCTCCTTTATCATCTAATATCGCTCATGGAGGAGCTTCTGTTGATTTAGCTATTTTTTCTTTACATTTAGCTGGAATTTCTTCTATTTTAGGAGCTGTAAATTTTATTACAACTGTAATTAATATACGATCAACAGGAATTACATTTGACCGAATACCATTGTTTGTATGATCAGTCGTAATTACAGCTTTATTA---TTATTATCATTACCTGTATTAGCAGGAGCTATTACTATATTATTAACAGATCGAAATTTAAATACTTCATTTTTTGACCCAGCAGGAGGAGGAGACCCAATTTTATACC-----------------
>KMPDJ1000-19|Rhiniinae|COI-5P
-ATTATATTTTATTTTTGGAGCATGATCTGGAATAGTAGGAACATCTTTAAGAATTTTAATTCGAGCTGAATTAGGTCATCCTGGAGCTTTAATTGGAGATGATCAAATTTATAATGTAATTGTTACAGCCCATGCTTTTGTAATAATTTTCTTTATAGTAATGCCAATTATAATTGGAGGATTTGGAAATTGACTAGTTCCTTTAATATTAGGAGCTCCAGATATAGCCTTTCCTCGTATAAATAATATAAGATTTTGATTACTACCCCCTGCATTAACTTTATTGTTAGTAAGTAGTATAGTAGAAAATGGAGCTGGAACAGGATGAACTGTTTATCCTCCCCTATCATCTAATATTGCTCATGGAGGAGCTTCTGTAGATTTAGCCATTTTTTCCTTACACTTAGCTGGAATTTCTTCTATTTTAGGGGCTGTTAATTTTATTACAACTGTAATTAATATACGATCAACAGGAATCACATTTGATCGAATACCTCTATTTGTATGATCAGTAGTAATTACAGCTTTATTATTATTATTATCTTTACCTGTATTAGCAGGAGCTATTACAATATTATTAACTGATCGAAATTTAAATACTTCATTTTTTGATCCAGCAGGAGGAGGAGACCCAATTTTATATCAACATCTAT--------
>KMPDJ1460-19|Rhiniinae|COI-5P
-ATTATATTTTATTTTTGGAGCATGATCTGGAATAGTAGGAACATCTTTGAGAATTTTAATTCGAGCTGAATTAGGTCATCCTGGAGCTTTAATTGGAGATGATCAAATTTATAATGTAATTGTTACAGCCCATGCTTTTGTAATAATTTTCTTTATAGTAATGCCAATTATAATTGGAGGATTTGGAAATTGACTAGTTCCTTTAATATTAGGAGCTCCAGACATAGCCTTTCCTCGTATAAATAATATAAGATTTTGATTACTACCTCCTGCATTAACTTTATTGTTAGTAAGTAGTATAGTAGAAAATGGAGCTGGAACAGGATGAACTGTTTATCCTCCCCTATCATCTAATATTGCTCATGGAGGAGCTTCTGTAGATTTAGCCATTTTTTCCTTACACTTAGCTGGAATTTCTTCTATTTTAGGGGCTGTTAATTTTATTACAACTGTAATTAATATACGATCAACAGGAATCACATTTGATCGAATACCTTTATTTGTATGATCAGTAGTAATTACAGCTTTATTATTATTATTATCTTTACCTGTATTAGCAGGAGCTATTACAATATTATTAACTGATCGAAATTTAAATACTTCATTTTTTGATCCAGCAGGAGGAGGAGACCCAATTTTATATCAACATCTATTTTGA---
>KMPDJ182-19|Rhiniinae|COI-5P
-ACTATATTTTATTTTTGGAGCATGATCCGGTATAGTAGGAACTTCCTTAAGAATTTTAATTCGAGCTGAATTAGGTCATCCTGGAGCTTTAATTGGAGATGATCAAATTTATAATGTAATTGTTACAGCTCATGCTTTTGTAATAATTTTCTTTATAGTAATACCAATTATAATTGGAGGATTCGGAAATTGATTAGTACCTCTTATATTAGGAGCTCCAGATATAGCATTTCCACGAATAAATAATATAAGTTTTTGATTACTACCCCCTGCATTAACTTTATTATTAGTAAGTAGTATAGTAGAAAACGGAGCTGGAACAGGATGAACTGTTTACCCTCCTTTATCATCTAATATCGCTCATGGAGGAGCTTCTGTTGATTTAGCTATTTTTTCTTTACATTTAGCTGGAATTTCTTCTATTTTAGGAGCTGTAAATTTTATTACAACTGTAATTAATATACGATCAACAGGAATTACATTTGACCGAATACCATTGTTTGTATGATCAGTCGTAATTACAGCTTTATTATTATTATTATCATTACCTGTATTAGCAGGAGCTATTACTATATTATTAACAGATCGAAATTTAAATACTTCATTTTTTGACCCAGCAGGAGGAGGAGACCCAATTTTATATCAACATTTA---------
>KMPDJ186-19|Rhiniinae|COI-5P
-ACTATATTTTATTTTTGGAGCATGATCCGGTATAGTAGGAACTTCCTTAAGAATTTTAATTCGAGCTGAATTAGGTCATCCTGGAGCTTTAATTGGAGATGATCAAATTTATAATGTAATTGTTACAGCTCATGCTTTTGTAATAATTTTCTTTATAGTAATACCAATTATAATTGGAGGATTCGGAAATTGATTAGTACCTCTTATATTAGGAGCTCCAGATATAGCATTTCCACGAATAAATAATATAAGTTTTTGATTACTACCTCCTGCATTAACTTTATTATTAGTAAGTAGTATAGTAGAAAACGGAGCTGGAACAGGATGAACTGTTTACCCTCCTTTATCATCTAATATCGCTCATGGAGGAGCTTCTGTTGATTTAGCTATTTTTTCTTTACATTTAGCTGGAATTTCTTCTATTTTAGGAGCTGTAAATTTTATTACAACTGTAATTAATATACGATCAACAGGAATTACATTTGACCGAATACCATTGTTTGTATGATCAGTCGTAATTACAGCTTTATTATTATTATTATCATTACCTGTATTAGCAGGAGCTATTACTATATTATTAACAGATCGAAATTTAAATACTTCATTTTTTGACCCAGCAGGAGGAGGAGATCCAATTTTATATCAACATTTATT-------
>KMPDJ188-19|Rhiniinae|COI-5P
--CTATATTTTATTTTTGGAGCATGATCCGGTATAGTAGGAACTTCCTTAAGAATTTTAATTCGAGCTGAATTAGGTCATCCTGGAGCTTTAATTGGAGATGATCAAATTTATAATGTAATTGTTACAGCTCATGCTTTTGTAATAATTTTCTTTATAGTAATACCAATTATAATTGGAGGATTCGGAAATTGATTAGTACCTCTTATATTAGGAGCTCCAGATATAGCATTTCCACGAATAAATAATATAAGTTTTTGATTACTACCCCCTGCATTAACTTTATTATTAGTAAGTAGTATAGTAGAAAACGGAGCTGGAACAGGATGAACTGTTTACCCTCCTTTATCATCTAATATCGCTCATGGAGGAGCTTCTGTTGATTTAGCTATTTTTTCTTTACATTTAGCTGGAATTTCTTCTATTTTAGGAGCTGTAAATTTTATTACAACTGTAATTAATATACGATCAACAGGAATTACATTTGACCGAATACCATTGTTTGTATGATCAGTCGTAATTACAGCTTTATTATTATTATTATCATTACCTGTATTAGCAGGAGCTATTACTATATTATTAACAGATCGAAATTTAAATACTTCATTTTTTGACCCAGCAGGAGGAGGAGATCCAATTTTATATCAACATTTAT--------
>KMPDJ189-19|Rhiniinae|COI-5P
-ACTATATTTTATTTTTGGAGCATGATCCGGTATAGTAGGAACTTCCTTAAGAATTTTAATTCGAGCTGAATTAGGTCATCCTGGAGCTTTAATTGGAGATGATCAAATTTATAATGTAATTGTTACAGCTCATGCTTTTGTAATAATTTTCTTTATAGTAATACCAATTATAATTGGAGGATTCGGAAATTGATTAGTACCTCTTATATTAGGAGCTCCAGATATAGCATTTCCACGAATAAATAATATAAGTTTTTGATTACTACCCCCTGCATTAACTTTATTATTAGTAAGTAGTATAGTAGAAAACGGAGCTGGAACAGGATGAACTGTTTACCCTCCTTTATCATCTAATATCGCCCATGGAGGAGCTTCTGTTGATTTAGCTATTTTTTCTTTACATTTAGCTGGAATTTCTTCTATTTTAGGAGCTGTAAATTTTATTACAACTGTAATTAATATACGATCAACAGGAATTACATTTGACCGAATACCATTGTTTGTATGATCAGTCGTAATTACAGCTTTATTATTATTATTATCATTACCTGTATTAGCAGGAGCTATTACTATATTATTAACAGATCGAAATTTAAATACTTCATTTTTTGACCCAGCAGGAGGAGGAGACCCAATTTTATATCAACATTTAT--------
>KMPDJ192-19|Rhiniinae|COI-5P
-ACTATATTTTATTTTTGGAGCATGATCCGGTATAGTAGGAACTTCCTTAAGAATTTTAATTCGAGCTGAGTTAGGTCATCCTGGAGCTTTAATTGGAGATGATCAAATTTATAATGTAATTGTTACAGCTCATGCTTTTGTAATAATTTTCTTTATAGTAATACCAATTATAATTGGAGGATTCGGAAATTGATTAGTACCTCTTATATTAGGAGCTCCAGATATAGCATTTCCACGAATAAATAATATAAGTTTTTGATTACTACCCCCTGCATTAACTTTATTATTAGTAAGTAGTATAGTAGAAAACGGAGCTGGAACAGGATGAACTGTTTACCCTCCTTTATCATCTAATATCGCTCATGGAGGAGCTTCTGTTGATTTAGCTATTTTTTCTTTACATTTAGCTGGAATTTCTTCTATTTTAGGAGCTGTAAATTTTATTACAACTGTAATTAATATACGATCAACAGGAATTACATTTGACCGAATACCATTGTTTGTATGATCAGTCGTAATTACAGCTTTATTATTATTATTATCATTACCTGTATTAGCAGGAGCTATTACTATATTATTAACAGATCGAAATTTAAATACTTCATTTTTTGACCCAGCAGGAGGAGGAGACCCAATTTTATATCAACATTTATT-------
>KMPDJ197-19|Rhiniinae|COI-5P
-ACTATATTTTATTTTTGGAGCATGATCCGGTATAGTAGGAACTTCCTTAAGAATTTTAATTCGAGCTGAATTAGGTCATCCTGGAGCTTTAATTGGAGATGATCAAATTTATAATGTAATTGTTACAGCTCATGCTTTTGTAATAATTTTCTTTATAGTAATACCAATTATAATTGGAGGATTCGGAAATTGATTAGTACCTCTTATATTAGGAGCTCCAGATATAGCATTTCCACGAATAAATAATATAAGTTTTTGATTACTACCCCCTGCATTAACTTTATTATTAGTAAGTAGTATAGTAGAAAACGGAGCTGGAACAGGATGAACTGTTTACCCTCCTTTATCATCTAATATCGCTCATGGAGGAGCTTCTGTTGATTTAGCTATTTTTTCTTTACATTTAGCTGGAATTTCTTCTATTTTAGGAGCTGTAAATTTTATTACAACTGTAATTAATATACGATCAACAGGAATTACATTTGACCGAATACCATTGTTTGTATGATCAGTCGTAATTACAGCTTTATTATTATTATTATCATTACCTGTATTAGCAGGAGCTATTACTATATTATTAACAGATCGAAATTTAAATACTTCATTTTTTGACCCAGCAGGAGGAGGAGACCCAATTTTATATCAACATTTATT-------
>KMPDJ208-19|Rhiniinae|COI-5P
--CTATATTTTATTTTTGGAGCATGATCCGGTATAGTAGGAACTTCCTTAAGAATTTTAATTCGAGCTGAATTAGGTCATCCTGGAGCTTTAATTGGAGATGATCAAATTTATAATGTAATTGTTACAGCTCATGCTTTTGTAATAATTTTCTTTATAGTAATACCAATTATAATTGGAGGATTCGGAAATTGATTAGTACCTCTTATATTAGGAGCTCCAGATATAGCATTTCCACGAATAAATAATATAAGTTTTTGATTACTACCCCCTGCATTAACTTTATTATTAGTAAGTAGTATAGTAGAAAACGGAGCTGGAACAGGATGAACTGTTTACCCTCCTTTATCATCTAATATCGCTCATGGAGGAGCTTCTGTTGATTTAGCTATTTTTTCTTTACATTTAGCTGGAATTTCTTCTATTTTAGGAGCTGTAAATTTTATTACAACTGTAATTAATATACGATCAACAGGAATTACATTTGACCGAATACCATTGTTTGTATGATCAGTCGTAATTACAGCTTTATTATTATTATTATCATTACCTGTATTAGCAGGAGCTATTACTATATTATTAACAGATCGAAATTTAAATACTTCATTTTTTGACCCAGCAGGAGGAGGAGACCCAATTTTATATCAACATTTAT--------
>KMPDJ214-19|Rhiniinae|COI-5P
--CTATATTTTATTTTTGGAGCATGATCCGGTATAGTAGGAACTTCCTTAAGAATTTTAATTCGAGCTGAATTAGGTCATCCTGGAGCTTTAATTGGAGATGATCAAATTTATAATGTAATTGTTACAGCTCATGCTTTTGTAATAATTTTCTTTATAGTAATACCAATTATAATTGGAGGATTCGGAAATTGATTAGTACCTCTTATATTAGGAGCTCCAGATATAGCATTTCCACGAATAAATAATATAAGTTTTTGATTACTACCCCCTGCATTAACTTTATTATTAGTAAGTAGTATAGTAGAAAACGGAGCTGGAACAGGATGAACTGTTTACCCTCCTTTATCATCTAATATCGCTCATGGAGGAGCTTCTGTTGATTTAGCTATTTTTTCTTTACATTTAGCTGGAATTTCTTCTATTTTAGGAGCTGTAAATTTTATTACAACTGTAATTAATATACGATCAACAGGAATTACATTTGACCGAATACCATTGTTTGTATGATCAGTCGTAATTACAGCTTTATTATTATTATTATCATTACCTGTATTAGCAGGAGCTATTACTATATTATTAACAGATCGAAATTTAAATACTTCATTTTTTGACCCAGCAGGAGGAGGAGACCCAATTTTATATCAACATTTA---------
>KMPDJ2238-19|Rhiniinae|COI-5P
-ACTATATTTTATTTTTGGAGCATGATCCGGTATAGTAGGAACTTCCTTAAGAATTTTAATTCGAGCTGAATTAGGTCATCCTGGAGCTTTAATTGGAGATGATCAAATTTATAATGTAATTGTTACAGCTCATGCTTTTGTAATAATTTTCTTTATAGTAATACCAATTATAATTGGAGGATTCGGAAATTGATTAGTACCTCTTATATTAGGAGCTCCAGATATAGCATTTCCACGAATAAATAATATAAGTTTTTGATTACTACCCCCTGCATTAACTTTATTATTAGTAAGTAGTATAGTAGAAAACGGAGCTGGAACAGGATGAACTGTTTACCCTCCTTTATCATCTAATATCGCTCATGGAGGAGCTTCTGTTGATTTAGCTATTTTTTCTTTACATTTAGCTGGAATTTCTTCTATTTTAGGAGCTGTAAATTTTATTACAACTGTAATTAATATACGATCAACAGGAATTACATTTGACCGAATACCATTGTTTGTATGATCAGTCGTAATTACAGCTTTATTATTATTATTATCATTACCTGTATTAGCAGGAGCTATTACTATATTATTAACAGATCGAAATTTAAATACTTCATTTTTTGACCCAGCAGGAGGAGGAGACCCAATTTTATATCAACATTTAT--------
>KMPDJ456-19|Rhiniinae|COI-5P
-ATTATATTTTATTTTTGGAGCATGATCTGGAATAGTAGGAACATCTTTAAGAATTTTAATTCGAGCTGAATTAGGTCATCCTGGAGCTTTAATTGGAGATGATCAAATTTATAATGTAATTGTTACAGCCCATGCTTTTGTAATAATTTTCTTTATAGTAATGCCAATTATAATTGGAGGATTTGGAAATTGACTAGTTCCTTTAATATTAGGAGCTCCAGACATAGCCTTTCCTCGTATAAATAATATAAGATTTTGATTACTACCTCCTGCATTAACTTTATTGTTAGTAAGTAGTATAGTAGAAAATGGAGCTGGAACAGGATGAACTGTTTATCCTCCCCTATCATCTAATATTGCTCATGGAGGAGCTTCTGTAGATTTAGCCATTTTTTCCTTACACTTAGCTGGAATTTCTTCTATTTTAGGGGCTGTTAATTTTATTACAACTGTAATTAATATACGATCAACAGGAATCACATTTGATCGAATACCTTTATTTGTATGATCAGTAGTAATTACAGCTTTATTATTATTATTATCTTTACCTGTATTAGCAGGAGCTATTACAATATTATTAACTGATCGAAATTTAAATACTTCATTTTTTGATCCAGCAGGAGGAGGAGACCCAATTTTATATCAACATCTATT-------
>KMPDJ929-19|Rhiniinae|COI-5P
-CTTATATTTTATTTTTGGAGCATGATCCGGAATAGTGGGAACATCTTTAAGAGTTTTAATTCGAGCTGAACTAGGTCATCCAGGAGCTTTAATTGGAGATGATCAAATTTATAATGTAATTGTAACAGCTCATGCTTTTATTATAATTTTTTTTATAGTAATACCAATTATAATTGGAGGATTTGGAAATTGATTAGTTCCTCTTATATTAGGAGCTCCAGATATAGCTTTTCCTCGAATAAATAATATAAGTTTTTGACTACTACCACCTGCATTAACTTTATTATTAGTAAGTAGTATAGTAGAAAATGGAGCTGGAACAGGATGAACAGTTTATCCTCCTTTATCATCTAATATAGCTCATGGAGGAGCTTCTGTTGATTTAGCTATTTTTTCATTACATTTAGCTGGAATTTCTTCTATCTTAGGTGCAGTAAATTTTATTACGACTGTAATTAATATACGATCAACAGGAATTACATTTGATCGAATACCTTTATTTGTATGATCTGTAGTAATTACAGCTTTATTATTATTATTATCTTTACCTGTATTAGCTGGAGCTATTACTATATTATTAACAGATCGAAATTTAAATACTTCATTTTTTGATCCTGCAGGAGGAGGAGACCCAATTTTATACCAACATTTATTT------
>KMPDM072-19|Rhiniinae|COI-5P
-ACTATATTTTATTTTTGGAGCATGATCCGGTATAGTAGGAACTTCCTTAAGAATTTTAATTCGAGCTGAATTAGGTCATCCTGGAGCTTTAATTGGAGATGATCAAATTTATAATGTAATTGTTACAGCTCATGCTTTTGTAATAATTTTCTTTATAGTAATACCAATTATAATTGGAGGATTCGGAAATTGATTAGTACCTCTTATATTAGGAGCTCCAGATATAGCATTTCCACGAATAAATAATATAAGTTTTTGATTACTACCCCCTGCATTAACTTTATTATTAGTAAGTAGTATAGTAGAAAACGGAGCTGGAACAGGATGAACTGTTTACCCTCCTTTATCATCTAATATCGCTCATGGAGGAGCTTCTGTTGATTTAGCTATTTTTTCTTTACATTTAGCTGGAATTTCTTCTATTTTAGGAGCTGTAAATTTTATTACAACTGTAATTAATATACGATCAACAGGAATTACATTTGACCGAATACCACTATTTGTATGATCAGTCGTAATTACAGCTTTATTATTATTATTATCATTACCTGTATTAGCAGGAGCTATTACTATATTATTAACAGATCGAAATTTAAATACTTCATTTTTTGACCCAGCAGGAGGAGGAGATCCAATTTTATATCAACATTTATTT------
>KMPEA132-18|Rhiniinae|COI-5P
--CTATATTTTATTTTTGGAGCATGATCCGGTATAGTAGGAACTTCTTTAAGAATTTTAATTCGAGCTGAATTAGGTCATCCTGGAGCTTTAATTGGAGATGATCAAATTTATAATGTAATTGTTACAGCTCATGCTTTTGTAATAATTTTCTTTATAGTAATACCAATTATAATTGGAGGATTCGGAAATTGATTAGTACCTCTTATATTAGGAGCTCCAGATATAGCATTTCCACGAATAAATAATATAAGTTTTTGATTACTACCTCCTGCATTAACTTTATTATTAGTAAGTAGTATAGTAGAAAACGGAGCTGGAACAGGATGAACTGTTTACCCTCCTTTATCATCTAATATCGCTCATGGAGGAGCTTCTGTTGATTTAGCTATTTTTTCTTTACATTTAGCTGGAATTTCTTCTATTTTAGGAGCTGTAAATTTTATTACAACTGTAATTAATATACGATCAACAGGAATTACATTTGACCGAATACCATTGTTTGTATGATCAGTCGTAATTACAGCTTTATTATTATTATTATCATTACCTGTATTAGCAGGAGCTATTACTATATTATTAACAGATCGAAATTTAAATACTTCATTTTTTGACCCAGCAGGAGGAGGAGATCCAATTTTA---------------------
>KMPEC632-18|Rhiniinae|COI-5P
------------TTTTTGGAGCATGATCTGGAATAGTAGGAACATCTTTAAGAATTTTAATTCGAGCTGAATTAGGTCATCCTGGAGCTTTAATTGGAGATGATCAAATTTATAATGTAATTGTTACAGCCCATGCTTTTGTAATAATTTTCTTTATAGTAATGCCAATTATAATTGGAGGATTTGGAAATTGACTAGTTCCTTTAATATTAGGAGCTCCAGATATAGCCTTTCCTCGTATAAATAATATAAGATTTTGATTACTACCTCCTGCATTAACTTTATTGTTAGTAAGTAGTATAGTAGAAAATGGAGCTGGAACAGGATGAACTGTTTATCCTCCCCTATCATCTAATATTGCTCATGGAGGAGCTTCTGTAGATTTAGCCATTTTTTCCTTACACTTAGCTGGAATTTCTTCTATTTTAGGGGCTGTTAATTTTATTACAACTGTAATTAATATACGATCAACAGGAATCACATTTGATCGAATACCTCTATTTGTATGATCAGTAGTAATTACAGCTTTATTATTATTATTATCTTTACCTGTATTAGCAGGAGCTATTACAATATTATTAACTGATCGAAATTTAAATACTTCATTTTTTGATCCAGCAGGAGGAGGAGACCCAATTTTATACCAACATCTAT--------
>KMPED003-18|Rhyncomya_soyauxi|COI-5P
--TTATATTTTATTTTTGGAGCATGATCCGGAATAGTAGGAACATCATTAAGAATTTTAATTCGAGCTGAACTAGGACATCCTGGGGCATTAATTGGAGATGATCAAATTTATAACGTAATTGTTACAGCTCATGCATTTGTAATAATTTTTTTTATGGTAATACCAATTATAATTGGAGGATTTGGAAACTGACTAGTTCCTCTTATATTAGGAGCCCCAGATATAGCCTTTCCTCGAATAAATAACATAAGTTTTTGATTACTACCTCCTGCATTAACTTTACTACTAGTAAGTAGTATAGTAGAAAACGGAGCTGGAACAGGTTGAACTGTTTACCCACCTTTATCATCTAACATTGCTCATGGAGGAGCCTCTGTTGATTTAGCTATTTTTTCCCTTCATTTAGCTGGAATTTCCTCTATTTTAGGAGCTGTAAACTTTATTACAACTGTAATTAATATACGATCAACAGGAATTACATTTGATCGAATACCTTTATTTGTGTGATCAGTAGTAATTACAGCTTTATTATTATTACTATCATTACCTGTATTAGCAGGAGCAATTACTATATTATTAACAGATCGAAATTTAAATACTTCATTTTTTGACCCAGCAGGAGGAGGAGACCCTATTCTATATCAACATTTAT--------
>KMPED012-18|Rhyncomya_soyauxi|COI-5P
--TTATATTTTATTTTTGGAGCATGATCCGGAATAGTAGGAACATCATTAAGAATTTTAATTCGAGCTGAACTAGGACATCCTGGGGCATTAATTGGAGATGATCAAATTTATAACGTAATTGTTACAGCTCATGCATTTGTAATAATTTTTTTTATGGTAATACCAATTATAATTGGAGGATTTGGAAACTGACTAGTTCCTCTTATATTAGGAGCCCCAGATATAGCCTTTCCTCGAATAAATAATATAAGTTTTTGATTACTACCTCCTGCATTAACTTTACTACTAGTAAGTAGTATAGTAGAAAACGGAGCTGGAACGGGTTGAACTGTTTACCCACCTTTATCATCTAACATTGCTCATGGAGGAGCCTCTGTTGATTTAGCTATTTTTTCCCTTCATTTAGCTGGAATTTCCTCTATTTTAGGAGCTGTAAACTTTATTACAACTGTAATTAATATACGATCAACAGGAATTACATTTGATCGAATACCTTTATTTGTGTGATCAGTAGTAATTACAGCTTTATTATTATTACTATCATTACCTGTATTAGCAGGAGCAATTACTATATTATTAACAGATCGAAATTTAAATACTTCATTTTTTGACCCAGCAGGAGGAGGGGACCCTATTCTATATCAACATTTA---------
>KMPED013-18|Rhiniinae|COI-5P
-TTTATATTTCATTTTTGGAGCATGATCTGGAATAATTGGAACATCATTAAGAATTTTAATTCGAGCTGAACTAGGTCATCCTGGAGCTCTAATTGGAGATGATCAAATTTATAATGTAATTGTTACAGCTCATGCTTTTGTAATAATTTTTTTTATAGTAATACCTATTATAATTGGAGGATTTGGAAATTGATTAGTTCCTTTAATATTAGGAGCTCCAGATATAGCCTTTCCTCGAATAAATAATATAAGTTTTTGATTACTTCCACCAGCATTAACTTTACTACTAGTAAGTAGTATAGTAGAAAATGGAGCTGGAACAGGATGAACTGTTTATCCTCCTTTATCTTCTAATATTGCACATGGAGGAGCTTCTGTTGATTTAGCTATTTTTTCTTTACATTTAGCTGGAATTTCATCAATTTTAGGAGCTGTAAATTTTATTACAACTGTAATTAATATACGATCAACAGGAATTACATTTGATCGAATACCATTATTTGTATGATCAGTAGTAATTACAGCATTATTATTATTATTATCTTTACCAGTATTAGCAGGAGCTATTACTATATTATTAACTGATCGAAATTTAAATACTTCATTTTTTGATCCAGCAGGAGGAGGAGATCCAATTTTATATCAACATTTAT--------
>KMPED043-18|Rhiniinae|COI-5P
-ATTATATTTTATTTTTGGAGCGTGATCCGGAATAGTAGGAACATCTTTAAGAATCTTAATTCGAGCTGAATTAGGTCATCCAGGAGCTTTAATTGGAGATGACCAAATTTATAATGTAATTGTTACAGCTCATGCTTTTGTAATAATTTTTTTTATAGTAATACCAATTATAATTGGAGGGTTTGGAAATTGATTAGTCCCTCTTATATTAGGAGCTCCAGATATAGCATTCCCTCGAATAAATAATATAAGTTTTTGATTACTACCCCCAGCTTTAACTTTATTATTAGTAAGTAGTATAGTAGAAAATGGAGCTGGAACAGGATGAACAGTTTATCCTCCTTTATCATCTAATATTGCTCATGGAGGAGCTTCTGTTGATTTAGCTATTTTTTCATTACATTTAGCTGGAATTTCATCAATTTTAGGAGCTGTAAATTTTATTACTACTGTAATTAATATACGATCAACAGGAATTACCTTTGATCGAATACCTTTATTTGTATGATCAGTAGTAATTACAGCTTTATTATTATTATTATCATTACCTGTATTAGCAGGAGCTATTACAATATTATTAACTGATCGAAATCTAAATACTTCATTCTTTGACCCTGCTGGAGGAGGAGACCCAATTTTATACCAACACTTAT--------
>KMPED049-18|Rhyncomya_soyauxi|COI-5P
-ATTATATTTTATTTTTGGAGCATGATCCGGAATAGTAGGAACATCATTAAGAATTTTAATTCGAGCTGAACTAGGACATCCTGGGGCATTAATTGGAGATGATCAAATTTATAACGTAATTGTTACAGCTCATGCATTTGTAATAATTTTTTTTATGGTAATACCAATTATAATTGGAGGATTTGGAAACTGACTAGTTCCTCTTATATTAGGAGCCCCAGATATAGCCTTTCCTCGAATAAATAATATAAGTTTTTGATTACTACCTCCTGCATTAACTTTACTACTAGTAAGTAGTATAGTAGAAAACGGAGCTGGAACAGGTTGAACTGTTTACCCACCTTTATCATCTAACATTGCTCATGGAGGAGCCTCTGTTGATTTAGCTATTTTTTCCCTTCATTTAGCTGGAATTTCCTCTATTTTAGGGGCTGTAAACTTTATCACAACTGTAATTAATATACGATCAACAGGAATTACATTTGATCGAATACCTTTATTTGTGTGATCAGTAGTAATTACAGCTTTATTATTATTACTATCATTACCTGTATTAGCAGGAGCAATTACTATATTATTAACAGATCGAAATTTAAATACTTCATTTTTTGACCCAGCAGGAGGAGGAGACCCTATTCTATATCAACATTTA---------
>KMPED088-18|Rhiniinae|COI-5P
--TTATATTTTATTTTTGGAGCATGATCTGGAATAGTAGGAACATCTTTAAGAATTTTAATTCGAGCCGAATTAGGTCATCCTGGAGCTTTAATTGGAGATGATCAAATTTATAATGTAATTGTTACAGCCCATGCTTTTGTAATAATTTTCTTTATAGTAATGCCAATTATAATTGGAGGATTTGGAAATTGACTAGTTCCTTTAATATTAGGAGCTCCAGATATAGCCTTTCCTCGTATAAATAATATAAGATTTTGATTACTACCTCCTGCATTAACTTTATTGTTAGTAAGTAGTATAGTAGAAAATGGAGCTGGAACAGGATGAACTGTTTATCCTCCCCTATCATCTAATATTGCTCATGGAGGAGCTTCTGTAGATTTAGCCATTTTTTCCTTACACTTAGCTGGAATTTCTTCTATTTTAGGGGCTGTTAATTTTATTACAACTGTAATTAATATACGATCAACAGGAATCACATTTGATCGGATACCTCTATTTGTATGATCAGTAGTAATTACAGCTTTATTATTATTATTATCTTTACCTGTATTAGCAGGAGCTATTACAATATTATTAACTGATCGAAATTTAAATACTTCATTTTTTGATCCGGCAGGAGGAGGAGACCCAATTTTATATCAACATCTA---------
>KMPEE056-18|Rhiniinae|COI-5P
-ATTATATTTTATTTTTGGAGCATGATCTGGAATAGTAGGAACATCTTTAAGAATTTTAATTCGAGCTGAATTAGGTCATCCTGGAGCTTTAATTGGAGATGATCAAATTTATAATGTAATTGTTACAGCCCATGCTTTTGTAATAATTTTCTTTATAGTAATGCCAATTATAATTGGAGGATTTGGAAATTGACTAGTTCCTTTAATATTAGGAGCTCCAGATATGGCCTTTCCTCGTATAAATAATATAAGATTTTGATTACTACCTCCTGCATTAACTTTATTATTAGTAAGTAGTATAGTAGAAAATGGAGCTGGAACAGGATGAACTGTTTATCCTCCCCTATCATCTAATATTGCTCATGGAGGAGCTTCTGTAGATTTAGCCATTTTTTCCTTACACTTAGCTGGAATTTCTTCTATTTTAGGAGCTGTTAATTTTATTACAACTGTAATTAATATACGATCAACAGGAATCACATTTGATCGAATACCTCTATTTGTATGATCAGTAGTAATTACAGCTTTATTATTATTATTATCTTTACCTGTATTAGCGGGAGCTATTACAATATTATTAACTGATCGAAATTTAAATACTTCATTTTTTGACCCGGCAGGAGGAGGAGACCCAATTTTATATCAACATTT----------
>KMPEF308-19|Rhiniinae|COI-5P
-ATTATATTTTATTTTTGGAGCATGATCTGGAATAGTAGGAACATCTTTAAGAATTTTAATTCGAGCTGAATTAGGTCATCCTGGAGCTTTAATTGGAGATGATCAAATTTATAATGTAATTGTTACAGCCCATGCTTTTGTAATAATTTTCTTTATAGTAATGCCAATTATAATTGGAGGATTTGGAAATTGACTAGTTCCTTTAATATTAGGAGCTCCAGATATAGCCTTTCCTCGTATAAATAATATAAGATTTTGATTACTACCTCCTGCATTAACTTTATTGTTAGTAAGTAGTATAGTAGAAAATGGAGCTGGAACAGGATGAACTGTTTATCCTCCCCTATCATCTAATATTGCTCATGGAGGAGCTTCTGTAGATTTAGCTATTTTTTCCTTACACTTAGCTGGAATTTCTTCTATTTTAGGAGCTGTTAATTTTATTACAACTGTAATTAATATACGATCAACAGGAATTACATTTGATCGAATACCTCTATTTGTATGATCAGTAGTAATTACAGCTTTATTATTATTATTATCTTTACCTGTATTAGCGGGAGCTATTACAATATTATTAACTGATCGAAATTTAAATACTTCATTTTTTGATCCAGCAGGAGGAGGAGACCCAATTTTATACCAACATTTAT--------
>KMPEG065-19|Rhyncomya_soyauxi|COI-5P
-ATTATATTTTATTTTTGGAGCATGATCCGGAATAGTAGGAACATCATTAAGAATTTTAATTCGAGCTGAACTAGGACATCCTGGGGCATTAATTGGAGATGATCAAATTTATAACGTAATTGTTACAGCTCATGCATTTGTAATAATTTTTTTTATGGTAATACCAATTATAATTGGAGGATTTGGAAACTGACTAGTTCCTCTTATATTAGGAGCCCCAGATATAGCCTTTCCTCGAATAAATAATATAAGTTTTTGATTACTACCTCCTGCATTAACTTTACTACTAGTAAGTAGTATAGTAGAAAACGGAGCTGGAACGGGTTGAACTGTTTACCCACCTTTATCATCTAACATTGCTCATGGAGGAGCCTCTGTTGATTTAGCTATTTTTTCCCTTCATTTAGCTGGAATTTCCTCTATTTTAGGAGCTGTAAACTTTATTACAACTGTAATTAATATACGATCAACAGGAATTACATTTGATCGAATACCTTTATTTGTGTGATCAGTAGTAATTACAGCTTTATTATTATTACTATCATTACCTGTATTAGCAGGAGCAATTACTATATTATTAACAGATCGAAATTTAAATACTTCATTTTTTGACCCAGCAGGAGGAGGGGACCCTATTCTATATCAACATTTAT--------
>KMPEG070-19|Rhyncomya_soyauxi|COI-5P
-ATTATATTTTATTTTTGGAGCATGATCCGGAATAGTAGGAACATCATTAAGAATTTTAATTCGAGCTGAACTAGGACATCCTGGGGCATTAATTGGAGATGATCAAATTTATAACGTAATTGTTACAGCTCATGCATTTGTAATAATTTTTTTTATGGTAATACCAATTATAATTGGAGGATTTGGAAACTGACTAGTTCCTCTTATATTAGGAGCCCCAGATATAGCCTTTCCTCGAATAAATAATATAAGTTTTTGATTACTACCTCCTGCATTAACTTTACTACTAGTAAGTAGTATAGTAGAAAACGGAGCTGGAACAGGTTGAACTGTTTACCCACCTTTATCATCTAACATTGCTCATGGAGGAGCCTCTGTTGATTTAGCTATTTTTTCCCTTCATTTAGCTGGAATTTCCTCTATTTTAGGAGCTGTAAACTTTATTACAACTGTAATTAATATACGATCAACAGGAATTACATTTGATCGAATACCTTTATTTGTGTGATCAGTAGTAATTACAGCTTTATTATTATTACTATCATTACCTGTATTAGCAGGAGCAATTACTATATTATTAACAGATCGAAATTTAAATACTTCATTTTTTGACCCAGCAGGAGGAGGAGACCCTATTCTATATCAACATTTATT-------
>KMPEH241-19|Rhiniinae|COI-5P
-ATTATATTTTATTTTTGGAGCGTGATCCGGAATAGTAGGAACATCTTTAAGAATCTTAATTCGAGCTGAATTAGGTCATCCAGGAGCTTTAATTGGAGATGACCAAATTTATAATGTAATTGTTACAGCTCATGCTTTTGTAATAATTTTTTTTATAGTAATACCAATTATAATTGGAGGGTTTGGAAATTGATTAGTCCCTCTTATATTAGGAGCTCCAGATATAGCATTCCCTCGAATAAATAATATAAGTTTTTGATTACTACCCCCAGCTTTAACTTTATTATTAGTAAGTAGTATAGTAGAAAATGGAGCTGGAACAGGATGAACAGTTTATCCTCCTTTATCATCTAATATTGCTCATGGAGGAGCTTCTGTTGATTTAGCTATTTTTTCATTACATTTAGCTGGAATTTCATCAATTTTAGGAGCTGTAAATTTTATTACTACTGTAATTAATATACGATCAACAGGAATTACCTTTGATCGAATACCTTTATTTGTATGATCAGTAGTAATTACAGCTTTATTATTATTATTATCATTACCTGTATTAGCAGGAGCTATTACAATATTATTAACTGATCGAAATCTAAATACTTCATTCTTTGACCCTGCTGGAGGAGGAGACCCAATTTTATACCAACACTTATAT------
>KMPEH283-19|Rhiniinae|COI-5P
-ACTATATTTTATTTTTGGAGCATGATCCGGTATAGTAGGAACTTCCTTAAGAATTTTAATTCGAGCTGAATTAGGTCATCCTGGAGCTTTAATTGGAGATGATCAAATTTATAATGTAATTGTTACAGCTCATGCTTTTGTAATAATTTTCTTTATAGTAATACCAATTATAATTGGAGGATTCGGAAATTGATTAGTACCTCTTATATTAGGAGCTCCAGATATAGCATTTCCACGAATAAATAATATAAGTTTTTGATTACTACCCCCTGCATTAACTTTATTATTAGTAAGTAGTATAGTAGAAAACGGAGCTGGAACAGGATGAACTGTTTACCCTCCTTTATCATCTAATATCGCTCATGGAGGAGCTTCTGTTGATTTAGCTATTTTTTCTTTACATTTAGCTGGAATTTCTTCTATTTTAGGAGCTGTAAATTTTATTACAACTGTAATTAATATACGATCAACAGGAATTACATTTGACCGAATACCATTGTTTGTATGATCAGTCGTAATTACAGCTTTATTATTATTATTATCATTACCTGTATTAGCAGGAGCTATTACTATATTATTAACAGATCGAAATTTAAATACTTCATTTTTTGACCCAGCAGGAGGAGGAGACCCAATTTTATATCAACATTTAT--------
>KMPEH284-19|Rhiniinae|COI-5P
-TTTATATTTCATTTTTGGAGCATGATCTGGAATAATTGGAACATCATTAAGAATTTTAATTCGAGCTGAACTAGGTCATCCTGGAGCTCTAATTGGAGATGATCAAATTTATAATGTAATTGTTACAGCTCATGCTTTTGTAATAATTTTTTTTATAGTAATACCTATTATAATTGGAGGATTTGGAAATTGATTAGTTCCTTTAATATTAGGAGCTCCAGATATAGCCTTTCCTCGAATAAATAATATAAGTTTTTGATTACTTCCACCAGCATTAACTTTACTACTAGTAAGTAGTATAGTAGAAAATGGAGCTGGAACAGGATGAACTGTTTATCCTCCTTTATCTTCTAATATTGCACATGGAGGAGCTTCTGTTGATTTAGCTATTTTTTCTTTACATTTAGCTGGAATTTCATCAATTTTAGGAGCTGTAAATTTTATTACAACTGTAATTAATATACGATCAACAGGAATTACATTTGATCGAATACCATTATTTGTATGATCAGTAGTAATTACAGCATTATTATTATTATTATCTTTACCAGTATTAGCAGGAGCTATTACTATATTATTAACTGATCGAAATTTAAATACTTCATTTTTTGATCCAGCAGGAGGAGGAGATCCAATTTTATATCAACATTTATT-------
>KMPEH285-19|Rhiniinae|COI-5P
--TTATATTTCATTTTTGGAGCATGATCTGGAATAATTGGAACATCATTAAGAATTTTAATTCGAGCTGAACTAGGTCATCCTGGAGCTCTAATTGGAGATGATCAAATTTATAATGTAATTGTTACAGCTCATGCTTTTGTAATAATTTTTTTTATAGTAATACCTATTATAATTGGAGGATTTGGAAATTGATTAGTTCCTTTAATATTAGGAGCTCCAGATATAGCCTTTCCTCGAATAAATAATATAAGTTTTTGATTACTTCCACCAGCATTAACTTTACTACTAGTAAGTAGTATAGTAGAAAATGGAGCTGGAACAGGATGAACTGTTTATCCTCCTTTATCTTCTAATATTGCACATGGAGGAGCTTCTGTTGATTTAGCTATTTTTTCTTTACATTTAGCTGGAATTTCATCAATTTTAGGAGCTGTAAATTTTATTACAACTGTAATTAATATGCGATCAACAGGAATTACATTTGATCGAATACCATTATTTGTATGATCAGTAGTAATTACAGCATTATTATTATTATTATCTTTACCAGTATTAGCAGGAGCTATTACTATATTATTAACTGATCGAAATTTAAATACTTCATTTTTTGATCCAGCAGGAGGAGGAGACCCAATTTTATATCAACATTTAT--------
>KMPEH286-19|Rhiniinae|COI-5P
-TTTATATTTCATTTTTGGAGCATGATCTGGAATAATTGGAACATCATTAAGAATTTTAATTCGAGCTGAACTAGGTCATCCTGGAGCTCTAATTGGAGATGATCAAATTTATAATGTAATTGTTACAGCTCATGCTTTTGTAATAATTTTTTTTATAGTAATACCTATTATAATTGGAGGATTTGGAAATTGATTAGTTCCTTTAATATTAGGAGCTCCAGATATAGCCTTTCCTCGAATAAATAATATAAGTTTTTGATTACTTCCACCAGCATTAACTTTACTACTAGTAAGTAGTATAGTAGAAAATGGAGCTGGAACAGGATGAACTGTTTATCCTCCTTTATCTTCTAATATTGCACATGGAGGAGCTTCTGTTGATTTAGCTATTTTTTCTTTACATTTAGCTGGAATTTCATCAATTTTAGGAGCTGTAAATTTTATTACAACTGTAATTAATATACGATCAACAGGAATTACATTTGATCGAATACCATTATTTGTATGATCAGTAGTAATTACAGCATTATTATTATTATTATCTTTACCAGTATTAGCAGGAGCTATTACTATATTATTAACTGATCGAAATTTAAATACTTCATTTTTTGATCCAGCAGGAGGAGGAGATCCAATTTTATATCAACATTTATT-------
>KMPEK756-19|Rhiniinae|COI-5P
-ATTATATTTTATTTTTGGAGCATGATCTGGAATAGTAGGAACATCTTTAAGAATTTTAATTCGAGCTGAATTAGGTCATCCTGGAGCTTTAATTGGAGATGATCAAATTTATAATGTAATTGTTACAGCCCATGCTTTTGTAATAATTTTCTTTATAGTAATGCCAATTATAATTGGAGGATTTGGAAATTGACTAGTTCCTTTAATATTAGGAGCTCCAGATATAGCCTTTCCTCGTATAAATAATATAAGATTTTGATTACTACCTCCTGCATTAACTTTATTGTTAGTAAGTAGTATAGTAGAAAATGGAGCTGGAACAGGATGAACTGTTTATCCTCCCCTATCATCTAATATTGCTCATGGAGGAGCTTCTGTAGATTTAGCTATTTTTTCCTTACACTTAGCTGGAATTTCTTCTATTTTAGGAGCTGTTAATTTTATTACAACTGTAATTAATATACGATCAACAGGAATCACATTTGATCGAATACCTCTATTTGTATGATCAGTAGTAATTACAGCTTTATTATTATTATTATCTTTACCTGTATTAGCAGGAGCTATTACAATATTATTAACTGATCGAAATTTAAATACTTCATTTTTTGATCCAGCAGGAGGAGGAGACCCAATTTTATATCAACATTTA---------
>KMPEL052-19|Rhiniinae|COI-5P
-ACTATATTTTATTTTTGGAGCATGATCCGGTATAGTAGGAACTTCCTTAAGAATTTTAATTCGAGCTGAATTAGGTCATCCTGGAGCTTTAATTGGAGATGATCAAATTTATAATGTAATTGTTACAGCTCATGCTTTTGTAATAATTTTCTTTATAGTAATACCAATTATAATTGGAGGATTCGGAAATTGATTAGTACCTCTTATATTAGGAGCTCCAGATATAGCATTTCCACGAATAAATAATATAAGTTTTTGATTACTACCCCCTGCATTAACTTTATTATTAGTAAGTAGTATAGTAGAAAACGGAGCTGGAACAGGATGAACTGTTTACCCTCCTTTATCATCTAATATCGCTCATGGAGGAGCTTCTGTTGATTTAGCTATTTTTTCTTTACATTTAGCTGGAATTTCTTCTATTTTAGGAGCTGTAAATTTTATTACAACTGTAATTAATATACGATCAACAGGAATTACATTTGACCGAATACCATTGTTTGTATGATCAGTCGTAATTACAGCTTTATTATTATTATTATCATTACCTGTATTAGCAGGAGCTATTACTATATTATTAACAGATCGAAATTTAAATACTTCATTTTTTGATCCAGCAGGAGGAGGAGATCCAATTTTATATCAACATTTATT-------
>KMPEM1160-19|Rhyncomya_soyauxi|COI-5P
--TTATATTTTATTTTTGGAGCATGATCCGGAATAGTAGGAACATCATTAAGAATTTTAATTCGAGCTGAACTAGGACATCCTGGGGCATTAATTGGAGATGATCAAATTTATAACGTAATTGTTACAGCTCATGCATTTGTAATAATTTTTTTTATGGTAATACCAATTATAATTGGAGGATTTGGAAACTGATTAGTTCCTCTTATATTAGGAGCCCCAGATATAGCCTTTCCTCGAATAAATAATATAAGTTTTTGATTACTACCTCCTGCATTAACTTTACTACTAGTAAGTAGTATAGTAGAAAACGGAGCTGGAACGGGTTGAACTGTTTACCCACCTTTATCATCTAACATTGCTCATGGAGGAGCCTCTGTTGATTTAGCTATTTTTTCCCTTCATTTAGCTGGAATTTCCTCTATTTTAGGAGCTGTAAACTTTATTACAACTGTAATTAATATACGATCAACAGGAATTACATTTGATCGAATACCTTTATTTGTATGATCAGTAGTAATTACAGCTTTATTATTATTACTATCATTACCTGTATTAGCAGGAGCAATTACTATATTATTAACAGATCGAAATTTAAATACTTCATTTTTTGATCCAGCAGGAGGAGGAGACCCTATTCTATATCAACATTTAT--------
>KMPEO1242-19|Rhiniinae|COI-5P
--CTATATTTTATTTTTGGAGCATGATCCGGTATAGTAGGAACTTCCTTAAGAATTTTAATTCGAGCTGAATTAGGTCATCCTGGAGCTTTAATTGGAGATGATCAAATTTATAATGTAATTGTTACAGCTCATGCTTTTGTAATAATTTTCTTTATAGTAATACCAATTATAATTGGAGGATTCGGAAATTGATTAGTACCTCTTATATTAGGAGCTCCAGATATAGCATTTCCACGAATAAATAATATAAGTTTTTGATTACTACCCCCTGCATTAACTTTATTATTAGTAAGTAGTATAGTAGAAAACGGAGCTGGAACAGGATGAACTGTTTACCCTCCTTTATCATCTAATATCGCTCATGGAGGAGCTTCTGTTGATTTAGCTATTTTTTCTTTACATTTAGCTGGAATTTCTTCTATTTTAGGAGCTGTAAATTTTATTACAACTGTAATCAATATACGATCAACAGGAATTACATTTGACCGAATACCATTGTTTGTATGATCAGTCGTAATTACAGCTTTATTATTATTATTATCATTACCTGTATTAGCAGGAGCTATTACTATATTATTAACAGATCGAAATTTAAATACTTCATTTTTTGACCCAGCAGGAGGAGGAGATCCAATTTTATATCAACATTTA---------
>KMPFB141-18|Rhiniinae|COI-5P
--TTATATTTTATTTTTGGAGCATGATCTGGAATAGTAGGAACATCTTTAAGAATTTTAATTCGAGCTGAATTAGGTCATCCTGGAGCTTTAATTGGAGATGATCAAATTTATAATGTAATTGTTACAGCACATGCTTTTGTAATAATTTTCTTTATAGTAATACCAATTATAATTGGAGGGTTTGGAAATTGACTAGTTCCTTTAATATTAGGAGCTCCAGATATAGCCTTTCCTCGTATAAATAATATAAGATTTTGATTACTACCTCCTGCATTAACTTTATTGTTAGTAAGTAGTATAGTAGAAAATGGAGCTGGAACAGGATGAACTGTTTATCCTCCCCTATCATCTAATATTGCTCATGGAGGAGCTTCTGTAGATTTAGCAATTTTTTCCTTACACTTAGCTGGAATTTCTTCTATTTTAGGAGCTGTTAATTTTATTACAACTGTAATTAATATACGATCAACAGGAATTACATTTGATCGAATACCTCTATTTGTATGATCAGTAGTAATTACAGCTTTATTATTATTATTATCTTTACCTGTATTAGCAGGAGCTATTACAATATTATTAACTGATCGAAATTTAAATACTTCATTTTTTGACCCAGCAGGAGGAGGAGACCCAATTTTATACCAACATTTAT--------
>KMPFE375-18|Rhiniinae|COI-5P
--TTATATTTTATTTTTGGAGCATGATCTGGAATAGTAGGAACATCTTTAAGAATTTTAATTCGAGCTGAATTAGGTCATCCTGGAGCTTTAATTGGAGATGATCAAATTTATAATGTAATTGTTACAGCCCATGCTTTTGTAATAATTTTCTTTATAGTAATGCCAATTATAATTGGAGGATTTGGAAATTGACTAGTTCCTTTAATATTAGGAGCTCCAGATATAGCCTTTCCTCGTATAAATAATATAAGATTTTGATTACTACCTCCTGCATTAACTTTATTATTAGTAAGTAGTATAGTAGAAAATGGAGCTGGAACAGGATGAACTGTTTATCCTCCCCTATCATCTAATATTGCTCATGGAGGAGCTTCTGTAGATTTAGCCATTTTTTCCTTACACTTAGCTGGAATTTCTTCTATTTTAAGGGCTGTTAATTTTATTACAACTGTAATTAATATACGATCAACAGGAATCACATTTGATCGAATACCTCTATTTGTGTGATCAGTAGTAATTACAGCTTTATTATTATTATTATCTTTACCTGTATTAGCAGGAGCTATTACAATATTATTAACTGATCGAAATTTAAATACTTCATTTTTTGATCCAGCAGGAGGAGGAGACCCAATTTTAT--------------------
>KMPFH092-19|Rhiniinae|COI-5P
-ATTATATTTTATTTTTGGAGCATGATCTGGAATAGTAGGAACATCTTTAAGAATTTTAATTCGAGCTGAATTAGGTCATCCTGGAGCTTTAATTGGAGATGATCAAATTTATAATGTAATTGTTACAGCCCATGCTTTTGTAATAATTTTCTTTATAGTAATGCCAATTATAATTGGAGGATTTGGAAATTGACTAGTTCCTTTAATATTAGGAGCTCCAGATATGGCCTTTCCTCGTATAAACAATATAAGATTTTGATTACTACCTCCTGCATTAACTTTATTATTAGTAAGTAGTATAGTAGAAAATGGAGCTGGAACAGGATGAACTGTTTATCCTCCCCTATCATCTAATATTGCTCATGGAGGAGCTTCTGTAGATTTAGCCATTTTTTCCTTACACTTAGCTGGAATTTCTTCTATTTTAGGAGCTGTTAATTTTATTACAACTGTAATTAATATACGATCAACAGGAATCACATTTGATCGAATACCTCTATTTGTATGATCAGTAGTAATTACAGCTTTATTATTATTATTATCTTTACCTGTATTAGCAGGAGCTATTACAATATTATTAACTGATCGAAATTTAAATACTTCATTTTTTGATCCAGCAGGAGGAGGAGACCCAATTTTATATCAACATTTATT-------
>KMPFH216-19|Rhiniinae|COI-5P
-ATTATATTTTATTTTTGGAGCATGATCTGGGATAGTAGGAACATCTTTAAGAATTTTAATTCGAGCTGAATTAGGTCATCCTGGAGCTTTAATTGGAGATGATCAAATTTATAATGTAATTGTTACAGCCCATGCTTTTGTAATAATTTTCTTTATAGTAATGCCAATTATAATTGGAGGATTTGGAAATTGACTAGTTCCTTTAATATTAGGAGCTCCAGATATAGCCTTTCCTCGTATAAATAATATAAGATTTTGATTACTACCTCCTGCATTAACTTTATTGTTAGTAAGTAGTATAGTAGAAAATGGAGCTGGAACAGGATGAACTGTTTATCCTCCCCTATCATCTAATATTGCTCATGGAGGAGCTTCTGTAGATTTAGCCATTTTTTCCTTACACTTAGCTGGAATTTCTTCTATTTTAGGGGCTGTTAATTTTATTACAACTGTAATTAATATACGATCAACAGGAATCACATTTGATCGAATACCTTTATTTGTATGATCAGTAGTAATTACAGCTTTATTATTATTATTATCTTTACCTGTATTAGCAGGAGCTATTACAATATTATTAACTGATCGAAATTTAAATACTTCATTTTTTGATCCAGCAGGAGGAGGAGACCCAATTTTATATCAACATCTAT--------
>KMPFI125-19|Rhiniinae|COI-5P
-ATTATATTTTATTTTTGGAGCATGATCTGGAATAGTAGGAACATCTTTAAGAATTTTAATTCGAGCTGAATTAGGTCATCCTGGAGCTTTAATTGGAGATGATCAAATTTATAATGTAATTGTTACAGCCCATGCTTTTGTAATAATTTTCTTTATAGTAATGCCAATTATAATTGGAGGATTTGGAAATTGACTAGTTCCTTTAATATTAGGAGCTCCAGATATAGCCTTTCCTCGTATAAATAATATAAGATTTTGATTACTACCTCCTGCATTAACTTTATTATTAGTAAGTAGTATAGTAGAAAATGGAGCTGGAACAGGATGAACTGTTTATCCTCCCCTATCATCTAATATTGCTCATGGAGGAGCTTCTGTAGATTTAGCTATTTTTTCCTTACACTTAGCTGGAATTTCTTCTATTTTAGGAGCTGTTAATTTTATTACAACTGTAATTAATATACGATCAACAGGAATCACATTTGATCGAATACCTCTATTTGTATGATCAGTAGTAATTACAGCTTTATTATTATTATTATCTTTACCTGTATTAGCAGGAGCTATTACAATATTATTAACTGATCGAAATTTAAATACTTCATTTTTTGATCCGGCAGGAGGAGGAGACCCAATTTTATATCAACATTTAT--------
>KMPFI133-19|Rhiniinae|COI-5P
--------------TTTGGAGCATGATCTGGAATAGTAGGAACATCTTTAAGAATTTTAATTCGAGCTGAATTAGGTCATCCTGGAGCTTTAATTGGAGATGATCAAATTTATAATGTAATTGTTACAGCCCATGCTTTTGTAATAATTTTCTTTATAGTAATACCAATTATAATTGGAGGATTTGGAAATTGACTAGTTCCTTTAATATTAGGAGCTCCAGATATAGCCTTTCCTCGTATAAATAATATAAGATTTTGATTACTACCTCCTGCATTAACTTTATTGTTAGTAAGTAGTATAGTAGAAAATGGAGCTGGAACAGGATGAACTGTTTATCCTCCCCTATCATCTAATATTGCTCATGGAGGAGCTTCTGTAGATTTAGCCATTTTTTCCTTACACTTAGCTGGAATTTCTTCTATTTTAGGGGCTGTTAATTTTATTACAACTGTAATTAATATACGATCAACAGGAATCACATTTGATCGAATACCTCTATTTGTATGATCAGTAGTAATTACAGCTTTATTATTATTATTATCTTTACCTGTATTAGCAGGAGCTATTACAATATTATTAACTGATCGAAATTTAAATACTTCATTTTTTGATCCAGCAGGAGGAGGAGACCCAATTTTATATCAACATCTAT--------
>KMPFJ091-19|Rhiniinae|COI-5P
-TTTATATTTCATTTTTGGAGCATGATCAGGAATAATTGGAACATCTTTAAGAATTTTAATTCGAGCTGAATTAGGACACCCTGGAGCTTTAATTGGTGATGACCAAATTTATAATGTAATTGTTACAGCTCATGCTTTCGTAATAATTTTTTTTATAGTAATGCCAATTATAATTGGAGGATTTGGAAATTGATTAGTTCCTTTAATACTAGGAGCTCCAGACATGGCATTTCCTCGAATAAATAATATAAGTTTTTGACTTTTACCTCCTGCATTAACTTTATTATTAGTGAGTAGTATAGTAGAAAATGGAGCTGGGACAGGATGAACTGTTTACCCCCCATTATCTTCTAATATTGCTCATGGAGGAGCTTCAGTTGATTTAGCTATTTTTTCATTACATTTAGCAGGAATTTCTTCTATTTTAGGAGCTGTTAATTTTATTACAACTGTAATTAATATACGATCAACTGGAATTACTTTCGACCGAATACCTTTATTTGTTTGATCTGTAGTAATTACAGCTTTATTACTTTTATTATCATTGCCTGTATTAGCAGGAGCTATTACTATATTATTAACTGATCGAAATTTAAATACTTCATTTTTTGATCCAGCAGGAGGAGGAGACCCAATTTTATATCAACATTTAT--------
>KMPFN007-19|Rhiniinae|COI-5P
-TTTATATTTCATTTTTGGAGCATGATCTGGAATAATTGGAACATCATTAAGAATTTTAATTCGAGCTGAACTAGGTCATCCTGGAGCTCTAATTGGAGATGATCAAATTTATAATGTAATTGTTACAGCTCATGCTTTTGTAATAATTTTTTTTATAGTAATACCTATTATAATTGGAGGATTTGGAAATTGATTAGTTCCTTTAATATTAGGAGCTCCAGATATAGCCTTTCCTCGAATAAATAATATAAGTTTTTGATTACTTCCACCAGCATTAACTTTACTACTAGTAAGTAGTATAGTAGAAAATGGAGCTGGAACAGGATGAACTGTTTATCCTCCTTTATCTTCTAATATTGCACATGGAGGAGCTTCTGTTGATTTAGCTATTTTTTCTTTACATTTAGCTGGAATTTCATCAATTTTAGGAGCTGTAAATTTTATTACAACTGTAATTAATATACGATCAACAGGAATTACATTTGATCGAATACCATTATTTGTATGATCAGTAGTAATTACAGCATTATTATTATTATTATCTTTACCAGTATTAGCAGGAGCTATTACTATATTATTAACTGATCGAAATTTAAATACTTCATTTTTTGATCCAGCAGGAGGAGGAGATCCAATTTTATATCAACATTTAT--------
>KMPFR135-19|Rhiniinae|COI-5P
-ACTATATTTTATTTTTGGAGCATGATCCGGTATAGTAGGAACTTCCTTAAGAATTTTAATTCGAGCTGAATTAGGTCATCCTGGAGCTTTAATTGGAGATGATCAAATTTATAATGTAATTGTTACAGCTCATGCTTTTGTAATAATTTTCTTTATAGTAATACCAATTATAATTGGAGGATTCGGAAATTGATTAGTACCTCTTATATTAGGAGCTCCAGATATAGCATTTCCACGAATAAATAATATAAGTTTTTGATTACTACCCCCTGCATTAACTTTATTATTAGTAAGTAGTATAGTAGAAAACGGAGCTGGAACAGGATGAACTGTTTACCCTCCTTTATCATCTAATATCGCTCATGGAGGAGCTTCTGTTGATTTAGCTATTTTTTCTTTACATTTAGCTGGAATTTCTTCTATTTTAGGAGCTGTAAATTTTATTACAACTGTAATTAATATACGATCAACAGGAATTACATTTGACCGAATACCATTGTTTGTATGATCAGTCGTAATTACAGCTTTATTATTATTATTATCATTACCTGTATTAGCAGGAGCTATTACTATATTATTAACAGATCGAAATTTAAATACTTCATTTTTTGACCCAGCAGGAGGAGGAGATCCAATTTTATATCAACATTTAT--------
>KMPFR137-19|Rhiniinae|COI-5P
-ACTATATTTTATTTTTGGAGCATGATCCGGTATAGTAGGAACTTCCTTAAGAATTTTAATTCGAGCTGAATTAGGTCATCCTGGAGCTTTAATTGGAGATGATCAAATTTATAATGTAATTGTTACAGCTCATGCTTTTGTAATAATTTTCTTTATAGTAATACCAATTATAATTGGAGGATTCGGAAATTGATTAGTACCTCTTATATTAGGAGCTCCAGATATAGCATTTCCACGAATAAATAATATAAGTTTTTGATTACTACCCCCTGCATTAACTTTATTATTAGTAAGTAGTATAGTAGAAAACGGAGCTGGAACAGGATGAACTGTTTACCCTCCTTTATCATCTAATATCGCTCATGGAGGAGCTTCTGTTGATTTAGCTATTTTTTCTTTACATTTAGCTGGAATTTCTTCTATTTTAGGAGCTGTAAATTTTATTACAACTGTAATTAATATACGATCAACAGGAATTACATTTGACCGAATACCATTGTTTGTATGATCAGTCGTAATTACAGCTTTATTATTATTATTATCATTACCTGTATTAGCAGGAGCTATTACTATATTATTAACAGATCGAAATTTAAATACTTCATTTTTTGATCCAGCAGGAGGAGGAGATCCAATTTTATATCAACATTTATTTTG----
>KMPFR138-19|Rhiniinae|COI-5P
-ACTATATTTTATTTTTGGAGCATGATCCGGTATAGTAGGAACTTCCTTAAGAATTTTAATTCGAGCTGAATTAGGTCATCCTGGAGCTTTAATTGGAGATGATCAAATTTATAATGTAATTGTTACAGCTCATGCTTTTGTAATAATTTTCTTTATAGTAATACCAATTATAATTGGAGGATTCGGAAATTGATTAGTACCTCTTATATTAGGAGCTCCAGATATAGCATTTCCACGAATAAATAATATAAGTTTTTGATTACTACCCCCTGCATTAACTTTATTATTAGTAAGTAGTATAGTAGAAAACGGAGCTGGAACAGGATGAACTGTTTACCCTCCTTTATCATCTAATATCGCTCATGGAGGAGCTTCTGTTGATTTAGCTATTTTTTCTTTACATTTAGCTGGAATTTCTTCTATTTTAGGAGCTGTAAATTTTATTACAACTGTAATTAATATACGATCAACAGGAATTACATTTGACCGAATACCATTGTTTGTATGATCAGTCGTAATTACAGCTTTATTATTATTATTATCATTACCTGTATTAGCAGGAGCTATTACTATATTATTAACAGATCGAAATTTAAATACTTCATTTTTTGACCCAGCAGGAGGAGGAGACCCAATTTTATATCAACATTTAT--------
>KMPFR141-19|Rhiniinae|COI-5P
-ACTATATTTTATTTTTGGAGCATGATCCGGTATAGTAGGAACTTCCTTAAGAATTTTAATTCGAGCTGAATTAGGTCATCCTGGAGCTTTAATTGGAGATGATCAAATTTATAATGTAATTGTTACAGCTCATGCTTTTGTAATAATTTTCTTTATAGTAATACCAATTATAATTGGAGGATTCGGAAATTGATTAGTACCTCTTATATTAGGAGCTCCAGATATAGCATTTCCACGAATAAATAATATAAGTTTTTGATTACTACCCCCTGCATTAACTTTATTATTAGTAAGTAGTATAGTAGAAAACGGAGCTGGAACAGGATGAACTGTTTACCCTCCTTTATCATCTAATATCGCTCATGGAGGAGCTTCTGTTGATTTAGCTATTTTTTCTTTACATTTAGCTGGAATTTCTTCTATTTTAGGAGCTGTAAATTTTATTACAACTGTAATTAATATACGATCAACAGGAATTACATTTGACCGAATACCATTGTTTGTATGATCAGTCGTAATTACAGCTTTATTATTATTATTATCATTACCTGTATTAGCAGGAGCTATTACTATATTATTAACAGATCGAAATTTAAATACTTCATTTTTTGACCCAGCAGGAGGAGGAGACCCAATTTTATATCAACATTTATT-------
>KMPFS030-19|Rhiniinae|COI-5P
--CTATATTTTATTTTTGGAGCATGATCCGGTATAGTAGGAACTTCCTTAAGAATTTTAATTCGAGCTGAATTAGGTCATCCTGGAGCTTTAATTGGAGATGATCAAATTTATAATGTAATTGTTACAGCTCATGCTTTTGTAATAATTTTCTTTATAGTAATACCAATTATAATTGGAGGATTCGGAAATTGATTAGTACCTCTTATATTAGGAGCTCCAGATATAGCATTTCCACGAATAAATAATATAAGTTTTTGATTACTACCCCCTGCATTAACTTTATTATTAGTAAGTAGTATAGTAGAAAACGGAGCTGGAACAGGATGAACTGTTTACCCTCCTTTATCATCTAATATCGCTCATGGAGGAGCTTCTGTTGATTTAGCTATTTTTTCTTTACATTTAGCTGGAATTTCTTCTATTTTAGGAGCTGTAAATTTTATTACAACTGTAATTAATATACGATCAACAGGAATTACATTTGACCGAATACCATTATTTGTATGATCAGTCGTAATTACAGCTTTATTATTATTATTATCATTACCTGTATTAGCAGGAGCTATTACTATATTATTAACAGATCGAAATTTAAATACTTCATTTTTTGACCCAGCAGGAGGAGGAGATCCAATTTTATATCAACATTTATTTT-----
>KMPFS032-19|Rhiniinae|COI-5P
-ACTATATTTTATTTTTGGAGCATGATCCGGTATAGTAGGAACTTCATTAAGAATTTTAATTCGAGCTGAATTAGGTCATCCTGGAGCTTTAATTGGAGATGATCAAATTTATAATGTAATTGTTACAGCTCATGCTTTTGTAATAATTTTCTTTATAGTAATACCAATTATAATTGGAGGATTTGGAAATTGATTAGTACCTCTTATATTAGGAGCTCCAGATATAGCCTTTCCACGAATAAATAATATAAGTTTTTGATTACTACCCCCTGCATTAACTTTATTATTAGTAAGTAGTATAGTAGAAAACGGAGCTGGAACAGGATGAACTGTTTACCCTCCTTTATCATCTAATATCGCTCATGGAGGAGCTTCTGTTGATTTAGCTATTTTTTCTTTACATTTAGCTGGAATTTCTTCTATTTTAGGAGCTGTAAATTTTATTACAACTGTAATTAACATACGATCAACAGGAATTACATTTGACCGAATACCATTATTTGTATGATCAGTCGTAATTACAGCTTTATTATTATTATTATCATTACCTGTATTAGCAGGAGCTATTACTATATTATTAACAGATCGAAATTTAAATACTTCATTTTTTGACCCAGCAGGAGGAGGAGATCCAATTTTATATCAACATTTATT-------
>KMPFS033-19|Rhiniinae|COI-5P
-ACTATATTTTATTTTTGGAGCATGATCCGGTATAGTAGGAACTTCCTTAAGAATTTTAATTCGAGCTGAATTAGGTCATCCTGGAGCTTTAATTGGAGATGATCAAATTTATAATGTAATTGTTACAGCTCATGCTTTTGTAATAATTTTCTTTATAGTAATACCAATTATAATTGGAGGATTCGGAAATTGATTAGTACCTCTTATATTAGGAGCTCCAGATATAGCATTTCCACGAATAAATAATATAAGTTTTTGATTACTACCCCCTGCATTAACTTTATTATTAGTAAGTAGTATAGTAGAAAACGGAGCTGGAACAGGATGAACTGTTTACCCTCCTTTATCATCTAATATCGCTCATGGAGGAGCTTCTGTTGATTTAGCTATTTTTTCTTTACATTTAGCTGGAATTTCTTCTATTTTAGGAGCTGTAAATTTTATTACAACTGTAATTAATATACGATCAACAGGAATTACATTTGACCGAATACCATTGTTTGTATGATCAGTCGTAATTACAGCTTTATTATTATTATTATCATTACCTGTATTAGCAGGAGCTATTACTATATTATTAACAGATCGAAATTTAAATACTTCATTTTTTGACCCAGCAGGAGGAGGAGATCCAATTTTATATCAACATTTATTT------
>KMPFS037-19|Rhiniinae|COI-5P
-ACTATATTTTATTTTTGGAGCATGATCCGGTATAGTAGGAACTTCCTTAAGAATTTTAATTCGAGCTGAATTAGGTCATCCTGGAGCTTTAATTGGAGATGATCAAATTTATAATGTAATTGTTACAGCTCATGCTTTTGTAATAATTTTCTTTATAGTAATACCAATTATAATTGGAGGATTCGGAAATTGATTAGTACCCCTTATATTAGGAGCTCCAGATATAGCATTTCCACGAATAAATAATATAAGTTTTTGATTACTACCCCCTGCATTAACTTTATTATTAGTAAGTAGTATAGTAGAAAACGGAGCTGGAACAGGATGAACTGTTTACCCTCCTTTATCATCTAATATCGCTCATGGAGGAGCTTCTGTTGATTTAGCTATTTTTTCTTTACATTTAGCTGGAATTTCTTCTATTTTAGGAGCTGTAAATTTTATTACAACTGTAATTAATATACGATCAACAGGAATTACATTTGACCGAATACCATTGTTTGTATGATCAGTCGTAATTACAGCTTTATTATTATTATTATCATTACCTGTATTAGCAGGAGCTATTACTATATTATTAACAGATCGAAATTTAAATACTTCATTTTTTGACCCAGCAGGAGGAGGAGATCCAATTTTATATCAACATTTATT-------
>KMPFT011-19|Rhiniinae|COI-5P
-ACTATATTTTATTTTTGGAGCATGATCCGGTATAGTAGGAACTTCCTTAAGAATTTTAATTCGAGCTGAATTAGGTCATCCTGGAGCTTTAATTGGAGATGATCAAATTTATAATGTAATTGTTACAGCTCATGCTTTTGTAATAATTTTCTTTATAGTAATACCAATTATAATTGGAGGATTCGGAAATTGATTAGTACCTCTTATATTAGGAGCTCCAGATATAGCATTTCCACGAATAAATAATATAAGTTTTTGATTACTACCCCCTGCATTAACTTTATTATTAGTAAGTAGTATAGTAGAAAACGGAGCTGGAACAGGATGAACTGTTTACCCTCCTTTATCATCTAATATCGCTCATGGAGGAGCTTCTGTTGATTTAGCTATTTTTTCTTTACATTTAGCTGGAATTTCTTCTATTTTAGGAGCTGTAAATTTTATTACAACTGTAATTAATATACGATCAACAGGAATTACATTTGACCGAATACCATTGTTTGTATGATCAGTCGTAATTACAGCTTTATTATTATTATTATCATTACCTGTATTAGCAGGAGCTATTACTATATTATTAACAGATCGAAATTTAAATACTTCATTTTTTGACCCAGCAGGAGGAGGAGACCCAATTTTATATCAACATTTATT-------
>KMPFT012-19|Rhiniinae|COI-5P
--CTATATTTTATTTTTGGAGCATGATCCGGTATAGTAGGAACTTCCTTAAGAATTTTAATTCGAGCTGAATTAGGTCATCCTGGAGCTTTAATTGGAGACGATCAAATTTATAATGTAATTGTTACAGCTCATGCTTTTGTAATAATTTTCTTTATAGTAATACCAATTATAATTGGAGGATTCGGAAATTGATTAGTACCTCTTATATTAGGAGCTCCAGACATAGCATTTCCACGAATAAATAATATAAGTTTTTGATTACTACCCCCTGCATTAACTTTATTATTAGTAAGTAGTATAGTAGAAAACGGAGCTGGAACAGGATGAACTGTTTACCCTCCTTTATCATCTAATATCGCTCATGGAGGAGCTTCTGTTGATTTAGCTATTTTTTCTTTACATTTAGCTGGAATTTCTTCTATTTTAGGAGCTGTAAATTTTATTACAACTGTAATTAATATACGATCAACAGGAATTACATTTGACCGAATACCATTGTTTGTATGATCAGTCGTAATTACAGCTTTATTATTATTATTATCATTACCTGTATTAGCAGGAGCTATTACTATATTATTAACAGATCGAAATTTAAATACTTCATTTTTTGACCCAGCAGGAGGAGGAGATCCAATTTTATATCAACATTTAT--------
>KMPGA139-18|Rhiniinae|COI-5P
-ATTATATTTTATTTTTGGAGCATGATCTGGAATAGTAGGAACATCTTTAAGAATTTTAATTCGAGCTGAATTAGGTCATCCTGGAGCTTTAATTGGAGATGATCAAATTTATAATGTAATTGTTACAGCCCATGCTTTTGTAATAATTTTCTTTATAGTAATGCCAATTATAATTGGAGGATTTGGAAATTGACTAGTTCCTTTAATATTAGGAGCTCCAGATATAGCCTTTCCTCGTATAAATAATATAAGATTTTGATTACTACCTCCTGCATTAACTTTATTGTTAGTAAGTAGTATAGTAGAAAATGGAGCTGGAACAGGATGAACTGTTTATCCTCCCCTATCATCTAATATTGCTCATGGAGGAGCTTCTGTAGATTTAGCCATTTTTTCCTTACACTTAGCTGGAATTTCTTCTATTTTAGGGGCTGTTAATTTTATTACAACTGTAATTAATATACGATCAACAGGAATTACATTTGATCGAATACCTCTATTTGTATGATCAGTAGTAATTACAGCTTTATTATTATTATTATCTTTACCTGTATTAGCAGGAGCTATTACAATATTATTAACTGATCGAAATTTAAATACTTCATTTTTTGATCCAGCAGGAGGAGGAGACCCAATTTTATATCAACATCTATT-------
>KMPGB135-18|Rhiniinae|COI-5P
-ATTATATTTTATTTTTGGAGCATGATCTGGAATAGTAGGAACATCTTTAAGAATTTTAATTCGAGCCGAATTAGGTCATCCTGGAGCTTTAATTGGAGATGATCAAATTTATAATGTAATTGTTACAGCCCATGCTTTTGTAATAATTTTCTTTATAGTAATGCCAATTATAATTGGAGGATTTGGAAATTGACTAGTTCCTTTAATATTAGGAGCTCCAGATATAGCCTTTCCTCGTATAAATAATATAAGATTTTGATTACTACCTCCTGCACTAACTTTATTGTTAGTAAGTAGTATAGTAGAAAATGGAGCTGGAACAGGATGAACTGTTTATCCTCCCCTATCATCTAATATTGCTCATGGAGGAGCTTCTGTAGATTTAGCCATTTTTTCCTTACACTTAGCTGGAATTTCTTCTATTTTAGGAGCTGTTAATTTTATTACAACTGTAATTAATATACGATCAACAGGAATCACATTTGATCGAATACCTCTATTTGTATGATCAGTAGTAATTACAGCTTTATTATTATTATTATCTTTACCTGTATTAGCAGGAGCTATTACAATATTATTAACTGATCGAAATTTAAATACTTCATTTTTTGATCCAGCAGGAGGAGGAGACCCAATTTTATATCAACATCTAT--------
>KMPGM300-19|Rhiniinae|COI-5P
-ACTATATTTTATTTTTGGAGCATGATCCGGTATAGTAGGAACTTCCTTAAGAATTTTAATTCGAGCTGAATTAGGTCATCCTGGAGCTTTAATTGGAGATGATCAAATTTATAATGTAATTGTTACAGCTCATGCTTTTGTAATAATTTTCTTTATAGTAATACCAATTATAATTGGAGGATTCGGAAATTGATTAGTACCTCTTATATTAGGAGCTCCAGATATAGCATTTCCACGAATAAATAATATAAGTTTTTGATTACTACCCCCTGCATTAACTTTATTATTAGTAAGTAGTATAGTAGAAAACGGAGCTGGAACAGGATGAACTGTTTACCCTCCTTTATCATCTAATATCGCTCATGGAGGAGCTTCTGTTGATTTAGCTATTTTTTCTTTACATTTAGCTGGAATTTCTTCTATTTTAGGAGCTGTAAATTTTATTACAACTGTAATTAATATACGATCAACAGGAATTACATTTGACCGAATACCATTGTTTGTATGATCAGTCGTAATTACAGCTTTATTATTATTATTATCATTACCTGTATTAGCAGGAGCTATTACTATATTATTAACAGATCGAAATTTAAATACTTCATTTTTTGACCCAGCAGGAGGAGGAGACCCAATTTTATATCAACATTTATT-------
>KMPGM302-19|Rhyncomya_soyauxi|COI-5P
-ATTATATTTTATTTTTGGAGCATGATCCGGAATAGTAGGAACATCATTAAGAATTTTAATTCGAGCTGAACTAGGACATCCTGGGGCATTAATTGGAGATGATCAAATTTATAACGTAATTGTTACAGCTCATGCATTTGTAATAATTTTTTTTATGGTAATACCAATTATAATTGGAGGATTTGGAAACTGACTAGTTCCTCTTATATTAGGAGCCCCAGATATAGCCTTTCCTCGAATAAATAATATAAGTTTTTGATTACTACCTCCTGCATTAACTTTACTACTAGTAAGTAGTATAGTAGAAAACGGAGCTGGAACGGGTTGAACTGTTTACCCACCTTTATCATCTAACATTGCTCATGGAGGAGCCTCTGTTGATTTAGCTATTTTTTCCCTTCATTTAGCTGGAATTTCCTCTATTTTAGGAGCTGTAAACTTTATTACAACTGTAATTAATATACGATCAACAGGAATTACATTTGATCGAATACCTTTATTTGTGTGATCAGTAGTAATTACAGCTTTATTATTATTACTATCATTACCTGTATTAGCAGGAGCAATTACTATATTATTAACAGATCGAAATTTAAATACTTCATTTTTTGACCCAGCAGGAGGAGGGGACCCTATTCTATATCAACATTTAT--------
>KMPGO035-19|Rhiniinae|COI-5P
--------------TTTGGAGCATGATCTGGAATAGTAGGAACATCTTTAAGAATTTTAATTCGAGCTGAATTAGGTCATCCTGGAGCTTTAATTGGAGATGATCAAATTTATAATGTAATTGTTACAGCCCATGCTTTTGTAATAATTTTCTTTATAGTAATGCCAATTATAATTGGAGGATTTGGAAATTGACTAGTTCCTTTAATATTAGGAGCTCCAGATATAGCCTTTCCTCGTATAAATAATATAAGATTTTGATTACTACCTCCTGCATTAACTTTATTGTTAGTAAGTAGTATAGTAGAAAATGGAGCTGGAACAGGATGAACTGTTTATCCTCCCCTATCATCTAATATTGCTCATGGAGGAGCTTCTGTAGATTTAGCTATTTTTTCCTTACACTTAGCTGGAATTTCTTCTATTTTAGGAGCTGTTAATTTTATTACAACTGTAATTAATATACGATCAACAGGAATTACATTTGATCGAATACCTCTATTTGTATGATCAGTAGTAATTACAGCTTTATTATTATTATTATCTTTACCTGTATTAGCAGGAGCTATCACAATATTATTAACTGATCGAAATTTAAATACTTCATTTTTTGATCCAGCAGGAGGAGGAGACCCAATTTTATACCAACATTTATT-------
>KMPGP111-19|Rhyncomya_soyauxi|COI-5P
-ATTATATTTTATTTTTGGAGCATGATCCGGAATAGTAGGAACATCATTAAGAATTTTAATTCGAGCTGAACTAGGACATCCTGGAGCATTAATTGGAGATGATCAAATTTATAACGTAATTGTTACAGCTCATGCATTTGTAATAATTTTTTTTATGGTAATACCAATTATAATTGGAGGATTTGGAAACTGACTAGTTCCTCTTATATTAGGAGCCCCAGATATAGCCTTTCCTCGAATAAATAATATAAGTTTTTGATTACTACCTCCTGCATTAACTTTACTACTAGTAAGTAGTATAGTAGAAAACGGAGCTGGAACAGGTTGAACTGTTTACCCACCTTTATCATCTAACATTGCTCATGGAGGAGCCTCTGTTGATTTAGCTATTTTTTCCCTTCATTTAGCTGGAATTTCCTCTATTTTAGGGGCTGTAAACTTTATTACAACTGTAATTAATATACGATCAACAGGAATTACATTTGATCGAATACCTTTATTTGTGTGATCAGTAGTAATTACAGCTTTATTATTATTACTATCATTACCTGTATTAGCAGGAGCAATTACTATACTATTAACAGATCGAAATTTAAATACTTCATTTTTTGACCCAGCAGGAGGAGGAGACCCTATTCTATACCAACATTTATTTTG----
>KMPGQ161-19|Rhiniinae|COI-5P
--CTATATTTTATTTTTGGAGCATGATCCGGTATAGTAGGAACTTCCTTAAGAATTTTAATTCGAGCTGAATTAGGTCATCCTGGAGCTTTAATTGGAGATGATCAAATTTATAATGTAATTGTTACAGCTCATGCTTTTGTAATAATTTTCTTTATAGTAATACCAATTATAATTGGAGGATTCGGAAATTGATTAGTACCTCTTATATTAGGAGCTCCAGATATAGCATTTCCACGAATAAATAATATAAGTTTTTGATTACTACCCCCTGCATTAACTTTATTATTAGTAAGTAGTATAGTAGAAAATGGAGCTGGAACAGGATGAACTGTTTACCCTCCTTTATCATCTAATATCGCTCATGGAGGAGCTTCTGTTGATTTAGCTATTTTTTCTTTACATTTAGCTGGAATTTCTTCTATTTTAGGAGCTGTAAATTTTATTACAACTGTAATTAATATACGATCAACAGGAATTACATTTGACCGAATACCATTGTTTGTATGATCAGTCGTAATTACAGCTTTATTATTATTATTATCATTACCTGTATTAGCAGGAGCTATTACTATATTATTAACAGATCGAAATTTAAATACTTCATTTTTTGACCCAGCAGGAGGAGGAGACCCAATTTTATATCAACATTTAT--------
>KMPGQ432-19|Rhiniinae|COI-5P
-------------TTTTGGAGCATGATCCGGTATAGTAGGAACTTCCTTAAGAATTTTAATTCGAGCTGAATTAGGTCATCCTGGAGCTTTAATAGGAGATGATCAAATTTATAATGTAATTGTTACAGCTCATGCTTTTGTAATAATTTTCTTTATAGTAATACCAATTATAATTGGAGGATTCGGAAATTGATTAGTACCTCTTATATTAGGAGCTCCAGATATAGCATTTCCACGAATAAATAATATAAGTTTTTGATTACTACCCCCTGCATTAACTTTATTATTAGTAAGTAGTATAGTAGAAAACGGAGCTGGAACAGGATGAACTGTTTACCCTCCTTTATCATCTAATATCGCTCATGGAGGAGCTTCTGTTGATTTAGCTATTTTTTCTTTACATTTAGCTGGAATTTCTTCTATTTTAGGAGCTGTAAATTTTATTACAACTGTAATTAATATACGATCAACAGGAATTACATTTGACCGAATACCATTGTTTGTATGATCAGTCGTAATTACAGCTTTATTATTATTATTATCATTACCTGTATTAGCAGGAGCTATTACTATATTATTAACAGATCGAAATTTAAATACTTCATTTTTTGACCCAGCAGGAGGAGGAGACCCAATTTTATATCAACATTTA---------
>KMPGQ433-19|Rhiniinae|COI-5P
-------------TTTTGGTGCATGATCTGGAATAGTAGGAACATCATTAAGAATTCTAATTCGAGCTGAATTAGGACATCCTGGAGCTTTAATTGGAGATGATCAAATTTATAATGTAATTGTTACAGCTCATGCATTTGTAATAATTTTTTTTATAGTAATACCGATTATAATTGGAGGATTTGGAAATAGATTAGTACCCCTTAAACTAGGAGCTCCAGATATAGCATTTCCTCGAATAAATAATATAAGTTTTTGATTACTACCTCCTGCATTAACTTTATTATTAGTAAGTAGTATAGTAGAAAATGGAGCTGGAACAGGATGAACTGTTTACCCTCCCTTATCTTCTAATATTGCCCATGGAGGAGCTTCTGTTGATTTAGCTATTTTTTCATTACATTTAGCTGGAATTTCATATATTTTAGGAGCTGTAAATTTTATTACAACAGTTATTAATATACGATCAACAGGAATTACCTTTGATCGAATACCTTTATTTGTATGATCAGTAGTAATTACAGCCTTATCACTATTATTATCATTACCTGTATTAGCAGGAGCTATTACAATATTATTAACAGATCGAAATTTAAATACATCATTTTTTGATCCTGCAGGAGGAGGAGATCCAATTTTATATCAACATTTA---------
>KMPGS994-19|Rhiniinae|COI-5P
--TTATATTTTATTTTTGGAGCATGATCTGGAATAGTAGGAACATCTTTAAGAATTCTAATTCGAGCTGAATTAGGTCATCCTGGAGCTTTAATTGGAGATGACCAAATTTATAATGTAATTGTTACAGCACACGCTTTTGTAATAATTTTTTTTATAGTAATACCTATTATAATTGGAGGATTTGGAAATTGATTAGTTCCTCTTATATTAGGAGCTCCAGATATAGCATTTCCTCGAATAAATAATATAAGCTTTTGACTTTTACCTCCTGCATTAACTTTATTATTAGTAAGTAGTATAGTAGAAAATGGAGCTGGAACAGGATGAACTGTTTATCCACCCTTATCTTCTAATATTGCTCATGGAGGAGCTTCAGTTGATTTAGCTATTTTTTCATTACATTTAGCTGGAATTTCTTCAATTTTAGGAGCTGTTAATTTTATTACAACTGTAATTAATATACGATCTACAGGAATTACTTTTGATCGAATACCTTTATTTGTATGATCAGTAGTAATTACTGCTTTATTACTTTTATTATCATTACCTGTATTAGCTGGAGCTATTACTATATTATTAACAGATCGAAATTTAAATACTTCATTTTTTGATCCTGCAGGAGGAGGAGATCCAATTTTATATCAACATTTA---------
>KMPGT039-19|Rhiniinae|COI-5P
--CTATATTTTATTTTTGGAGCATGATCCGGTATAGTAGGAACTTCCTTAAGAATTTTAATTCGAGCTGAATTAGGTCATCCTGGAGCTTTAATTGGAGATGATCAAATTTATAATGTAATTGTTACAGCTCATGCTTTTGTAATAATTTTCTTTATAGTAATACCAATTATAATTGGAGGATTCGGAAATTGATTAGTACCTCTTATATTAGGAGCTCCAGATATAGCATTTCCACGAATAAATAATATAAGTTTTTGATTACTACCCCCTGCATTAACTTTATTATTAGTAAGTAGTATAGTAGAAAACGGAGCTGGAACAGGATGAACTGTTTACCCTCCTTTATCATCTAATATCGCTCATGGAGGAGCTTCTGTTGATTTAGCTATTTTTTCTTTACATTTAGCTGGAATTTCTTCTATTTTAGGAGCTGTAAATTTTATTACAACTGTAATTAATATACGATCAACAGGAATTACATTTGACCGAATACCATTGTTTGTATGATCAGTCGTAATTACAGCTTTATTATTATTATTATCATTACCTGTATTAGCAGGAGCTATTACTATATTATTAACAGATCGAAATTTAAATACTTCATTTTTTGACCCAGCAGGAGGAGGAGATCCAATTTTATATCAACATTTAT--------
>KMPGU116-19|Rhiniinae|COI-5P
-ATTATATTTTATTTTTGGAGCGTGATCCGGAATAGTAGGAACATCTTTAAGAATCTTAATTCGAGCTGAATTAGGTCATCCAGGAGCTTTAATTGGAGATGACCAAATTTATAATGTAATTGTTACAGCTCATGCTTTTGTAATAATTTTTTTTATAGTAATACCAATTATAATTGGAGGGTTTGGAAATTGATTAGTTCCTCTTATATTAGGAGCTCCAGATATAGCATTCCCTCGAATAAATAATATAAGTTTTTGATTACTACCCCCAGCTTTAACTTTATTATTAGTAAGTAGTATAGTAGAAAATGGAGCTGGAACAGGATGAACAGTTTATCCTCCTTTATCATCTAATATTGCTCATGGAGGAGCTTCTGTTGATTTAGCTATTTTTTCATTACATTTAGCTGGAATTTCATCAATTTTAGGAGCTGTAAATTTTATTACTACTGTAATTAATATACGATCAACAGGAATTACCTTTGATCGAATACCTTTATTTGTATGATCAGTAGTAATTACAGCTTTATTATTACTATTATCATTACCTGTATTAGCAGGAGCTATTACAATATTATTAACTGATCGAAATCTAAATACTTCATTCTTTGACCCTGCTGGAGGAGGAGATCCAATTTTATACCAACACTTATTT------
>KMPHA111-18|Rhiniinae|COI-5P
-ACTATATTTTATTTTTGGAGCATGATCCGGTATAGTAGGAACTTCCTTAAGAATTTTAATTCGAGCTGAATTAGGTCATCCTGGAGCTTTAATTGGAGATGATCAAATTTATAATGTAATTGTTACAGCTCATGCTTTTGTAATAATTTTCTTTATAGTAATACCAATTATAATTGGAGGATTCGGAAATTGATTAGTACCTCTTATATTAGGAGCTCCAGATATAGCATTTCCACGAATAAATAATATAAGTTTTTGATTACTACCCCCTGCATTAACTTTATTATTAGTAAGTAGTATAGTAGAAAACGGAGCTGGAACAGGATGAACTGTTTACCCTCCTTTATCATCTAATATCGCTCATGGAGGAGCTTCTGTTGATTTAGCTATTTTTTCTTTACATTTAGCTGGAATTTCTTCTATTTTAGGAGCTGTAAATTTTATTACAACTGTAATTAATATGCGATCAACAGGAATTACATTTGACCGAATACCATTGTTTGTATGATCAGTCGTAATTACAGCTTTATTATTATTATTATCATTACCTGTATTAGCAGGAGCTATTACTATATTATTAACAGATCGAAATTTAAATACTTCATTTTTTGACCCAGCAGGAGGAGGAGACCCAATTTTATATCAACATTTA---------
>KMPHA131-18|Rhiniinae|COI-5P
--CTATATTTTATTTTTGGAGCATGATCCGGTATAGTAGGAACTTCCTTAAGAATTTTAATTCGAGCTGAATTAGGTCATCCTGGAGCTTTAATTGGAGATGATCAAATTTATAATGTAATTGTTACAGCTCATGCTTTTGTAATAATTTTCTTTATAGTAATACCAATTATAATTGGAGGATTCGGAAATTGATTAGTACCTCTTATATTAGGAGCTCCAGATATAGCATTTCCACGAATAAATAATATAAGTTTTTGATTACTACCCCCTGCATTAACTTTATTATTAGTAAGTAGTATAGTAGAAAACGGAGCTGGAACAGGATGAACTGTTTACCCTCCTTTATCATCTAATATCGCTCATGGAGGAGCTTCTGTTGATTTAGCTATTTTTTCTTTACATTTAGCTGGAATTTCTTCTATTTTAGGAGCTGTAAATTTTATTACAACTGTAATTAATATACGATCAACAGGAATTACATTTGACCGAATACCATTGTTTGTATGATCAGTCGTAATTACAGCTTTATTATTATTATTATCATTACCTGTATTAGCAGGAGCTATTACTATATTATTAACAGATCGAAATTTAAATACTTCATTTTTTGACCCAGCAGGAGGAGGAGACCCAATTTTATATCAACATTTA---------
>KMPHB583-18|Rhiniinae|COI-5P
--CTATATTTTATTTTTGGAGCATGATCCGGTATAGTAGGAACTTCCTTAAGAATTTTAATTCGAGCTGAATTAGGTCATCCTGGAGCTTTAATTGGAGATGATCAAATTTATAATGTAATTGTTACAGCTCATGCTTTTGTAATAATTTTCTTTATAGTAATACCAATTATAATTGGAGGATTCGGAAATTGATTAGTACCTCTTATATTAGGAGCTCCAGATATAGCATTTCCACGAATAAATAATATAAGTTTTTGATTACTACCCCCTGCATTAACTTTATTATTAGTAAGTAGTATAGTAGAAAACGGAGCTGGAACAGGATGAACTGTTTACCCTCCTTTATCATCTAATATTGCTCATGGAGGAGCTTCTGTTGATTTAGCTATTTTTTCTTTACATTTAGCTGGAATTTCTTCTATTTTAGGAGCTGTAAATTTTATTACAACTGTAATTAATATACGATCAACAGGAATTACATTTGACCGAATACCATTGTTTGTATGATCAGTCGTAATTACAGCTTTATTATTATTATTATCATTACCTGTATTAGCAGGAGCTATTACTATATTATTAACAGATCGAAATTTAAATACTTCA-TTTTTGACCCAGCAGGAGGAGGAGACCCAATTTCATA-------------------
>KMPHC268-18|Rhiniinae|COI-5P
--TTATATTTTATTTTTGGAGCATGATCTGGAATAGTAGGAACATCTTTAAGAATTTTAATTCGAGCCGAATTAGGTCATCCTGGAGCTTTAATTGGAGATGATCAAATTTATAATGTAATTGTTACAGCCCATGCTTTTGTAATAATTTTCTTTATAGTAATACCAATTATAATTGGAGGATTTGGAAATTGACTAGTTCCTTTAATATTAGGAGCTCCAGATATAGCCTTTCCTCGTATAAATAATATAAGATTTTGATTACTACCTCCTGCATTAACTTTATTGTTAGTAAGTAGTATAGTAGAAAATGGAGCTGGAACAGGATGAACTGTTTATCCTCCCCTATCATCTAATATTGCTCATGGAGGAGCTTCTGTAGATTTAGCCATTTTTTCCTTACACTTAGCTGGAATTTCTTCTATTTTAGGGGCTGTTAATTTTATCACAACTGTAATTAATATACGATCAACAGGAATCACATTTGATCGAATACCTCTATTTGTATGATCAGTAGTAATTACAGCTTTATTATTATTATTATCTTTACCTGTATTAGCAGGAGCTATTACAATATTATTAACTGATCGAAATTTAAATACTTCATTTTTTGATCCAGCAGGAGGAGGAGACCCAATTTTATA-------------------
>KMPHE323-19|Rhiniinae|COI-5P
-ACTATATTTTATTTTTGGAGCATGATCCGGTATAGTAGGAACTTCCTTAAGAATTTTAATTCGAGCTGAATTAGGTCATCCTGGAGCTTTAATTGGAGATGATCAAATTTATAATGTAATTGTTACAGCTCATGCTTTTGTAATAATTTTCTTTATAGTAATACCAATTATAATTGGAGGATTCGGAAATTGATTAGTACCTCTTATATTAGGAGCTCCAGATATAGCATTTCCACGAATAAATAATATAAGTTTTTGATTACTACCTCCTGCATTAACTTTATTATTAGTAAGTAGTATAGTAGAAAACGGAGCTGGAACAGGATGAACTGTTTACCCTCCTTTATCATCTAATATCGCTCATGGAGGAGCTTCTGTTGATTTAGCTATTTTTTCTTTACATTTAGCTGGAATTTCTTCTATTTTAGGAGCTGTAAATTTTATTACAACTGTAATTAATATACGATCAACAGGAATTACATTTGACCGAATACCATTGTTTGTATGATCAGTCGTAATTACAGCTTTATTATTATTATTATCATTACCTGTATTAGCAGGAGCTATTACTATATTATTAACAGATCGAAATTTAAATACTTCATTTTTTGACCCAGCAGGAGGAGGAGATCCAATTTTATATCAACATTTATT-------
>KMPHF300-19|Rhiniinae|COI-5P
-ATTATATTTTATTTTTGGAGCATGATCTGGAATAGTAGGAACATCTTTAAGAATTTTAATTCGAGCCGAATTAGGTCATCCTGGAGCTTTAATTGGAGATGATCAAATTTATAATGTAATTGTTACAGCCCATGCTTTTGTAATAATTTTCTTTATAGTAATGCCAATTATAATTGGAGGATTTGGAAATTGACTAGTTCCTTTAATATTAGGAGCTCCAGATATAGCCTTTCCTCGTATAAATAATATAAGATTTTGATTACTACCTCCTGCACTAACTTTATTGTTAGTAAGTAGTATAGTAGAAAATGGAGCTGGAACAGGATGAACTGTTTATCCTCCCCTATCATCTAATATTGCTCATGGAGGAGCTTCTGTAGATTTAGCCATTTTTTCCTTACACTTAGCTGGAATTTCTTCTATTTTAGGGGCTGTTAATTTTATTACAACTGTAATTAATATACGATCAACAGGAATCACATTTGATCGGATACCTCTATTTGTATGATCAGTAGTAATTACAGCTTTATTATTATTATTATCTTTACCTGTATTAGCAGGAGCTATTACAATATTATTAACTGATCGAAATTTAAATACTTCATTTTTTGATCCAGCAGGAGGAGGAGACCCAATTTTATATCAACATCTATT-------
>KMPHG024-19|Rhiniinae|COI-5P
-ACTATATTTTATTTTTGGAGCATGATCCGGTATAGTAGGAACTTCCTTAAGAATTTTAATTCGAGCTGAATTAGGTCATCCTGGAGCTTTAATTGGAGATGATCAAATTTATAATGTAATTGTTACAGCTCATGCTTTTGTAATAATTTTCTTTATAGTAATACCAATTATAATTGGAGGATTCGGAAATTGATTAGTACCTCTTATATTAGGAGCTCCAGATATAGCATTTCCACGAATAAATAATATAAGTTTTTGATTACTACCCCCTGCATTAACTTTATTATTAGTAAGTAGTATAGTAGAAAACGGAGCTGGAACAGGATGAACTGTTTACCCTCCTTTATCATCTAATATCGCTCATGGAGGAGCTTCTGTTGATTTAGCTATTTTTTCTTTACATTTAGCTGGAATTTCTTCTATTTTAGGAGCTGTAAATTTTATTACAACTGTAATTAATATACGATCAACAGGAATTACATTTGACCGAATACCATTGTTTGTATGATCAGTCGTAATTACAGCTTTATTATTATTATTATCATTACCTGTATTAGCAGGAGCTATTACTATATTATTAACAGATCGAAATTTAAATACTTCATTTTTTGACCCAGCAGGAGGAGGAGATCCAATTTTATATCAACATTTATT-------
>KMPHG026-19|Rhiniinae|COI-5P
-ATTATATTTTATTTTTGGAGCATGATCTGGAATAGTAGGAACATCTTTAAGAATTTTAATTCGAGCTGAATTAGGTCATCCTGGAGCTTTAATTGGAGATGATCAAATTTATAATGTAATTGTTACAGCCCATGCTTTTGTAATAATTTTCTTTATAGTAATGCCAATTATAATTGGAGGATTTGGAAATTGACTAGTTCCTTTAATATTAGGAGCTCCAGATATAGCCTTTCCTCGTATAAATAATATAAGATTTTGATTACTACCTCCTGCATTAACTTTATTATTAGTAAGTAGTATAGTAGAAAATGGAGCTGGAACAGGATGAACTGTTTATCCTCCCCTATCATCTAATATTGCTCATGGAGGAGCTTCTGTAGATTTAGCTATTTTTTCCTTACACTTAGCTGGAATTTCTTCTATTTTAGGAGCTGTTAATTTTATTACAACTGTAATTAATATACGATCAACAGGAATTACATTTGATCGAATACCTCTATTTGTATGATCAGTAGTAATTACAGCTTTATTATTATTATTATCTTTACCTGTATTAGCAGGAGCTATTACAATATTATTAACTGATCGAAATTTAAATACTTCATTTTTTGATCCAGCAGGAGGAGGAGACCCAATTTTATATCAACATTTATT-------
>KMPHH035-19|Rhiniinae|COI-5P
[truncated: 570,096 more chars]
