# Supplementary material for: DNA barcoding of Afrotropical nose flies (Diptera, Calliphoridae, Rhiniinae): species identification, female-male morphotype association, and reference library development
Source: Zookeys. 2026 Jul 3;1284:149–83. doi: 10.3897/zookeys.1284.189450 (PMC13354976; doi:10.3897/zookeys.1284.189450)
Supplement: Supplementary material 13 — Grouping of the sequences of Rhiniinae studies [file zookeys-1284-149_article-189450__-s013.xlsx]

## Sheet: ABGD + ASAP + ML + MF
	Morphology	ABGD		ASAP		ML	PICTURE BS	Final ID
Sequence		Partition 6 - group	Species suggested	Partition 1 - group	Rhyncomya_disclusa	Clusters
A3_Albaredaya_malgache_F_Madagascar	Albaredaya_malgache	14	Albaredaya_malgache	14	Albaredaya_malgache	Albaredaya_malgache	NA	Albaredaya_malgache
K5_Albaredaya_malgache_F_Madagascar	Albaredaya_malgache	14	Albaredaya_malgache	14	Albaredaya_malgache	Albaredaya_malgache	NA	Albaredaya_malgache
MG967831_Alikangiella_rufithorax	Alikangiella_rufithorax	76	Alikangiella_rufithorax	75	Alikangiella_rufithorax	Alikangiella_rufithorax	NA	Alikangiella_rufithorax
MN411061_Borbororhinia_bivittata	Borbororhinia_bivittata	79	Borbororhinia_bivittata_2	78	Borbororhinia_bivittata_2	Borbororhina_spA	Borbororhina_spA	Borbororhina_spA
GMMGA479_14_Rhiniinae	Rhiniinae	47	Borbororhinia_bivittata	48	Borbororhinia_bivittata	Borbororhinia_spC	Borbororhinia_spC	Borbororhinia_spC
LC549079_Borbororhinia_bivittata	Borbororhinia_bivittata	47	Borbororhinia_bivittata	48	Borbororhinia_bivittata	Borbororhina_spC	NA	Borbororhina_spC
LC549094_Borbororhinia_bivittata	Borbororhinia_bivittata	47	Borbororhinia_bivittata	48	Borbororhinia_bivittata	Borbororhina_spC	NA	Borbororhina_spC
GMIAG050_17_Rhiniinae	Rhiniinae	39	Rhiniinae_sp7	39	Rhiniinae_sp7	Rhiniinae_sp7	Borbororhinia_spB	Borbororhinia_spB
GMIBA257_17_Rhiniinae	Rhiniinae	39	Rhiniinae_sp7	39	Rhiniinae_sp7	Rhiniinae_sp7	Borbororhinia_spB	Borbororhinia_spB
C3_Cosmina_aenea_M_Namibia	Cosmina_aenea	26	Cosmina_aenea	26	Cosmina_aenea	Cosmina_aenea	NA	Cosmina_aenea
C4_Cosmina_aenea_F_Namibia	Cosmina_aenea	26	Cosmina_aenea	26	Cosmina_aenea	Cosmina_aenea	NA	Cosmina_aenea
ETKD541_12_Rhiniinae	Rhiniinae	26	Cosmina_aenea	26	Cosmina_aenea	Cosmina_aenea	NA	Cosmina_aenea
C20_Cosmina_sp1_cf_fuscipennis_F_SouthAfrica	Cosmina_fuscipennis	25	Cosmina_fuscipennis	25	Cosmina_fuscipennis	Cosmina_fuscipennis	NA	Cosmina_fuscipennis
JQ246691_Cosmina_fuscipennis	Cosmina_fuscipennis	25	Cosmina_fuscipennis	25	Cosmina_fuscipennis	Cosmina_fuscipennis	NA	Cosmina_fuscipennis
USA01_Cosmina_fuscipennis_F_SouthAfrica	Cosmina_fuscipennis	25	Cosmina_fuscipennis	25	Cosmina_fuscipennis	Cosmina_fuscipennis	NA	Cosmina_fuscipennis
USA02_Cosmina_fuscipennis_M_SouthAfrica	Cosmina_fuscipennis	25	Cosmina_fuscipennis	25	Cosmina_fuscipennis	Cosmina_fuscipennis	NA	Cosmina_fuscipennis
A8_Cosmina_gracilis_M_Namibia	Cosmina_gracilis	15	Cosmina_gracilis/margaritae	15	Cosmina_gracilis/margaritae	Cosmina_gracilis	NA	Cosmina_gracilis
KMPDJ929_19_Rhiniinae	Rhiniinae	15	Cosmina_gracilis/margaritae	15	Cosmina_gracilis/margaritae	Cosmina_gracilis	NA	Cosmina_gracilis
KMPUH226_19_Rhiniinae	Rhiniinae	15	Cosmina_gracilis/margaritae	15	Cosmina_gracilis/margaritae	Cosmina_gracilis	NA	Cosmina_gracilis
KMPUJ618_19_Rhiniinae	Rhiniinae	15	Cosmina_gracilis/margaritae	15	Cosmina_gracilis/margaritae	Cosmina_gracilis	NA	Cosmina_gracilis
A5_Cosmina_margaritae_F_Tanzania	Cosmina_margaritae	15	Cosmina_gracilis/margaritae	15	Cosmina_gracilis/margaritae	Cosmina_margaritae	NA	Cosmina_margaritae
C11_Cosmina_sp2_M_Madagascar	Cosmina_sp2	22	Cosmina_sp2	22	Cosmina_sp2	Cosmina_sp2	NA	Cosmina_sp2
C10_Cosmina_sp3_F_Madagascar	Cosmina_sp3	21	Cosmina_sp3	21	Cosmina_sp3	Cosmina_sp3	NA	Cosmina_sp3
C18_Cosmina_sp5_F_Kenya	Cosmina_sp5	23	Cosmina_sp5	23	Cosmina_sp5	Cosmina_sp5	NA	Cosmina_sp5
C19_Cosmina_sp6_M_Kenya	Cosmina_sp6	24	Cosmina_sp6	24	Cosmina_sp6	Cosmina_sp6	NA	Cosmina_sp6
C8_Cosmina_sp9_M_Madagascar	Cosmina_sp9	27	Cosmina_sp9	27	Cosmina_sp9	Cosmina_sp9	NA	Cosmina_sp9
GMBCC1947_15_Rhiniinae	Rhiniinae	35	Rhiniinae_sp3	35	Rhiniinae_sp3	Cosmina_spA	NA	Cosmina_spA
GMBCD069_15_Rhiniinae	Rhiniinae	35	Rhiniinae_sp3	35	Rhiniinae_sp3	Cosmina_spA	NA	Cosmina_spA
GMBCD1482_15_Rhiniinae	Rhiniinae	35	Rhiniinae_sp3	35	Rhiniinae_sp3	Cosmina_spA	NA	Cosmina_spA
GMBCD1761_15_Rhiniinae	Rhiniinae	35	Rhiniinae_sp3	35	Rhiniinae_sp3	Cosmina_spA	NA	Cosmina_spA
GMBCD1894_15_Rhiniinae	Rhiniinae	35	Rhiniinae_sp3	35	Rhiniinae_sp3	Cosmina_spA	NA	Cosmina_spA
GMBCE1745_15_Rhiniinae	Rhiniinae	35	Rhiniinae_sp3	35	Rhiniinae_sp3	Cosmina_spA	NA	Cosmina_spA
GMBCE2722_15_Rhiniinae	Rhiniinae	35	Rhiniinae_sp3	35	Rhiniinae_sp3	Cosmina_spA	NA	Cosmina_spA
GMBCE2931_15_Rhiniinae	Rhiniinae	35	Rhiniinae_sp3	35	Rhiniinae_sp3	Cosmina_spA	NA	Cosmina_spA
GMBCE2938_15_Rhiniinae	Rhiniinae	35	Rhiniinae_sp3	35	Rhiniinae_sp3	Cosmina_spG	NA	Cosmina_spA
GMBCE3750_15_Rhiniinae	Rhiniinae	35	Rhiniinae_sp3	35	Rhiniinae_sp3	Cosmina_spA	NA	Cosmina_spA
GMBCF1172_15_Rhiniinae	Rhiniinae	35	Rhiniinae_sp3	35	Rhiniinae_sp3	Cosmina_spA	NA	Cosmina_spA
GMBCF2805_15_Rhiniinae	Rhiniinae	35	Rhiniinae_sp3	35	Rhiniinae_sp3	Cosmina_spA	NA	Cosmina_spA
GMBCF3180_15_Rhiniinae	Rhiniinae	35	Rhiniinae_sp3	35	Rhiniinae_sp3	Cosmina_spA	NA	Cosmina_spA
GMBCN631_15_Rhiniinae	Rhiniinae	35	Rhiniinae_sp3	35	Rhiniinae_sp3	Cosmina_spA	NA	Cosmina_spA
GMBCN894_15_Rhiniinae	Rhiniinae	35	Rhiniinae_sp3	35	Rhiniinae_sp3	Cosmina_spA	NA	Cosmina_spA
KY835753_Rhiniidae_sp	Rhiniinae	35	Rhiniinae_sp3	35	Rhiniinae_sp3	Cosmina_spA	NA	Cosmina_spA
KY837821_Rhiniidae_sp	Rhiniinae	35	Rhiniinae_sp3	35	Rhiniinae_sp3	Cosmina_spA	NA	Cosmina_spA
KY838746_Rhiniidae_sp	Rhiniinae	35	Rhiniinae_sp3	35	Rhiniinae_sp3	Cosmina_spA	NA	Cosmina_spA
KY838995_Rhiniidae_sp	Rhiniinae	35	Rhiniinae_sp3	35	Rhiniinae_sp3	Cosmina_spA	NA	Cosmina_spA
KY841564_Rhiniidae_sp	Rhiniinae	35	Rhiniinae_sp3	35	Rhiniinae_sp3	Cosmina_spA	NA	Cosmina_spA
GMPBK065_18_Rhiniinae	Rhiniinae	49	Rhiniinae_sp12	50	Rhiniinae_sp12	Cosmina_spB	NA	Cosmina_spB
GMPBK2143_18_Rhiniinae	Rhiniinae	49	Rhiniinae_sp12	50	Rhiniinae_sp12	Cosmina_spB	NA	Cosmina_spB
GMPBK2174_18_Rhiniinae	Rhiniinae	49	Rhiniinae_sp12	50	Rhiniinae_sp12	Cosmina_spB	NA	Cosmina_spB
GMPBK2181_18_Rhiniinae	Rhiniinae	49	Rhiniinae_sp12	50	Rhiniinae_sp12	Cosmina_spB	Cosmina_spB	Cosmina_spB
MADIP048_10_Rhiniinae	Rhiniinae	48	Rhiniinae_sp11	49	Rhiniinae_sp11	Cosmina_spC	Cosmina_spC	Cosmina_spC
MADIP049_10_Rhiniinae	Rhiniinae	48	Rhiniinae_sp11	49	Rhiniinae_sp11	Cosmina_spC	Cosmina_spC	Cosmina_spC
MADIP050_10_Rhiniinae	Rhiniinae	48	Rhiniinae_sp11	49	Rhiniinae_sp11	Cosmina_spC	Cosmina_spC	Cosmina_spC
MADIP051_10_Rhiniinae	Rhiniinae	48	Rhiniinae_sp11	49	Rhiniinae_sp11	Cosmina_spC	Cosmina_spC	Cosmina_spC
MADIP113_10_Rhiniinae	Rhiniinae	48	Rhiniinae_sp11	49	Rhiniinae_sp11	Cosmina_spC	Cosmina_spC	Cosmina_spC
GMPBD013_18_Rhiniinae	Rhiniinae	48	Rhiniinae_sp11	49	Rhiniinae_sp11	Cosmina_spD	NA	Cosmina_spD
GMPBK2212_18_Rhiniinae	Rhiniinae	48	Rhiniinae_sp11	49	Rhiniinae_sp11	Cosmina_spD	NA	Cosmina_spD
GU681898_Rhiniidae_sp	Rhiniinae	48	Rhiniinae_sp11	49	Rhiniinae_sp11	Cosmina_spD	NA	Cosmina_spD
MADIP567_12_Rhiniinae	Rhiniinae	48	Rhiniinae_sp11	49	Rhiniinae_sp11	Cosmina_spD	Cosmina_spD	Cosmina_spD
MADIP1269_13_Rhiniinae	Rhiniinae	48	Rhiniinae_sp11	49	Rhiniinae_sp11	Cosmina_spD	Cosmina_spD	Cosmina_spD
MADIP655_12_Rhiniinae	Rhiniinae	48	Rhiniinae_sp11	49	Rhiniinae_sp11	Cosmina_spD	Cosmina_spD	Cosmina_spD
GMSAP009_13_Rhiniinae	Rhiniinae	51	Rhiniinae_sp14	52	Rhiniinae_sp14	Cosmina_spE	Cosmina_spE	Cosmina_spE
GMSAP011_13_Rhiniinae	Rhiniinae	51	Rhiniinae_sp14	52	Rhiniinae_sp14	Cosmina_spE	Cosmina_spE	Cosmina_spE
GMBCE3416_15_Rhiniinae	Rhiniinae	37	Rhiniinae_sp15	37	Rhiniinae_sp15	Cosmina_spF	NA	Cosmina_spF
GMBCF5409_15_Rhiniinae	Rhiniinae	37	Rhiniinae_sp15	37	Rhiniinae_sp15	Cosmina_spF	NA	Cosmina_spF
E1_Eurhyncomyia_diversicolor_M_Mozambique	Eurhyncomyia_diversicolor	30	Eurhyncomyia_diversicolor	30	Eurhyncomyia_diversicolor	Eurhyncomyia_diversicolor	NA	Eurhyncomyia_diversicolor
E2_Eurhyncomyia_diversicolor_F_Mozambique	Eurhyncomyia_diversicolor	30	Eurhyncomyia_diversicolor	30	Eurhyncomyia_diversicolor	Eurhyncomyia_diversicolor	NA	Eurhyncomyia_diversicolor
ETKD1044_13_Rhiniinae	Rhiniinae	31	Fainia_albitarsis/elongata/inexpectata	31	Fainia_albitarsis/elongata/inexpectata	Fainia_albitarsis	NA	Fainia_albitarsis
F20_Fainia_albitarsis_M_Tanzania	Fainia_albitarsis	31	Fainia_albitarsis/elongata/inexpectata	31	Fainia_albitarsis/elongata/inexpectata	Fainia_albitarsis	NA	Fainia_albitarsis
K3_Fainia_albitarsis_F_Tanzania	Fainia_albitarsis	31	Fainia_albitarsis/elongata/inexpectata	31	Fainia_albitarsis/elongata/inexpectata	Fainia_albitarsis	NA	Fainia_albitarsis
K7_Fainia_albitarsis_F_Tanzania	Fainia_albitarsis	31	Fainia_albitarsis/elongata/inexpectata	31	Fainia_albitarsis/elongata/inexpectata	Fainia_albitarsis	NA	Fainia_albitarsis
USA03_Fainia_albitarsis_M_Kenya	Fainia_albitarsis	31	Fainia_albitarsis/elongata/inexpectata	31	Fainia_albitarsis/elongata/inexpectata	Fainia_albitarsis	NA	Fainia_albitarsis
USA04_Fainia_albitarsis_F_Kenya	Fainia_albitarsis	31	Fainia_albitarsis/elongata/inexpectata	31	Fainia_albitarsis/elongata/inexpectata	Fainia_albitarsis	NA	Fainia_albitarsis
F2_Fainia_elongata_F_DRCongo	Fainia_elongata	31	Fainia_albitarsis/elongata/inexpectata	31	Fainia_albitarsis/elongata/inexpectata	Fainia_elongata	NA	Fainia_elongata
F5_Fainia_elongata_M_Malawi	Fainia_elongata	31	Fainia_albitarsis/elongata/inexpectata	31	Fainia_albitarsis/elongata/inexpectata	Fainia_elongata	NA	Fainia_elongata
F3_Fainia_inexpectata_F_Malawi	Fainia_inexpectata	31	Fainia_albitarsis/elongata/inexpectata	31	Fainia_albitarsis/elongata/inexpectata	Fainia_inexpectata	NA	Fainia_inexpectata
F6_Fainia_inexpectata_M_Kenya	Fainia_inexpectata	31	Fainia_albitarsis/elongata/inexpectata	31	Fainia_albitarsis/elongata/inexpectata	Fainia_inexpectata	NA	Fainia_inexpectata
1306A08_Rhyncomya_disclusa_M_SouthAfrica	Rhyncomya_disclusa	9	Rhyncomya_disclusa	9	Rhyncomya_disclusa	Rhyncomya_disclusa	NA	Rhyncomya_disclusa
1306E03_Rhyncomya_disclusa_F_SouthAfrica	Rhyncomya_disclusa	9	Rhyncomya_disclusa	9	Rhyncomya_disclusa	Rhyncomya_disclusa	NA	Rhyncomya_disclusa
1306E04_Rhyncomya_disclusa_F_SouthAfrica	Rhyncomya_disclusa	9	Rhyncomya_disclusa	9	Rhyncomya_disclusa	Rhyncomya_disclusa	NA	Rhyncomya_disclusa
1306E05_Rhyncomya_disclusa_F_SouthAfrica	Rhyncomya_disclusa	9	Rhyncomya_disclusa	9	Rhyncomya_disclusa	Rhyncomya_disclusa	NA	Rhyncomya_disclusa
MF804688_Isomyia_sp	Isomyia_sp	75	Isomyia_sp	36	Isomyia_sp	Isomyia_spG	NA	Isomyia_spG
KY031773_Isomyia_complantenna	Isomyia_complantenna	73	Isomyia_complantenna	73	Isomyia_complantenna	Isomyia_complantenna	NA	Isomyia_complantenna
I4_Isomyia_cuthbertsoni_M_SouthAfrica	Isomyia_cuthbertsoni	60	Isomyia_distinguenda/cuthbertsoni	61	Isomyia_distinguenda/cuthbertsoni	Isomyia_cuthbertsoni	NA	Isomyia_cuthbertsoni
I6_Isomyia_sp3_cf_cuthbertsoni_F_SouthAfrica	Isomyia_sp3_cf_cuthbertsoni	60	Isomyia_distinguenda/cuthbertsoni	61	Isomyia_distinguenda/cuthbertsoni	Isomyia_cuthbertsoni	NA	Isomyia_cuthbertsoni
I9_Isomyia_sp3_cf_cuthbertsoni_F_SouthAfrica	Isomyia_sp3_cf_cuthbertsoni	60	Isomyia_distinguenda/cuthbertsoni	61	Isomyia_distinguenda/cuthbertsoni	Isomyia_cuthbertsoni	NA	Isomyia_cuthbertsoni
I11_Isomyia_darwini_F_SouthAfrica	Isomyia_darwini	57	Isomyia_darwin	58	Isomyia_darwini	Isomyia_darwini	NA	Isomyia_darwini
I17_Isomyia_distinguenda_F_Malawi	Isomyia_distinguenda	60	Isomyia_distinguenda/cuthbertsoni	61	Isomyia_distinguenda/cuthbertsoni	Isomyia_distinguenda	NA	Isomyia_distinguenda
I19_Isomyia_distinguenda_F_Malawi	Isomyia_distinguenda	60	Isomyia_distinguenda/cuthbertsoni	61	Isomyia_distinguenda/cuthbertsoni	Isomyia_distinguenda	NA	Isomyia_distinguenda
I8_Isomyia_distinguenda_M_SouthAfrica	Isomyia_distinguenda	60	Isomyia_distinguenda/cuthbertsoni	61	Isomyia_distinguenda/cuthbertsoni	Isomyia_distinguenda	NA	Isomyia_distinguenda
I1_Isomyia_dubiosa_F_Togo	Isomyia_dubiosa	55	Isomyia_dubiosa	56	Isomyia_dubiosa	Isomyia_dubiosa	NA	Isomyia_dubiosa
I12_Isomyia_dubiosa_F_Togo	Isomyia_dubiosa	55	Isomyia_dubiosa	56	Isomyia_dubiosa	Isomyia_dubiosa	NA	Isomyia_dubiosa
I2_Isomyia_dubiosa_F_Togo	Isomyia_dubiosa	55	Isomyia_dubiosa	56	Isomyia_dubiosa	Isomyia_dubiosa	NA	Isomyia_dubiosa
KY031766_Isomyia_electa	Isomyia_electa	63	Isomyia_electa/gomezmenori	64	Isomyia_gomezmenori/electa	Isomyia_electa	NA	Isomyia_electa
KY031767_Isomyia_electa	Isomyia_electa	63	Isomyia_electa/gomezmenori	64	Isomyia_gomezmenori/electa	Isomyia_electa	NA	Isomyia_electa
KY031768_Isomyia_electa	Isomyia_electa	63	Isomyia_electa/gomezmenori	64	Isomyia_gomezmenori/electa	Isomyia_electa	NA	Isomyia_electa
I10_Isomyia_eos_F_SouthAfrica	Isomyia_eos	56	Isomyia_eos	57	Isomyia_eos	Isomyia_eos	NA	Isomyia_eos
JF439553_Isomyia_gomezmenori	Isomyia_gomezmenori	63	Isomyia_electa/gomezmenori	64	Isomyia_gomezmenori/electa	Isomyia_gomezmenori	NA	Isomyia_gomezmenori
1306B05_Isomyia_natalensis_F_SouthAfrica	Isomyia_natalensis	10	Isomyia_natalensis	10	Isomyia_natalensis	Isomyia_natalensis	NA	Isomyia_natalensis
1306C05_Isomyia_natalensis_F_SouthAfrica	Isomyia_natalensis	10	Isomyia_natalensis	10	Isomyia_natalensis	Isomyia_natalensis	NA	Isomyia_natalensis
1306D04_Isomyia_natalensis_F_SouthAfrica	Isomyia_natalensis	10	Isomyia_natalensis	10	Isomyia_natalensis	Isomyia_natalensis	NA	Isomyia_natalensis
1306F01_Isomyia_natalensis_F_SouthAfrica	Isomyia_natalensis	10	Isomyia_natalensis	10	Isomyia_natalensis	Isomyia_natalensis	NA	Isomyia_natalensis
USA05_Isomyia_nataliensis_F_SouthAfrica	Isomyia_nataliensis	10	Isomyia_natalensis	10	Isomyia_natalensis	Isomyia_natalensis	NA	Isomyia_natalensis
USA06_Isomyia_nataliensis_M_SouthAfrica	Isomyia_nataliensis	10	Isomyia_natalensis	10	Isomyia_natalensis	Isomyia_natalensis	NA	Isomyia_natalensis
USA08_Isomyia_natalensis_F_SouthAfrica	Isomyia_natalensis	10	Isomyia_natalensis	10	Isomyia_natalensis	Isomyia_natalensis	NA	Isomyia_natalensis
OR497843_Isomyia_nebulosa	Isomyia_nebulosa	82	Isomyia_nebulosa	81	Isomyia_nebulosa	Isomyia_nebulosa	NA	Isomyia_nebulosa
KY031769_Isomyia_pseudolucilia	Isomyia_pseudolucilia	71	Isomyia_pseudolucilia	71	Isomyia_pseudolucilia	Isomyia_pseudolucilia	NA	Isomyia_pseudolucilia
KY031771_Isomyia_pseudonepalana	Isomyia_pseudonepalana	72	Isomyia_pseudonepalana	72	Isomyia_pseudonepalana	Isomyia_pseudonepalana	NA	Isomyia_pseudonepalana
1306A06_Isomyia_pubera_F_SouthAfrica	Isomyia_pubera	8	Isomyia_pubera	8	Isomyia_pubera	Isomyia_pubera	NA	Isomyia_pubera
ETKD787_13_Rhiniinae	Rhiniinae	8	Isomyia_pubera	8	Isomyia_pubera	Isomyia_pubera	Isomyia_pubera	Isomyia_pubera
I5_Isomyia_pubera_M_SouthAfrica	Isomyia_pubera	8	Isomyia_pubera	8	Isomyia_pubera	Isomyia_pubera	NA	Isomyia_pubera
USA07_Isomyia_pubera_F_SouthAfrica	Isomyia_pubera	8	Isomyia_pubera	8	Isomyia_pubera	Isomyia_pubera	NA	Isomyia_pubera
I14_Isomyia_sp1_F_Uganda	Isomyia_sp1	58	Isomyia_sp1	59	Isomyia_sp1	Isomyia_sp1	NA	Isomyia_sp1
I15_Isomyia_sp2_M_Cameroon	Isomyia_sp2	59	Isomyia_sp2	60	Isomyia_sp2	Isomyia_sp2	NA	Isomyia_sp2
I18_Isomyia_sp6_M_Togo	Isomyia_sp6	61	Isomyia_sp6	62	Isomyia_sp6	Isomyia_sp6	NA	Isomyia_sp6
GMBCD1162_15_Rhiniinae	Rhiniinae	36	Rhiniinae_sp4	36	Rhiniinae_sp4	Cosmina_spA	NA	Isomyia_spA
GMBCD3143_15_Rhiniinae	Rhiniinae	36	Rhiniinae_sp4	36	Rhiniinae_sp4	Cosmina_spA	NA	Isomyia_spA
GMBCD3155_15_Rhiniinae	Rhiniinae	36	Rhiniinae_sp4	36	Rhiniinae_sp4	Cosmina_spG	NA	Isomyia_spA
GMBCF3679_15_Rhiniinae	Rhiniinae	36	Rhiniinae_sp4	36	Rhiniinae_sp4	Isomyia_spA	Isomyia_spA	Isomyia_spA
GMBCF5874_15_Rhiniinae	Rhiniinae	36	Rhiniinae_sp4	36	Rhiniinae_sp4	Isomyia_spA	NA	Isomyia_spA
GMBCH2736_15_Rhiniinae	Rhiniinae	36	Rhiniinae_sp4	36	Rhiniinae_sp4	Isomyia_spA	NA	Isomyia_spA
GMBCI4695_15_Rhiniinae	Rhiniinae	36	Rhiniinae_sp4	36	Rhiniinae_sp4	Isomyia_spA	NA	Isomyia_spA
KVIS021_21_Rhiniinae	Rhiniinae	70	Rhiniinae_sp21	70	Rhiniinae_sp21	Isomyia_spB	Isomyia_B_cf_pallens	Isomyia_spB_cf_pallens
KVIS016_21_Rhiniinae	Rhiniinae	58	Isomyia_sp1	59	Isomyia_sp1	Isomyia_spC	Isomyia_spC	Isomyia_spC
GMMBI001_16_Rhiniinae	Rhiniinae	44	Rhiniinae_sp8	45	Rhiniinae_sp8	Isomyia_spD	Isomyia_spD	Isomyia_spD
GMMBR149_16_Rhiniinae	Rhiniinae	44	Rhiniinae_sp8	45	Rhiniinae_sp8	Isomyia_spD	NA	Isomyia_spD
DPSAF028_12_Rhiniinae	Rhiniinae	29	Rhiniinae_sp1	29	Rhiniinae_sp1	Isomyia_spE	Isomyia_spE	Isomyia_spE
GMMBI002_16_Rhiniinae	Rhiniinae	45	Rhiniinae_sp9	46	Rhiniinae_sp9	Isomyia_spF	NA	Isomyia_spF
MBPT074_15_Rhiniinae	Rhiniinae	45	Rhiniinae_sp9	46	Rhiniinae_sp9	Isomyia_spF	Isomyia_spF	Isomyia_spF
1282A03_Isomyia_tristis_M_SouthAfrica	Isomyia_tristis	7	Isomyia_tristis	7	Isomyia_tristis	Isomyia_tristis	NA	Isomyia_tristis
1282A04_Isomyia_tristis_F_SouthAfrica	Isomyia_tristis	7	Isomyia_tristis	7	Isomyia_tristis	Isomyia_tristis	NA	Isomyia_tristis
1282B01_Isomyia_tristis_F_SouthAfrica	Isomyia_tristis	7	Isomyia_tristis	7	Isomyia_tristis	Isomyia_tristis	NA	Isomyia_tristis
1282B04_Isomyia_tristis_F_SouthAfrica	Isomyia_tristis	7	Isomyia_tristis	7	Isomyia_tristis	Isomyia_tristis	NA	Isomyia_tristis
1282B05_Isomyia_trisits_F_SouthAfrica	Isomyia_trisits	7	Isomyia_tristis	7	Isomyia_tristis	Isomyia_tristis	NA	Isomyia_tristis
1306A07_Isomyia_tristis_F_SouthAfrica	Isomyia_tristis	7	Isomyia_tristis	7	Isomyia_tristis	Isomyia_tristis	NA	Isomyia_tristis
1306B03_Isomyia_trisits_F_SouthAfrica	Isomyia_trisits	7	Isomyia_tristis	7	Isomyia_tristis	Isomyia_tristis	NA	Isomyia_tristis
1306B04_Isomyia_tristis_F_SouthAfrica	Isomyia_tristis	7	Isomyia_tristis	7	Isomyia_tristis	Isomyia_tristis	NA	Isomyia_tristis
1306C04_Isomyia_tristis_F_SouthAfrica	Isomyia_tristis	7	Isomyia_tristis	7	Isomyia_tristis	Isomyia_tristis	NA	Isomyia_tristis
1306C06_Isomyia_tristis_M_SouthAfrica	Isomyia_tristis	7	Isomyia_tristis	7	Isomyia_tristis	Isomyia_tristis	NA	Isomyia_tristis
1306C08_Isomyia_tristis_M_SouthAfrica	Isomyia_tristis	7	Isomyia_tristis	7	Isomyia_tristis	Isomyia_tristis	NA	Isomyia_tristis
1306F03_Isomyia_tristis_F_SouthAfrica	Isomyia_tristis	7	Isomyia_tristis	7	Isomyia_tristis	Isomyia_tristis	NA	Isomyia_tristis
1306F04_Isomyia_tristis_F_SouthAfrica	Isomyia_tristis	7	Isomyia_tristis	7	Isomyia_tristis	Isomyia_tristis	NA	Isomyia_tristis
GMSAA1283_13_Rhiniinae	Rhiniinae	7	Isomyia_tristis	7	Isomyia_tristis	Isomyia_tristis	Isomya_tristis	Isomyia_tristis
GMSAB2598_13_Rhiniinae	Rhiniinae	7	Isomyia_tristis	7	Isomyia_tristis	Isomyia_tristis	Isomya_tristis	Isomyia_tristis
GMSAC2134_13_Rhiniinae	Rhiniinae	7	Isomyia_tristis	7	Isomyia_tristis	Isomyia_tristis	Isomya_tristis	Isomyia_tristis
I20B_Isomyia_tristis_M_SouthAfrica	Isomyia_tristis	7	Isomyia_tristis	7	Isomyia_tristis	Isomyia_tristis	NA	Isomyia_tristis
SAFRA2206_18_Rhiniinae	Rhiniinae	7	Isomyia_tristis	7	Isomyia_tristis	Isomyia_tristis	NA	Isomyia_tristis
SAFRA2207_18_Rhiniinae	Rhiniinae	7	Isomyia_tristis	7	Isomyia_tristis	Isomyia_tristis	NA	Isomyia_tristis
SAFRA2211_18_Rhiniinae	Rhiniinae	7	Isomyia_tristis	7	Isomyia_tristis	Isomyia_tristis	NA	Isomyia_tristis
SAFRA2212_18_Rhiniinae	Rhiniinae	7	Isomyia_tristis	7	Isomyia_tristis	Isomyia_tristis	NA	Isomyia_tristis
SAFRA2214_18_Rhiniinae	Rhiniinae	7	Isomyia_tristis	7	Isomyia_tristis	Isomyia_tristis	NA	Isomyia_tristis
SAFRA2215_18_Rhiniinae	Rhiniinae	7	Isomyia_tristis	7	Isomyia_tristis	Isomyia_tristis	NA	Isomyia_tristis
SAFRA2220_18_Rhiniinae	Rhiniinae	7	Isomyia_tristis	7	Isomyia_tristis	Isomyia_tristis	NA	Isomyia_tristis
SAFRA2230_18_Rhiniinae	Rhiniinae	7	Isomyia_tristis	7	Isomyia_tristis	Isomyia_tristis	NA	Isomyia_tristis
SAFRA2243_18_Rhiniinae	Rhiniinae	7	Isomyia_tristis	7	Isomyia_tristis	Isomyia_tristis	NA	Isomyia_tristis
SAFRA2256_18_Rhiniinae	Rhiniinae	7	Isomyia_tristis	7	Isomyia_tristis	Isomyia_tristis	NA	Isomyia_tristis
SAFRA3346_18_Rhiniinae	Rhiniinae	7	Isomyia_tristis	7	Isomyia_tristis	Isomyia_tristis	NA	Isomyia_tristis
USA09_Isomyia_tristis_M_SouthAfrica	Isomyia_tristis	7	Isomyia_tristis	7	Isomyia_tristis	Isomyia_tristis	NA	Isomyia_tristis
USA10_Isomyia_tristis_F_SouthAfrica	Isomyia_tristis	7	Isomyia_tristis	7	Isomyia_tristis	Isomyia_tristis	NA	Isomyia_tristis
KY031774_Isomyia_verirecta	Isomyia_verirecta	74	Isomyia_verirecta	74	Isomyia_verirecta	Isomyia_verirecta	NA	Isomyia_verirecta
GQ409337_Metallea_erinacea	Metallea_erinacea	53	Metallea_erinacea	54	Metallea_erinacea	Metallea_erinacea	NA	Metallea_erinacea
ASMII1136_22_Rhiniinae	Rhiniinae	18	Metallea_incisuralis	18	Metallea_incisuralis	Metallea_incisuralis	Metallea sp	Metallea_spA (Metallea incisuralis - like)
ASMII1152_22_Rhiniinae	Rhiniinae	18	Metallea_incisuralis	18	Metallea_incisuralis	Metallea_incisuralis	Metallea sp	Metallea_spA (Metallea incisuralis - like)
ASMII12149_22_Rhiniinae	Rhiniinae	18	Metallea_incisuralis	18	Metallea_incisuralis	Metallea_incisuralis	Metallea sp	Metallea_spA (Metallea incisuralis - like)
ASMII1352_22_Rhiniinae	Rhiniinae	18	Metallea_incisuralis	18	Metallea_incisuralis	Metallea_incisuralis	Metallea sp	Metallea_spA (Metallea incisuralis - like)
ASMII3354_22_Rhiniinae	Rhiniinae	18	Metallea_incisuralis	18	Metallea_incisuralis	Metallea_incisuralis	Metallea sp	Metallea_spA (Metallea incisuralis - like)
ASMII3356_22_Rhiniinae	Rhiniinae	18	Metallea_incisuralis	18	Metallea_incisuralis	Metallea_incisuralis	Metallea sp	Metallea_spA (Metallea incisuralis - like)
ASMII4719_22_Rhiniinae	Rhiniinae	18	Metallea_incisuralis	18	Metallea_incisuralis	Metallea_incisuralis	Metallea sp	Metallea_spA (Metallea incisuralis - like)
ASMII4749_22_Rhiniinae	Rhiniinae	18	Metallea_incisuralis	18	Metallea_incisuralis	Metallea_incisuralis	Metallea sp	Metallea_spA (Metallea incisuralis - like)
DIQTB444_12_Rhiniinae	Rhiniinae	18	Metallea_incisuralis	18	Metallea_incisuralis	Metallea_incisuralis	Metallea sp	Metallea_spA (Metallea incisuralis - like)
GMAMI025_15_Rhiniinae	Rhiniinae	18	Metallea_incisuralis	18	Metallea_incisuralis	Metallea_incisuralis	Metallea sp	Metallea_spA (Metallea incisuralis - like)
GMAMJ034_15_Rhiniinae	Rhiniinae	18	Metallea_incisuralis	18	Metallea_incisuralis	Metallea_incisuralis	Metallea sp	Metallea_spA (Metallea incisuralis - like)
GMAML006_15_Rhiniinae	Rhiniinae	18	Metallea_incisuralis	18	Metallea_incisuralis	Metallea_incisuralis	Metallea sp	Metallea_spA (Metallea incisuralis - like)
GMAMS689_15_Rhiniinae	Rhiniinae	18	Metallea_incisuralis	18	Metallea_incisuralis	Metallea_incisuralis	Metallea sp	Metallea_spA (Metallea incisuralis - like)
GMAMT1498_16_Rhiniinae	Rhiniinae	18	Metallea_incisuralis	18	Metallea_incisuralis	Metallea_incisuralis	Metallea sp	Metallea_spA (Metallea incisuralis - like)
GMASF011_17_Rhiniinae	Rhiniinae	18	Metallea_incisuralis	18	Metallea_incisuralis	Metallea_incisuralis	Metallea sp	Metallea_spA (Metallea incisuralis - like)
ASMII4720_22_Rhiniinae	Rhiniinae	18	Metallea_incisuralis	18	Metallea_incisuralis	Metallea_sp	Metallea_sp	Metallea_spA (Metallea incisuralis - like)
ASMII4747_22_Rhiniinae	Rhiniinae	18	Metallea_incisuralis	18	Metallea_incisuralis	Metallea_sp	Metallea_sp	Metallea_spA (Metallea incisuralis - like)
ASMII4765_22_Rhiniinae	Rhiniinae	18	Metallea_incisuralis	18	Metallea_incisuralis	Metallea_sp	Metallea_sp	Metallea_spA (Metallea incisuralis - like)
ASMII3510_22_Rhiniinae	Rhiniinae	18	Metallea_incisuralis	18	Metallea_incisuralis	Metallea_sp	Metallea_sp	Metallea_spA (Metallea incisuralis - like)
GMAMC010_15_Rhiniinae	Rhiniinae	18	Metallea_incisuralis	18	Metallea_incisuralis	Metallea_sp	Metallea_sp	Metallea_spA (Metallea incisuralis - like)
GMAML005_15_Rhiniinae	Rhiniinae	18	Metallea_incisuralis	18	Metallea_incisuralis	Metallea_sp	Metallea_sp	Metallea_spA (Metallea incisuralis - like)
GMAMT1493_16_Rhiniinae	Rhiniinae	18	Metallea_incisuralis	18	Metallea_incisuralis	Metallea_sp	Metallea_sp	Metallea_spA (Metallea incisuralis - like)
GMAMT1494_16_Rhiniinae	Rhiniinae	18	Metallea_incisuralis	18	Metallea_incisuralis	Metallea_sp	Metallea_sp	Metallea_spA (Metallea incisuralis - like)
GMAMT1495_16_Rhiniinae	Rhiniinae	18	Metallea_incisuralis	18	Metallea_incisuralis	Metallea_sp	Metallea_sp	Metallea_spA (Metallea incisuralis - like)
ASMII10886_22_Rhiniinae	Rhiniinae	18	Metallea_incisuralis	18	Metallea_incisuralis	Metallea_sp	Metallea_sp	Metallea_spA (Metallea incisuralis - like)
ASMII10905_22_Rhiniinae	Rhiniinae	18	Metallea_incisuralis	18	Metallea_incisuralis	Metallea_sp	Metallea_sp	Metallea_spA (Metallea incisuralis - like)
ASMII1109_22_Rhiniinae	Rhiniinae	18	Metallea_incisuralis	18	Metallea_incisuralis	Metallea_sp	Metallea_sp	Metallea_spA (Metallea incisuralis - like)
ASMII1110_22_Rhiniinae	Rhiniinae	18	Metallea_incisuralis	18	Metallea_incisuralis	Metallea_sp	Metallea_sp	Metallea_spA (Metallea incisuralis - like)
ASMII1114_22_Rhiniinae	Rhiniinae	18	Metallea_incisuralis	18	Metallea_incisuralis	Metallea_sp	Metallea_sp	Metallea_spA (Metallea incisuralis - like)
ASMII1138_22_Rhiniinae	Rhiniinae	18	Metallea_incisuralis	18	Metallea_incisuralis	Metallea_sp	Metallea_sp	Metallea_spA (Metallea incisuralis - like)
ASMII1139_22_Rhiniinae	Rhiniinae	18	Metallea_incisuralis	18	Metallea_incisuralis	Metallea_sp	Metallea_sp	Metallea_spA (Metallea incisuralis - like)
ASMII1192_22_Rhiniinae	Rhiniinae	18	Metallea_incisuralis	18	Metallea_incisuralis	Metallea_sp	Metallea_sp	Metallea_spA (Metallea incisuralis - like)
ASMII2368_22_Rhiniinae	Rhiniinae	18	Metallea_incisuralis	18	Metallea_incisuralis	Metallea_sp	Metallea_sp	Metallea_spA (Metallea incisuralis - like)
ASMII2442_22_Rhiniinae	Rhiniinae	18	Metallea_incisuralis	18	Metallea_incisuralis	Metallea_sp	Metallea_sp	Metallea_spA (Metallea incisuralis - like)
ASMII2448_22_Rhiniinae	Rhiniinae	18	Metallea_incisuralis	18	Metallea_incisuralis	Metallea_sp	Metallea_sp	Metallea_spA (Metallea incisuralis - like)
ASMII2465_22_Rhiniinae	Rhiniinae	18	Metallea_incisuralis	18	Metallea_incisuralis	Metallea_sp	Metallea_sp	Metallea_spA (Metallea incisuralis - like)
ASMII3388_22_Rhiniinae	Rhiniinae	18	Metallea_incisuralis	18	Metallea_incisuralis	Metallea_sp	Metallea_sp	Metallea_spA (Metallea incisuralis - like)
ASMII3391_22_Rhiniinae	Rhiniinae	18	Metallea_incisuralis	18	Metallea_incisuralis	Metallea_sp	Metallea_sp	Metallea_spA (Metallea incisuralis - like)
ASMII3436_22_Rhiniinae	Rhiniinae	18	Metallea_incisuralis	18	Metallea_incisuralis	Metallea_sp	Metallea_sp	Metallea_spA (Metallea incisuralis - like)
ASMII3439_22_Rhiniinae	Rhiniinae	18	Metallea_incisuralis	18	Metallea_incisuralis	Metallea_sp	Metallea_sp	Metallea_spA (Metallea incisuralis - like)
ASMII6818_22_Rhiniinae	Rhiniinae	18	Metallea_incisuralis	18	Metallea_incisuralis	Metallea_sp	Metallea_sp	Metallea_spA (Metallea incisuralis - like)
ASMII6865_22_Rhiniinae	Rhiniinae	18	Metallea_incisuralis	18	Metallea_incisuralis	Metallea_sp	Metallea_sp	Metallea_spA (Metallea incisuralis - like)
ASMII7251_22_Rhiniinae	Rhiniinae	18	Metallea_incisuralis	18	Metallea_incisuralis	Metallea_sp	Metallea_sp	Metallea_spA (Metallea incisuralis - like)
ASMII7252_22_Rhiniinae	Rhiniinae	18	Metallea_incisuralis	18	Metallea_incisuralis	Metallea_sp	Metallea_sp	Metallea_spA (Metallea incisuralis - like)
ASMII7268_22_Rhiniinae	Rhiniinae	18	Metallea_incisuralis	18	Metallea_incisuralis	Metallea_sp	Metallea_sp	Metallea_spA (Metallea incisuralis - like)
ASMII7289_22_Rhiniinae	Rhiniinae	18	Metallea_incisuralis	18	Metallea_incisuralis	Metallea_sp	Metallea_sp	Metallea_spA (Metallea incisuralis - like)
ASMII7310_22_Rhiniinae	Rhiniinae	18	Metallea_incisuralis	18	Metallea_incisuralis	Metallea_sp	Metallea_sp	Metallea_spA (Metallea incisuralis - like)
AUSBC1389_12_Rhinia_COI_5P	Rhinia	18	Metallea_incisuralis	18	Metallea_incisuralis	Metallea_sp	Metallea_sp	Metallea_spA (Metallea incisuralis - like)
AUSBC1393_12_Rhinia_COI_5P	Rhinia	18	Metallea_incisuralis	18	Metallea_incisuralis	Metallea_sp	Metallea_sp	Metallea_spA (Metallea incisuralis - like)
AUSMG383_20_Rhiniinae	Rhiniinae	18	Metallea_incisuralis	18	Metallea_incisuralis	Metallea_sp	Metallea_sp	Metallea_spA (Metallea incisuralis - like)
AUSMG385_20_Rhiniinae	Rhiniinae	18	Metallea_incisuralis	18	Metallea_incisuralis	Metallea_sp	Metallea_sp	Metallea_spA (Metallea incisuralis - like)
AUSMG386_20_Rhiniinae	Rhiniinae	18	Metallea_incisuralis	18	Metallea_incisuralis	Metallea_sp	Metallea_sp	Metallea_spA (Metallea incisuralis - like)
DPAST1393_12_Rhinia_COI_5P	Rhinia	18	Metallea_incisuralis	18	Metallea_incisuralis	Metallea_sp	Metallea_sp	Metallea_spA (Metallea incisuralis - like)
GMAMH009_15_Rhiniinae	Rhiniinae	18	Metallea_incisuralis	18	Metallea_incisuralis	Metallea_sp	Metallea_sp	Metallea_spA (Metallea incisuralis - like)
GMAMJ027_15_Rhiniinae	Rhiniinae	18	Metallea_incisuralis	18	Metallea_incisuralis	Metallea_sp	Metallea_sp	Metallea_spA (Metallea incisuralis - like)
GMAMJ186_15_Rhiniinae	Rhiniinae	18	Metallea_incisuralis	18	Metallea_incisuralis	Metallea_sp	Metallea_sp	Metallea_spA (Metallea incisuralis - like)
GMAMM349_15_Rhiniinae	Rhiniinae	18	Metallea_incisuralis	18	Metallea_incisuralis	Metallea_sp	Metallea_sp	Metallea_spA (Metallea incisuralis - like)
GMAMN526_15_Rhiniinae	Rhiniinae	18	Metallea_incisuralis	18	Metallea_incisuralis	Metallea_sp	Metallea_sp	Metallea_spA (Metallea incisuralis - like)
GMAMS685_15_Rhiniinae	Rhiniinae	18	Metallea_incisuralis	18	Metallea_incisuralis	Metallea_sp	Metallea_sp	Metallea_spA (Metallea incisuralis - like)
GMAMS688_15_Rhiniinae	Rhiniinae	18	Metallea_incisuralis	18	Metallea_incisuralis	Metallea_sp	Metallea_sp	Metallea_spA (Metallea incisuralis - like)
GMAMS735_15_Rhiniinae	Rhiniinae	18	Metallea_incisuralis	18	Metallea_incisuralis	Metallea_sp	Metallea_sp	Metallea_spA (Metallea incisuralis - like)
GMAMS750_15_Rhiniinae	Rhiniinae	18	Metallea_incisuralis	18	Metallea_incisuralis	Metallea_sp	Metallea_sp	Metallea_spA (Metallea incisuralis - like)
GMAMS766_15_Rhiniinae	Rhiniinae	18	Metallea_incisuralis	18	Metallea_incisuralis	Metallea_sp	Metallea_sp	Metallea_spA (Metallea incisuralis - like)
GMCWK043_15_Rhiniinae	Rhiniinae	18	Metallea_incisuralis	18	Metallea_incisuralis	Metallea_sp	Metallea_sp	Metallea_spA (Metallea incisuralis - like)
GMCWM164_15_Rhiniinae	Rhiniinae	18	Metallea_incisuralis	18	Metallea_incisuralis	Metallea_sp	Metallea_sp	Metallea_spA (Metallea incisuralis - like)
GMCWN700_15_Rhiniinae	Rhiniinae	18	Metallea_incisuralis	18	Metallea_incisuralis	Metallea_sp	Metallea_sp	Metallea_spA (Metallea incisuralis - like)
GMCWO139_15_Rhiniinae	Rhiniinae	18	Metallea_incisuralis	18	Metallea_incisuralis	Metallea_sp	Metallea_sp	Metallea_spA (Metallea incisuralis - like)
GMCWO140_15_Rhiniinae	Rhiniinae	18	Metallea_incisuralis	18	Metallea_incisuralis	Metallea_sp	Metallea_sp	Metallea_spA (Metallea incisuralis - like)
GMCWP067_15_Rhiniinae	Rhiniinae	18	Metallea_incisuralis	18	Metallea_incisuralis	Metallea_sp	Metallea_sp	Metallea_spA (Metallea incisuralis - like)
HM399342_Metallea_incisuralis	Metallea_incisuralis	18	Metallea_incisuralis	18	Metallea_incisuralis	Metallea_sp	Metallea_sp	Metallea_spA (Metallea incisuralis - like)
HM399345_Metallea_incisuralis	Metallea_incisuralis	18	Metallea_incisuralis	18	Metallea_incisuralis	Metallea_sp	Metallea_sp	Metallea_spA (Metallea incisuralis - like)
HM399346_Metallea_incisuralis	Metallea_incisuralis	18	Metallea_incisuralis	18	Metallea_incisuralis	Metallea_sp	Metallea_sp	Metallea_spA (Metallea incisuralis - like)
GMBCC1933_15_Rhiniinae	Rhiniinae	34	Rhiniinae_sp2	34	Rhiniinae_sp2	Metallea_spB	Metallea_spB	Metallea_spB
GMBCE2167_15_Rhiniinae	Rhiniinae	34	Rhiniinae_sp2	34	Rhiniinae_sp2	Metallea_spB	Metallea_spB	Metallea_spB
GMPBB006_18_Rhiniinae	Rhiniinae	34	Rhiniinae_sp2	34	Rhiniinae_sp2	Metallea_spB	Metallea_spB	Metallea_spB
GMPBH538_18_Rhiniinae	Rhiniinae	34	Rhiniinae_sp2	34	Rhiniinae_sp2	Metallea_spB	Metallea_spB	Metallea_spB
GMPBK157_18_Rhiniinae	Rhiniinae	34	Rhiniinae_sp2	34	Rhiniinae_sp2	Metallea_spB	Metallea_spB	Metallea_spB
GMPBK161_18_Rhiniinae	Rhiniinae	34	Rhiniinae_sp2	34	Rhiniinae_sp2	Metallea_spB	Metallea_spB	Metallea_spB
GMPBK2803_18_Rhiniinae	Rhiniinae	34	Rhiniinae_sp2	34	Rhiniinae_sp2	Metallea_spB	Metallea_spB	Metallea_spB
PLABN218_19_Rhiniinae	Rhiniinae	83	Rhiniinae_sp22	82	Rhiniinae_sp22	Rhiniinae_sp22	non-Rhiniinae	non-Rhiniinae (Neotropical Fauna)
PLLBG1418_20_Rhiniinae	Rhiniinae	83	Rhiniinae_sp22	82	Rhiniinae_sp22	Rhiniinae_sp22	non-Rhiniinae	non-Rhiniinae (Neotropical Fauna)
PLRCH080_20_Rhiniinae	Rhiniinae	83	Rhiniinae_sp22	82	Rhiniinae_sp22	Rhiniinae_sp22	non-Rhiniinae	non-Rhiniinae (Neotropical Fauna)
1279A02_Rhinia_apicalis_M_Ghana	Rhinia_apicalis	2	Rhinia_spp	2	Rhinia_spp	Rhiniinae_spp	NA	Rhinia_spp
1279A03_Rhinia_apicalis_M_Togo	Rhinia_apicalis	2	Rhinia_spp	2	Rhinia_spp	Rhiniinae_spp	NA	Rhinia_spp
1279A04_Rhinia_cf_apicalis_F_Togo	Rhinia_cf_apicalis	2	Rhinia_spp	2	Rhinia_spp	Rhiniinae_spp	NA	Rhinia_spp
1279A05_Rhinia_cf_apicalis_F_Togo	Rhinia_cf_apicalis	2	Rhinia_spp	2	Rhinia_spp	Rhiniinae_spp	NA	Rhinia_spp
1279A06_Rhinia_cf_apicalis_F_Togo	Rhinia_cf_apicalis	2	Rhinia_spp	2	Rhinia_spp	Rhiniinae_spp	NA	Rhinia_spp
1279B01_Rhinia_cf_apicalis_F_Togo	Rhinia_cf_apicalis	2	Rhinia_spp	2	Rhinia_spp	Rhiniinae_spp	NA	Rhinia_spp
1279B02_Rhinia_sp1_M_Togo	Rhinia_sp1	2	Rhinia_spp	2	Rhinia_spp	Rhiniinae_spp	NA	Rhinia_spp
1279B03_Rhinia_cf_apicalis_F_Togo	Rhinia_cf_apicalis	2	Rhinia_spp	2	Rhinia_spp	Rhiniinae_spp	NA	Rhinia_spp
1279B06_Rhinia_cf_apicalis_F_Togo	Rhinia_cf_apicalis	2	Rhinia_spp	2	Rhinia_spp	Rhiniinae_spp	NA	Rhinia_spp
1279B07_Rhinia_sp3_M_Togo	Rhinia_sp3	2	Rhinia_spp	2	Rhinia_spp	Rhiniinae_spp	NA	Rhinia_spp
1279B08_Rhinia_cf_apicalis_F_Togo	Rhinia_cf_apicalis	2	Rhinia_spp	2	Rhinia_spp	Rhiniinae_spp	NA	Rhinia_spp
1279C02_Rhinia_cf_apicalis_F_Togo	Rhinia_cf_apicalis	2	Rhinia_spp	2	Rhinia_spp	Rhiniinae_spp	NA	Rhinia_spp
1279C03_Rhinia_cf_apicalis_F_Togo	Rhinia_cf_apicalis	2	Rhinia_spp	2	Rhinia_spp	Rhiniinae_spp	NA	Rhinia_spp
1279C04_Rhinia_apicalis_M_Togo	Rhinia_apicalis	2	Rhinia_spp	2	Rhinia_spp	Rhiniinae_spp	NA	Rhinia_spp
1279C05_Rhinia_sp8_M_Togo	Rhinia_sp8	2	Rhinia_spp	2	Rhinia_spp	Rhiniinae_spp	NA	Rhinia_spp
1279C07_Rhinia_apicalis_M_Togo	Rhinia_apicalis	2	Rhinia_spp	2	Rhinia_spp	Rhiniinae_spp	NA	Rhinia_spp
1279C08_Rhinia_cf_apicalis_F_Togo	Rhinia_cf_apicalis	2	Rhinia_spp	2	Rhinia_spp	Rhiniinae_spp	NA	Rhinia_spp
1279E02_Rhinia_cf_apicalis_F_Togo	Rhinia_cf_apicalis	2	Rhinia_spp	2	Rhinia_spp	Rhiniinae_spp	NA	Rhinia_spp
1279E03_Rhinia_apicalis_M_Ghana	Rhinia_apicalis	2	Rhinia_spp	2	Rhinia_spp	Rhiniinae_spp	NA	Rhinia_spp
1279E04_Rhinia_cf_apicalis_F_Ghana	Rhinia_cf_apicalis	2	Rhinia_spp	2	Rhinia_spp	Rhiniinae_spp	NA	Rhinia_spp
1279E08_Rhinia_cf_apicalis_F_Ghana	Rhinia_cf_apicalis	2	Rhinia_spp	2	Rhinia_spp	Rhiniinae_spp	NA	Rhinia_spp
1279F02_Rhinia_cf_apicalis_F_Ghana	Rhinia_cf_apicalis	2	Rhinia_spp	2	Rhinia_spp	Rhiniinae_spp	NA	Rhinia_spp
1279F03_Rhinia_sp7_F_Ghana	Rhinia_sp7	2	Rhinia_spp	2	Rhinia_spp	Rhiniinae_spp	NA	Rhinia_spp
1279F04_Rhinia_sp4_F_Ghana	Rhinia_sp4	2	Rhinia_spp	2	Rhinia_spp	Rhiniinae_spp	NA	Rhinia_spp
1279F05_Rhinia_sp6_F_Ghana	Rhinia_sp6	2	Rhinia_spp	2	Rhinia_spp	Rhiniinae_spp	NA	Rhinia_spp
1279F06_Rhinia_apicalis_M_Ghana	Rhinia_apicalis	2	Rhinia_spp	2	Rhinia_spp	Rhiniinae_spp	NA	Rhinia_spp
1282A08_Rhinia_cf_apicalis_M_SouthAfrica	Rhinia_cf_apicalis	2	Rhinia_spp	2	Rhinia_spp	Rhiniinae_spp	NA	Rhinia_spp
1282B06_Rhinia_apicalis_M_SouthAfrica	Rhinia_apicalis	2	Rhinia_spp	2	Rhinia_spp	Rhiniinae_spp	NA	Rhinia_spp
1282C07_Rhinia_sp5_M_SouthAfrica	Rhinia_sp5	2	Rhinia_spp	2	Rhinia_spp	Rhiniinae_spp	NA	Rhinia_spp
ETKD1032_13_Rhiniinae	Rhinninae	2	Rhinia_spp	2	Rhinia_spp	Rhiniinae_spp	NA	Rhinia_spp
ETKD613_12_Rhiniinae	Rhinninae	2	Rhinia_spp	2	Rhinia_spp	Rhiniinae_spp	NA	Rhinia_spp
ETKD633_12_Rhiniinae	Rhinninae	2	Rhinia_spp	2	Rhinia_spp	Rhiniinae_spp	NA	Rhinia_spp
ETKD788_13_Rhiniinae	Rhinninae	2	Rhinia_spp	2	Rhinia_spp	Rhiniinae_spp	NA	Rhinia_spp
JQ246692_Rhinia_sp	Rhinia	2	Rhinia_spp	2	Rhinia_spp	Rhiniinae_spp	NA	Rhinia_spp
K4_Rhinia_sp9_F_Tanzania	Rhinia_sp9	2	Rhinia_spp	2	Rhinia_spp	Rhiniinae_spp	NA	Rhinia_spp
KMPGS994_19_Rhiniinae	Rhinninae	2	Rhinia_spp	2	Rhinia_spp	Rhiniinae_spp	NA	Rhinia_spp
KMPHO045_19_Rhiniinae	Rhinninae	2	Rhinia_spp	2	Rhinia_spp	Rhiniinae_spp	NA	Rhinia_spp
KMPIQ037_19_Rhiniinae	Rhinninae	2	Rhinia_spp	2	Rhinia_spp	Rhiniinae_spp	NA	Rhinia_spp
KMPJQ074_19_Rhiniinae	Rhinninae	2	Rhinia_spp	2	Rhinia_spp	Rhiniinae_spp	NA	Rhinia_spp
KMPJV085_19_Rhiniinae	Rhinninae	2	Rhinia_spp	2	Rhinia_spp	Rhiniinae_spp	NA	Rhinia_spp
KMPLJ134_19_Rhinia_COI_5P	Rhinia	2	Rhinia_spp	2	Rhinia_spp	Rhiniinae_spp	NA	Rhinia_spp
KMPNJ009_19_Rhiniinae	Rhinninae	2	Rhinia_spp	2	Rhinia_spp	Rhiniinae_spp	NA	Rhinia_spp
KMPWO024_19_Rhiniinae	Rhinninae	2	Rhinia_spp	2	Rhinia_spp	Rhiniinae_spp	NA	Rhinia_spp
KMTTJ070_19_Rhinia_COI_5P	Rhinia	2	Rhinia_spp	2	Rhinia_spp	Rhiniinae_spp	NA	Rhinia_spp
KX054613_Rhiniidae_sp	Rhinninae	2	Rhinia_spp	2	Rhinia_spp	Rhiniinae_spp	NA	Rhinia_spp
R12_Rhinia_apicalis_F_Namibia	Rhinia_apicalis	2	Rhinia_spp	2	Rhinia_spp	Rhiniinae_spp	NA	Rhinia_spp
R18_Rhinia_apicalis_M_Togo	Rhinia_apicalis	2	Rhinia_spp	2	Rhinia_spp	Rhiniinae_spp	NA	Rhinia_spp
R2_Rhinia_sp2_F_Burundi	Rhinia_sp2	84	Rhinia_sp2	2	Rhinia_spp	Rhiniinae_spp	NA	Rhinia_spp
R24_Rhinia_apicalis_F_Namibia	Rhinia_apicalis	2	Rhinia_spp	2	Rhinia_spp	Rhiniinae_spp	NA	Rhinia_spp
R3_Rhinia_coxendix_M_DRCongo	Rhinia_coxendix	2	Rhinia_spp	2	Rhinia_spp	Rhiniinae_spp	NA	Rhinia_spp
USA11_Rhiniaa_apicalis_F_Kenya	Rhinia_apicalis	2	Rhinia_spp	2	Rhinia_spp	Rhiniinae_spp	NA	Rhinia_spp
GMPBK162_18_Rhiniinae	Rhiniinae	50	Rhiniinae_sp13	51	Rhiniinae_sp13	Rhiniinae_spA	NA	Rhiniinae_spA
GMPBK2183_18_Rhiniinae	Rhiniinae	50	Rhiniinae_sp13	51	Rhiniinae_sp13	Rhiniinae_spA	NA	Rhiniinae_spA
GMPBK2200_18_Rhiniinae	Rhiniinae	50	Rhiniinae_sp13	51	Rhiniinae_sp13	Rhiniinae_spA	NA	Rhiniinae_spA
GMPBK2780_18_Rhiniinae	Rhiniinae	50	Rhiniinae_sp13	51	Rhiniinae_sp13	Rhiniinae_spA	NA	Rhiniinae_spA
GMPBK3490_18_Rhiniinae	Rhiniinae	50	Rhiniinae_sp13	51	Rhiniinae_sp13	Rhiniinae_spA	NA	Rhiniinae_spA
GMPBL070_18_Rhiniinae	Rhiniinae	50	Rhiniinae_sp13	51	Rhiniinae_sp13	Rhiniinae_spA	NA	Rhiniinae_spA
GMPBL142_18_Rhiniinae	Rhiniinae	50	Rhiniinae_sp13	51	Rhiniinae_sp13	Rhiniinae_spA	NA	Rhiniinae_spA
GMPBM134_18_Rhiniinae	Rhiniinae	50	Rhiniinae_sp13	51	Rhiniinae_sp13	Rhiniinae_spA	NA	Rhiniinae_spA
GMPBN017_18_Rhiniinae	Rhiniinae	50	Rhiniinae_sp13	51	Rhiniinae_sp13	Rhiniinae_spA	NA	Rhiniinae_spA
GMPBP099_18_Rhiniinae	Rhiniinae	50	Rhiniinae_sp13	51	Rhiniinae_sp13	Rhiniinae_spA	NA	Rhiniinae_spA
GMPBW002_18_Rhiniinae	Rhiniinae	50	Rhiniinae_sp13	51	Rhiniinae_sp13	Rhiniinae_spA	NA	Rhiniinae_spA
KMPIU596_19_Rhiniinae	Rhiniinae	68	Rhiniinae_sp19	68	Rhiniinae_sp19	Rhiniinae	NA	Rhiniinae (KMPIU596_19)
GMSJK001_18_Rhiniinae	Rhiniinae	52	Rhiniinae_sp15	53	Rhiniinae_sp15	Rhyncomya_spA_(close_R.soyauxi)	Rhyncomya_spA_(close_R.soyauxi)	Rhyncomya_spA_(close_R.soyauxi)
GMSJN092_18_Rhiniinae	Rhiniinae	52	Rhiniinae_sp15	53	Rhiniinae_sp15	Rhyncomya_spA_(close_R.soyauxi)	Rhyncomya_spA_(close_R.soyauxi)	Rhyncomya_spA_(close_R.soyauxi)
GMSJR1132_18_Rhiniinae	Rhiniinae	52	Rhiniinae_sp15	53	Rhiniinae_sp15	Rhyncomya_spA_(close_R.soyauxi)	Rhyncomya_spA_(close_R.soyauxi)	Rhyncomya_spA_(close_R.soyauxi)
GMSJR1197_18_Rhiniinae	Rhiniinae	52	Rhiniinae_sp15	53	Rhiniinae_sp15	Rhyncomya_spA_(close_R.soyauxi)	Rhyncomya_spA_(close_R.soyauxi)	Rhyncomya_spA_(close_R.soyauxi)
GMSJS033_18_Rhiniinae	Rhiniinae	52	Rhiniinae_sp15	53	Rhiniinae_sp15	Rhyncomya_spA_(close_R.soyauxi)	Rhyncomya_spA_(close_R.soyauxi)	Rhyncomya_spA_(close_R.soyauxi)
GMSJT006_18_Rhiniinae	Rhiniinae	52	Rhiniinae_sp15	53	Rhiniinae_sp15	Rhyncomya_spA_(close_R.soyauxi)	Rhyncomya_spA_(close_R.soyauxi)	Rhyncomya_spA_(close_R.soyauxi)
GMSJV004_18_Rhiniinae	Rhiniinae	52	Rhiniinae_sp15	53	Rhiniinae_sp15	Rhyncomya_spA_(close_R.soyauxi)	Rhyncomya_spA_(close_R.soyauxi)	Rhyncomya_spA_(close_R.soyauxi)
KMPAL1308_19_Rhiniinae	Rhiniinae	65	Rhyncomya_cassotis	42	Rhyncomya_cassotis	Rhyncomya_cassotis	NA	Rhyncomya_cassotis
KMPCO427_19_Rhiniinae	Rhiniinae	65	Rhyncomya_cassotis	42	Rhyncomya_cassotis	Rhyncomya_cassotis	NA	Rhyncomya_cassotis
KMPCP599_19_Rhiniinae	Rhiniinae	65	Rhyncomya_cassotis	42	Rhyncomya_cassotis	Rhyncomya_cassotis	NA	Rhyncomya_cassotis
KMPDA277_19_Rhiniinae	Rhiniinae	65	Rhyncomya_cassotis	42	Rhyncomya_cassotis	Rhyncomya_cassotis	NA	Rhyncomya_cassotis
KMPDB257_19_Rhiniinae	Rhiniinae	65	Rhyncomya_cassotis	42	Rhyncomya_cassotis	Rhyncomya_cassotis	NA	Rhyncomya_cassotis
KMPDD117_19_Rhiniinae	Rhiniinae	65	Rhyncomya_cassotis	42	Rhyncomya_cassotis	Rhyncomya_cassotis	NA	Rhyncomya_cassotis
KMPDD145_19_Rhiniinae	Rhiniinae	65	Rhyncomya_cassotis	42	Rhyncomya_cassotis	Rhyncomya_cassotis	NA	Rhyncomya_cassotis
KMPDI168_19_Rhiniinae	Rhiniinae	65	Rhyncomya_cassotis	42	Rhyncomya_cassotis	Rhyncomya_cassotis	NA	Rhyncomya_cassotis
KMPDI407_19_Rhiniinae	Rhiniinae	65	Rhyncomya_cassotis	42	Rhyncomya_cassotis	Rhyncomya_cassotis	NA	Rhyncomya_cassotis
KMPUA165_18_Rhiniinae	Rhiniinae	65	Rhyncomya_cassotis	42	Rhyncomya_cassotis	Rhyncomya_cassotis	NA	Rhyncomya_cassotis
KMPUC1609_18_Rhiniinae	Rhiniinae	65	Rhyncomya_cassotis	42	Rhyncomya_cassotis	Rhyncomya_cassotis	NA	Rhyncomya_cassotis
KMPUC2839_18_Rhiniinae	Rhiniinae	65	Rhyncomya_cassotis	42	Rhyncomya_cassotis	Rhyncomya_cassotis	NA	Rhyncomya_cassotis
KMPUD4445_19_Rhiniinae	Rhiniinae	65	Rhyncomya_cassotis	42	Rhyncomya_cassotis	Rhyncomya_cassotis	NA	Rhyncomya_cassotis
KMPUD4511_19_Rhiniinae	Rhiniinae	65	Rhyncomya_cassotis	42	Rhyncomya_cassotis	Rhyncomya_cassotis	NA	Rhyncomya_cassotis
KMPUH228_19_Rhiniinae	Rhiniinae	65	Rhyncomya_cassotis	42	Rhyncomya_cassotis	Rhyncomya_cassotis	NA	Rhyncomya_cassotis
KMPUH247_19_Rhiniinae	Rhiniinae	65	Rhyncomya_cassotis	42	Rhyncomya_cassotis	Rhyncomya_cassotis	NA	Rhyncomya_cassotis
KMPUI083_19_Rhiniinae	Rhiniinae	65	Rhyncomya_cassotis	42	Rhyncomya_cassotis	Rhyncomya_cassotis	NA	Rhyncomya_cassotis
KMPUI085_19_Rhiniinae	Rhiniinae	65	Rhyncomya_cassotis	42	Rhyncomya_cassotis	Rhyncomya_cassotis	NA	Rhyncomya_cassotis
KMPUI135_19_Rhiniinae	Rhiniinae	65	Rhyncomya_cassotis	42	Rhyncomya_cassotis	Rhyncomya_cassotis	NA	Rhyncomya_cassotis
KMPUI166_19_Rhiniinae	Rhiniinae	65	Rhyncomya_cassotis	42	Rhyncomya_cassotis	Rhyncomya_cassotis	NA	Rhyncomya_cassotis
KMPUI178_19_Rhiniinae	Rhiniinae	65	Rhyncomya_cassotis	42	Rhyncomya_cassotis	Rhyncomya_cassotis	NA	Rhyncomya_cassotis
KMPVJ250_19_Rhiniinae	Rhiniinae	65	Rhyncomya_cassotis	42	Rhyncomya_cassotis	Rhyncomya_cassotis	NA	Rhyncomya_cassotis
SAFRA1138_18_Rhiniinae	Rhiniinae	65	Rhyncomya_cassotis	42	Rhyncomya_cassotis	Rhyncomya_cassotis	NA	Rhyncomya_cassotis
Y35_Rhyncomya_cassotis_M_Malawi	Rhyncomya_cassotis	65	Rhyncomya_cassotis	42	Rhyncomya_cassotis	Rhyncomya_cassotis	NA	Rhyncomya_cassotis
Y36_Rhyncomya_sp11_cf_cassotis_M_Togo	Rhyncomya_sp11_cf_cassotis	65	Rhyncomya_cassotis	42	Rhyncomya_cassotis	Rhyncomya_cassotis	NA	Rhyncomya_cassotis
Y37_Rhyncomya_sp12_cf_cassotis_M_Zambia	Rhyncomya_sp12_cf_cassotis	65	Rhyncomya_cassotis	42	Rhyncomya_cassotis	Rhyncomya_cassotis	NA	Rhyncomya_cassotis
Y38_Rhyncomya_cassotis_F_Malawi	Rhyncomya_cassotis	65	Rhyncomya_cassotis	42	Rhyncomya_cassotis	Rhyncomya_cassotis	NA	Rhyncomya_cassotis
Y39_Rhyncomya_cassotis_F_Namibia	Rhyncomya_cassotis	65	Rhyncomya_cassotis	42	Rhyncomya_cassotis	Rhyncomya_cassotis	NA	Rhyncomya_cassotis
Y41_Rhyncomya_sp1_F_Cameroon	Rhyncomya_sp1	65	Rhyncomya_cassotis	42	Rhyncomya_cassotis	Rhyncomya_cassotis	NA	Rhyncomya_cassotis
Y56_Rhyncomya_sp19_F_Cameroon	Rhyncomya_sp19	65	Rhyncomya_cassotis	42	Rhyncomya_cassotis	Rhyncomya_cassotis	NA	Rhyncomya_cassotis
MN868846_Rhyncomya_columbina	Rhyncomya_columbina	81	Rhyncomya_columbina	80	Rhyncomya_columbina	Rhyncomya_columbina	NA	Rhyncomya_columbina
Y47_Rhyncomya_dasyops_F_SouthAfrica	Rhyncomya_dasyops	92	Rhyncomya_dasyops	90	Rhyncomya_dasyops	Rhyncomya_dasyops	NA	Rhyncomya_dasyops
MN868726_Rhyncomya_felina	Rhyncomya_felina	80	Rhyncomya_felina	79	Rhyncomya_felina	Rhyncomya_felina	NA	Rhyncomya_felina
GMKMA582_15_Rhiniinae	Rhiniinae	41	Rhyncomya_forcipata	41	Rhyncomya_forcipata	Rhyncomya_forcipata	NA	Rhyncomya_forcipata
GMKMA593_15_Rhiniinae	Rhiniinae	41	Rhyncomya_forcipata	41	Rhyncomya_forcipata	Rhyncomya_forcipata	NA	Rhyncomya_forcipata
GMKMF022_15_Rhiniinae	Rhiniinae	41	Rhyncomya_forcipata	41	Rhyncomya_forcipata	Rhyncomya_forcipata	NA	Rhyncomya_forcipata
GMKMG357_15_Rhiniinae	Rhiniinae	41	Rhyncomya_forcipata	41	Rhyncomya_forcipata	Rhyncomya_forcipata	NA	Rhyncomya_forcipata
GMKMJ917_15_Rhiniinae	Rhiniinae	41	Rhyncomya_forcipata	41	Rhyncomya_forcipata	Rhyncomya_forcipata	NA	Rhyncomya_forcipata
GMKMJ926_15_Rhiniinae	Rhiniinae	41	Rhyncomya_forcipata	41	Rhyncomya_forcipata	Rhyncomya_forcipata	NA	Rhyncomya_forcipata
GMKML237_15_Rhiniinae	Rhiniinae	41	Rhyncomya_forcipata	41	Rhyncomya_forcipata	Rhyncomya_forcipata	NA	Rhyncomya_forcipata
GMKMN024_15_Rhiniinae	Rhiniinae	41	Rhyncomya_forcipata	41	Rhyncomya_forcipata	Rhyncomya_forcipata	NA	Rhyncomya_forcipata
GMKMT173_15_Rhiniinae	Rhiniinae	41	Rhyncomya_forcipata	41	Rhyncomya_forcipata	Rhyncomya_forcipata	NA	Rhyncomya_forcipata
GMKMT200_15_Rhiniinae	Rhiniinae	41	Rhyncomya_forcipata	41	Rhyncomya_forcipata	Rhyncomya_forcipata	NA	Rhyncomya_forcipata
GMKMU731_15_Rhiniinae	Rhiniinae	41	Rhyncomya_forcipata	41	Rhyncomya_forcipata	Rhyncomya_forcipata	NA	Rhyncomya_forcipata
GMKMV452_15_Rhiniinae	Rhiniinae	41	Rhyncomya_forcipata	41	Rhyncomya_forcipata	Rhyncomya_forcipata	NA	Rhyncomya_forcipata
GMKMW2218_15_Rhiniinae	Rhiniinae	41	Rhyncomya_forcipata	41	Rhyncomya_forcipata	Rhyncomya_forcipata	NA	Rhyncomya_forcipata
GMKMW2269_15_Rhiniinae	Rhiniinae	41	Rhyncomya_forcipata	41	Rhyncomya_forcipata	Rhyncomya_forcipata	NA	Rhyncomya_forcipata
KMPAB4626_18_Rhiniinae	Rhiniinae	41	Rhyncomya_forcipata	41	Rhyncomya_forcipata	Rhyncomya_forcipata	NA	Rhyncomya_forcipata
KMPAH3838_19_Rhiniinae	Rhiniinae	41	Rhyncomya_forcipata	41	Rhyncomya_forcipata	Rhyncomya_forcipata	NA	Rhyncomya_forcipata
KMPAH3841_19_Rhiniinae	Rhiniinae	41	Rhyncomya_forcipata	41	Rhyncomya_forcipata	Rhyncomya_forcipata	NA	Rhyncomya_forcipata
KMPAH3842_19_Rhiniinae	Rhiniinae	41	Rhyncomya_forcipata	41	Rhyncomya_forcipata	Rhyncomya_forcipata	NA	Rhyncomya_forcipata
KMPAH3845_19_Rhiniinae	Rhiniinae	41	Rhyncomya_forcipata	41	Rhyncomya_forcipata	Rhyncomya_forcipata	NA	Rhyncomya_forcipata
KMPAJ027_19_Rhiniinae	Rhiniinae	41	Rhyncomya_forcipata	41	Rhyncomya_forcipata	Rhyncomya_forcipata	NA	Rhyncomya_forcipata
KMPAL3481_19_Rhiniinae	Rhiniinae	41	Rhyncomya_forcipata	41	Rhyncomya_forcipata	Rhyncomya_forcipata	NA	Rhyncomya_forcipata
KMPAL3492_19_Rhiniinae	Rhiniinae	41	Rhyncomya_forcipata	41	Rhyncomya_forcipata	Rhyncomya_forcipata	NA	Rhyncomya_forcipata
KMPAL3503_19_Rhiniinae	Rhiniinae	41	Rhyncomya_forcipata	41	Rhyncomya_forcipata	Rhyncomya_forcipata	NA	Rhyncomya_forcipata
KMPAL3513_19_Rhiniinae	Rhiniinae	41	Rhyncomya_forcipata	41	Rhyncomya_forcipata	Rhyncomya_forcipata	NA	Rhyncomya_forcipata
KMPAL3514_19_Rhiniinae	Rhiniinae	41	Rhyncomya_forcipata	41	Rhyncomya_forcipata	Rhyncomya_forcipata	NA	Rhyncomya_forcipata
KMPAL3530_19_Rhiniinae	Rhiniinae	41	Rhyncomya_forcipata	41	Rhyncomya_forcipata	Rhyncomya_forcipata	NA	Rhyncomya_forcipata
KMPAL3541_19_Rhiniinae	Rhiniinae	41	Rhyncomya_forcipata	41	Rhyncomya_forcipata	Rhyncomya_forcipata	NA	Rhyncomya_forcipata
KMPAL3545_19_Rhiniinae	Rhiniinae	41	Rhyncomya_forcipata	41	Rhyncomya_forcipata	Rhyncomya_forcipata	NA	Rhyncomya_forcipata
KMPAL3574_19_Rhiniinae	Rhiniinae	41	Rhyncomya_forcipata	41	Rhyncomya_forcipata	Rhyncomya_forcipata	NA	Rhyncomya_forcipata
KMPAL3593_19_Rhiniinae	Rhiniinae	41	Rhyncomya_forcipata	41	Rhyncomya_forcipata	Rhyncomya_forcipata	NA	Rhyncomya_forcipata
KMPAL3764_19_Rhiniinae	Rhiniinae	41	Rhyncomya_forcipata	41	Rhyncomya_forcipata	Rhyncomya_forcipata	NA	Rhyncomya_forcipata
KMPAL3769_19_Rhiniinae	Rhiniinae	41	Rhyncomya_forcipata	41	Rhyncomya_forcipata	Rhyncomya_forcipata	NA	Rhyncomya_forcipata
KMPAL3773_19_Rhiniinae	Rhiniinae	41	Rhyncomya_forcipata	41	Rhyncomya_forcipata	Rhyncomya_forcipata	NA	Rhyncomya_forcipata
KMPAL3775_19_Rhiniinae	Rhiniinae	41	Rhyncomya_forcipata	41	Rhyncomya_forcipata	Rhyncomya_forcipata	NA	Rhyncomya_forcipata
KMPAL3778_19_Rhiniinae	Rhiniinae	41	Rhyncomya_forcipata	41	Rhyncomya_forcipata	Rhyncomya_forcipata	NA	Rhyncomya_forcipata
KMPCK025_19_Rhiniinae	Rhiniinae	41	Rhyncomya_forcipata	41	Rhyncomya_forcipata	Rhyncomya_forcipata	NA	Rhyncomya_forcipata
KMPCO422_19_Rhiniinae	Rhiniinae	41	Rhyncomya_forcipata	41	Rhyncomya_forcipata	Rhyncomya_forcipata	NA	Rhyncomya_forcipata
KMPCO426_19_Rhiniinae	Rhiniinae	41	Rhyncomya_forcipata	41	Rhyncomya_forcipata	Rhyncomya_forcipata	NA	Rhyncomya_forcipata
KMPCP586_19_Rhiniinae	Rhiniinae	41	Rhyncomya_forcipata	41	Rhyncomya_forcipata	Rhyncomya_forcipata	NA	Rhyncomya_forcipata
KMPDD074_19_Rhiniinae	Rhiniinae	41	Rhyncomya_forcipata	41	Rhyncomya_forcipata	Rhyncomya_forcipata	NA	Rhyncomya_forcipata
KMPDD134_19_Rhiniinae	Rhiniinae	41	Rhyncomya_forcipata	41	Rhyncomya_forcipata	Rhyncomya_forcipata	NA	Rhyncomya_forcipata
KMPDE072_19_Rhiniinae	Rhiniinae	41	Rhyncomya_forcipata	41	Rhyncomya_forcipata	Rhyncomya_forcipata	NA	Rhyncomya_forcipata
KMPDF1896_19_Rhiniinae	Rhiniinae	41	Rhyncomya_forcipata	41	Rhyncomya_forcipata	Rhyncomya_forcipata	NA	Rhyncomya_forcipata
KMPDG117_19_Rhiniinae	Rhiniinae	41	Rhyncomya_forcipata	41	Rhyncomya_forcipata	Rhyncomya_forcipata	NA	Rhyncomya_forcipata
KMPDG163_19_Rhiniinae	Rhiniinae	41	Rhyncomya_forcipata	41	Rhyncomya_forcipata	Rhyncomya_forcipata	NA	Rhyncomya_forcipata
KMPDH073_19_Rhiniinae	Rhiniinae	41	Rhyncomya_forcipata	41	Rhyncomya_forcipata	Rhyncomya_forcipata	NA	Rhyncomya_forcipata
KMPDH075_19_Rhiniinae	Rhiniinae	41	Rhyncomya_forcipata	41	Rhyncomya_forcipata	Rhyncomya_forcipata	NA	Rhyncomya_forcipata
KMPDI163_19_Rhiniinae	Rhiniinae	41	Rhyncomya_forcipata	41	Rhyncomya_forcipata	Rhyncomya_forcipata	NA	Rhyncomya_forcipata
KMPDI190_19_Rhiniinae	Rhiniinae	41	Rhyncomya_forcipata	41	Rhyncomya_forcipata	Rhyncomya_forcipata	NA	Rhyncomya_forcipata
KMPDI213_19_Rhiniinae	Rhiniinae	41	Rhyncomya_forcipata	41	Rhyncomya_forcipata	Rhyncomya_forcipata	NA	Rhyncomya_forcipata
KMPDI220_19_Rhiniinae	Rhiniinae	41	Rhyncomya_forcipata	41	Rhyncomya_forcipata	Rhyncomya_forcipata	NA	Rhyncomya_forcipata
KMPDI414_19_Rhiniinae	Rhiniinae	41	Rhyncomya_forcipata	41	Rhyncomya_forcipata	Rhyncomya_forcipata	NA	Rhyncomya_forcipata
KMPDJ182_19_Rhiniinae	Rhiniinae	41	Rhyncomya_forcipata	41	Rhyncomya_forcipata	Rhyncomya_forcipata	NA	Rhyncomya_forcipata
KMPDJ186_19_Rhiniinae	Rhiniinae	41	Rhyncomya_forcipata	41	Rhyncomya_forcipata	Rhyncomya_forcipata	NA	Rhyncomya_forcipata
KMPDJ188_19_Rhiniinae	Rhiniinae	41	Rhyncomya_forcipata	41	Rhyncomya_forcipata	Rhyncomya_forcipata	NA	Rhyncomya_forcipata
KMPDJ189_19_Rhiniinae	Rhiniinae	41	Rhyncomya_forcipata	41	Rhyncomya_forcipata	Rhyncomya_forcipata	NA	Rhyncomya_forcipata
KMPDJ192_19_Rhiniinae	Rhiniinae	41	Rhyncomya_forcipata	41	Rhyncomya_forcipata	Rhyncomya_forcipata	NA	Rhyncomya_forcipata
KMPDJ197_19_Rhiniinae	Rhiniinae	41	Rhyncomya_forcipata	41	Rhyncomya_forcipata	Rhyncomya_forcipata	NA	Rhyncomya_forcipata
KMPDJ208_19_Rhiniinae	Rhiniinae	41	Rhyncomya_forcipata	41	Rhyncomya_forcipata	Rhyncomya_forcipata	NA	Rhyncomya_forcipata
KMPDJ214_19_Rhiniinae	Rhiniinae	41	Rhyncomya_forcipata	41	Rhyncomya_forcipata	Rhyncomya_forcipata	NA	Rhyncomya_forcipata
KMPDJ2238_19_Rhiniinae	Rhiniinae	41	Rhyncomya_forcipata	41	Rhyncomya_forcipata	Rhyncomya_forcipata	NA	Rhyncomya_forcipata
KMPDM072_19_Rhiniinae	Rhiniinae	41	Rhyncomya_forcipata	41	Rhyncomya_forcipata	Rhyncomya_forcipata	NA	Rhyncomya_forcipata
KMPEA132_18_Rhiniinae	Rhiniinae	41	Rhyncomya_forcipata	41	Rhyncomya_forcipata	Rhyncomya_forcipata	NA	Rhyncomya_forcipata
KMPEH283_19_Rhiniinae	Rhiniinae	41	Rhyncomya_forcipata	41	Rhyncomya_forcipata	Rhyncomya_forcipata	NA	Rhyncomya_forcipata
KMPEL052_19_Rhiniinae	Rhiniinae	41	Rhyncomya_forcipata	41	Rhyncomya_forcipata	Rhyncomya_forcipata	NA	Rhyncomya_forcipata
KMPEO1242_19_Rhiniinae	Rhiniinae	41	Rhyncomya_forcipata	41	Rhyncomya_forcipata	Rhyncomya_forcipata	NA	Rhyncomya_forcipata
KMPFR135_19_Rhiniinae	Rhiniinae	41	Rhyncomya_forcipata	41	Rhyncomya_forcipata	Rhyncomya_forcipata	NA	Rhyncomya_forcipata
KMPFR137_19_Rhiniinae	Rhiniinae	41	Rhyncomya_forcipata	41	Rhyncomya_forcipata	Rhyncomya_forcipata	NA	Rhyncomya_forcipata
KMPFR138_19_Rhiniinae	Rhiniinae	41	Rhyncomya_forcipata	41	Rhyncomya_forcipata	Rhyncomya_forcipata	NA	Rhyncomya_forcipata
KMPFR141_19_Rhiniinae	Rhiniinae	41	Rhyncomya_forcipata	41	Rhyncomya_forcipata	Rhyncomya_forcipata	NA	Rhyncomya_forcipata
KMPFS030_19_Rhiniinae	Rhiniinae	41	Rhyncomya_forcipata	41	Rhyncomya_forcipata	Rhyncomya_forcipata	NA	Rhyncomya_forcipata
KMPFS032_19_Rhiniinae	Rhiniinae	41	Rhyncomya_forcipata	41	Rhyncomya_forcipata	Rhyncomya_forcipata	NA	Rhyncomya_forcipata
KMPFS033_19_Rhiniinae	Rhiniinae	41	Rhyncomya_forcipata	41	Rhyncomya_forcipata	Rhyncomya_forcipata	NA	Rhyncomya_forcipata
KMPFS037_19_Rhiniinae	Rhiniinae	41	Rhyncomya_forcipata	41	Rhyncomya_forcipata	Rhyncomya_forcipata	NA	Rhyncomya_forcipata
KMPFT011_19_Rhiniinae	Rhiniinae	41	Rhyncomya_forcipata	41	Rhyncomya_forcipata	Rhyncomya_forcipata	NA	Rhyncomya_forcipata
KMPFT012_19_Rhiniinae	Rhiniinae	41	Rhyncomya_forcipata	41	Rhyncomya_forcipata	Rhyncomya_forcipata	NA	Rhyncomya_forcipata
KMPGM300_19_Rhiniinae	Rhiniinae	41	Rhyncomya_forcipata	41	Rhyncomya_forcipata	Rhyncomya_forcipata	NA	Rhyncomya_forcipata
KMPGQ161_19_Rhiniinae	Rhiniinae	41	Rhyncomya_forcipata	41	Rhyncomya_forcipata	Rhyncomya_forcipata	NA	Rhyncomya_forcipata
KMPGQ432_19_Rhiniinae	Rhiniinae	41	Rhyncomya_forcipata	41	Rhyncomya_forcipata	Rhyncomya_forcipata	NA	Rhyncomya_forcipata
KMPGT039_19_Rhiniinae	Rhiniinae	41	Rhyncomya_forcipata	41	Rhyncomya_forcipata	Rhyncomya_forcipata	NA	Rhyncomya_forcipata
KMPHA111_18_Rhiniinae	Rhiniinae	41	Rhyncomya_forcipata	41	Rhyncomya_forcipata	Rhyncomya_forcipata	NA	Rhyncomya_forcipata
KMPHA131_18_Rhiniinae	Rhiniinae	41	Rhyncomya_forcipata	41	Rhyncomya_forcipata	Rhyncomya_forcipata	NA	Rhyncomya_forcipata
KMPHB583_18_Rhiniinae	Rhiniinae	41	Rhyncomya_forcipata	41	Rhyncomya_forcipata	Rhyncomya_forcipata	NA	Rhyncomya_forcipata
KMPHE323_19_Rhiniinae	Rhiniinae	41	Rhyncomya_forcipata	41	Rhyncomya_forcipata	Rhyncomya_forcipata	NA	Rhyncomya_forcipata
KMPHG024_19_Rhiniinae	Rhiniinae	41	Rhyncomya_forcipata	41	Rhyncomya_forcipata	Rhyncomya_forcipata	NA	Rhyncomya_forcipata
KMPHH035_19_Rhiniinae	Rhiniinae	41	Rhyncomya_forcipata	41	Rhyncomya_forcipata	Rhyncomya_forcipata	NA	Rhyncomya_forcipata
KMPHI411_19_Rhiniinae	Rhiniinae	41	Rhyncomya_forcipata	41	Rhyncomya_forcipata	Rhyncomya_forcipata	NA	Rhyncomya_forcipata
KMPHJ076_19_Rhiniinae	Rhiniinae	41	Rhyncomya_forcipata	41	Rhyncomya_forcipata	Rhyncomya_forcipata	NA	Rhyncomya_forcipata
KMPHL516_19_Rhiniinae	Rhiniinae	41	Rhyncomya_forcipata	41	Rhyncomya_forcipata	Rhyncomya_forcipata	NA	Rhyncomya_forcipata
KMPHM353_19_Rhiniinae	Rhiniinae	41	Rhyncomya_forcipata	41	Rhyncomya_forcipata	Rhyncomya_forcipata	NA	Rhyncomya_forcipata
KMPHN1942_19_Rhiniinae	Rhiniinae	41	Rhyncomya_forcipata	41	Rhyncomya_forcipata	Rhyncomya_forcipata	NA	Rhyncomya_forcipata
KMPHN1943_19_Rhiniinae	Rhiniinae	41	Rhyncomya_forcipata	41	Rhyncomya_forcipata	Rhyncomya_forcipata	NA	Rhyncomya_forcipata
KMPHN1959_19_Rhiniinae	Rhiniinae	41	Rhyncomya_forcipata	41	Rhyncomya_forcipata	Rhyncomya_forcipata	NA	Rhyncomya_forcipata
KMPHN1960_19_Rhiniinae	Rhiniinae	41	Rhyncomya_forcipata	41	Rhyncomya_forcipata	Rhyncomya_forcipata	NA	Rhyncomya_forcipata
KMPHN1965_19_Rhiniinae	Rhiniinae	41	Rhyncomya_forcipata	41	Rhyncomya_forcipata	Rhyncomya_forcipata	NA	Rhyncomya_forcipata
KMPHN1967_19_Rhiniinae	Rhiniinae	41	Rhyncomya_forcipata	41	Rhyncomya_forcipata	Rhyncomya_forcipata	NA	Rhyncomya_forcipata
KMPHN1971_19_Rhiniinae	Rhiniinae	41	Rhyncomya_forcipata	41	Rhyncomya_forcipata	Rhyncomya_forcipata	NA	Rhyncomya_forcipata
KMPHN1973_19_Rhiniinae	Rhiniinae	41	Rhyncomya_forcipata	41	Rhyncomya_forcipata	Rhyncomya_forcipata	NA	Rhyncomya_forcipata
KMPHN1974_19_Rhiniinae	Rhiniinae	41	Rhyncomya_forcipata	41	Rhyncomya_forcipata	Rhyncomya_forcipata	NA	Rhyncomya_forcipata
KMPHN1978_19_Rhiniinae	Rhiniinae	41	Rhyncomya_forcipata	41	Rhyncomya_forcipata	Rhyncomya_forcipata	NA	Rhyncomya_forcipata
KMPHO042_19_Rhiniinae	Rhiniinae	41	Rhyncomya_forcipata	41	Rhyncomya_forcipata	Rhyncomya_forcipata	NA	Rhyncomya_forcipata
KMPHO043_19_Rhiniinae	Rhiniinae	41	Rhyncomya_forcipata	41	Rhyncomya_forcipata	Rhyncomya_forcipata	NA	Rhyncomya_forcipata
KMPHO046_19_Rhiniinae	Rhiniinae	41	Rhyncomya_forcipata	41	Rhyncomya_forcipata	Rhyncomya_forcipata	NA	Rhyncomya_forcipata
KMPHP045_19_Rhiniinae	Rhiniinae	41	Rhyncomya_forcipata	41	Rhyncomya_forcipata	Rhyncomya_forcipata	NA	Rhyncomya_forcipata
KMPHQ1269_19_Rhiniinae	Rhiniinae	41	Rhyncomya_forcipata	41	Rhyncomya_forcipata	Rhyncomya_forcipata	NA	Rhyncomya_forcipata
KMPHQ1276_19_Rhiniinae	Rhiniinae	41	Rhyncomya_forcipata	41	Rhyncomya_forcipata	Rhyncomya_forcipata	NA	Rhyncomya_forcipata
KMPHR034_19_Rhiniinae	Rhiniinae	41	Rhyncomya_forcipata	41	Rhyncomya_forcipata	Rhyncomya_forcipata	NA	Rhyncomya_forcipata
KMPHS134_19_Rhiniinae	Rhiniinae	41	Rhyncomya_forcipata	41	Rhyncomya_forcipata	Rhyncomya_forcipata	NA	Rhyncomya_forcipata
KMPHS138_19_Rhiniinae	Rhiniinae	41	Rhyncomya_forcipata	41	Rhyncomya_forcipata	Rhyncomya_forcipata	NA	Rhyncomya_forcipata
KMPHS140_19_Rhiniinae	Rhiniinae	41	Rhyncomya_forcipata	41	Rhyncomya_forcipata	Rhyncomya_forcipata	NA	Rhyncomya_forcipata
KMPHS142_19_Rhiniinae	Rhiniinae	41	Rhyncomya_forcipata	41	Rhyncomya_forcipata	Rhyncomya_forcipata	NA	Rhyncomya_forcipata
KMPHS143_19_Rhiniinae	Rhiniinae	41	Rhyncomya_forcipata	41	Rhyncomya_forcipata	Rhyncomya_forcipata	NA	Rhyncomya_forcipata
KMPHX021_19_Rhiniinae	Rhiniinae	41	Rhyncomya_forcipata	41	Rhyncomya_forcipata	Rhyncomya_forcipata	NA	Rhyncomya_forcipata
KMPHY036_19_Rhiniinae	Rhiniinae	41	Rhyncomya_forcipata	41	Rhyncomya_forcipata	Rhyncomya_forcipata	NA	Rhyncomya_forcipata
KMPIA240_18_Rhiniinae	Rhiniinae	41	Rhyncomya_forcipata	41	Rhyncomya_forcipata	Rhyncomya_forcipata	NA	Rhyncomya_forcipata
KMPII044_19_Rhiniinae	Rhiniinae	41	Rhyncomya_forcipata	41	Rhyncomya_forcipata	Rhyncomya_forcipata	NA	Rhyncomya_forcipata
KMPII045_19_Rhiniinae	Rhiniinae	41	Rhyncomya_forcipata	41	Rhyncomya_forcipata	Rhyncomya_forcipata	NA	Rhyncomya_forcipata
KMPIJ181_19_Rhiniinae	Rhiniinae	41	Rhyncomya_forcipata	41	Rhyncomya_forcipata	Rhyncomya_forcipata	NA	Rhyncomya_forcipata
KMPIJ182_19_Rhiniinae	Rhiniinae	41	Rhyncomya_forcipata	41	Rhyncomya_forcipata	Rhyncomya_forcipata	NA	Rhyncomya_forcipata
KMPIK064_19_Rhiniinae	Rhiniinae	41	Rhyncomya_forcipata	41	Rhyncomya_forcipata	Rhyncomya_forcipata	NA	Rhyncomya_forcipata
KMPIL236_19_Rhiniinae	Rhiniinae	41	Rhyncomya_forcipata	41	Rhyncomya_forcipata	Rhyncomya_forcipata	NA	Rhyncomya_forcipata
KMPIL238_19_Rhiniinae	Rhiniinae	41	Rhyncomya_forcipata	41	Rhyncomya_forcipata	Rhyncomya_forcipata	NA	Rhyncomya_forcipata
KMPIL239_19_Rhiniinae	Rhiniinae	41	Rhyncomya_forcipata	41	Rhyncomya_forcipata	Rhyncomya_forcipata	NA	Rhyncomya_forcipata
KMPIL240_19_Rhiniinae	Rhiniinae	41	Rhyncomya_forcipata	41	Rhyncomya_forcipata	Rhyncomya_forcipata	NA	Rhyncomya_forcipata
KMPIL300_19_Rhiniinae	Rhiniinae	41	Rhyncomya_forcipata	41	Rhyncomya_forcipata	Rhyncomya_forcipata	NA	Rhyncomya_forcipata
KMPIM021_19_Rhiniinae	Rhiniinae	41	Rhyncomya_forcipata	41	Rhyncomya_forcipata	Rhyncomya_forcipata	NA	Rhyncomya_forcipata
KMPIM024_19_Rhiniinae	Rhiniinae	41	Rhyncomya_forcipata	41	Rhyncomya_forcipata	Rhyncomya_forcipata	NA	Rhyncomya_forcipata
KMPIM026_19_Rhiniinae	Rhiniinae	41	Rhyncomya_forcipata	41	Rhyncomya_forcipata	Rhyncomya_forcipata	NA	Rhyncomya_forcipata
KMPIN001_19_Rhiniinae	Rhiniinae	41	Rhyncomya_forcipata	41	Rhyncomya_forcipata	Rhyncomya_forcipata	NA	Rhyncomya_forcipata
KMPIN004_19_Rhiniinae	Rhiniinae	41	Rhyncomya_forcipata	41	Rhyncomya_forcipata	Rhyncomya_forcipata	NA	Rhyncomya_forcipata
KMPIN006_19_Rhiniinae	Rhiniinae	41	Rhyncomya_forcipata	41	Rhyncomya_forcipata	Rhyncomya_forcipata	NA	Rhyncomya_forcipata
KMPIN007_19_Rhiniinae	Rhiniinae	41	Rhyncomya_forcipata	41	Rhyncomya_forcipata	Rhyncomya_forcipata	NA	Rhyncomya_forcipata
KMPIO147_19_Rhiniinae	Rhiniinae	41	Rhyncomya_forcipata	41	Rhyncomya_forcipata	Rhyncomya_forcipata	NA	Rhyncomya_forcipata
KMPIO149_19_Rhiniinae	Rhiniinae	41	Rhyncomya_forcipata	41	Rhyncomya_forcipata	Rhyncomya_forcipata	NA	Rhyncomya_forcipata
KMPIO150_19_Rhiniinae	Rhiniinae	41	Rhyncomya_forcipata	41	Rhyncomya_forcipata	Rhyncomya_forcipata	NA	Rhyncomya_forcipata
KMPIO151_19_Rhiniinae	Rhiniinae	41	Rhyncomya_forcipata	41	Rhyncomya_forcipata	Rhyncomya_forcipata	NA	Rhyncomya_forcipata
KMPIO152_19_Rhiniinae	Rhiniinae	41	Rhyncomya_forcipata	41	Rhyncomya_forcipata	Rhyncomya_forcipata	NA	Rhyncomya_forcipata
KMPIO153_19_Rhiniinae	Rhiniinae	41	Rhyncomya_forcipata	41	Rhyncomya_forcipata	Rhyncomya_forcipata	NA	Rhyncomya_forcipata
KMPIO154_19_Rhiniinae	Rhiniinae	41	Rhyncomya_forcipata	41	Rhyncomya_forcipata	Rhyncomya_forcipata	NA	Rhyncomya_forcipata
KMPIO155_19_Rhiniinae	Rhiniinae	41	Rhyncomya_forcipata	41	Rhyncomya_forcipata	Rhyncomya_forcipata	NA	Rhyncomya_forcipata
KMPIO156_19_Rhiniinae	Rhiniinae	41	Rhyncomya_forcipata	41	Rhyncomya_forcipata	Rhyncomya_forcipata	NA	Rhyncomya_forcipata
KMPIO157_19_Rhiniinae	Rhiniinae	41	Rhyncomya_forcipata	41	Rhyncomya_forcipata	Rhyncomya_forcipata	NA	Rhyncomya_forcipata
KMPIO158_19_Rhiniinae	Rhiniinae	41	Rhyncomya_forcipata	41	Rhyncomya_forcipata	Rhyncomya_forcipata	NA	Rhyncomya_forcipata
KMPIO159_19_Rhiniinae	Rhiniinae	41	Rhyncomya_forcipata	41	Rhyncomya_forcipata	Rhyncomya_forcipata	NA	Rhyncomya_forcipata
KMPIO160_19_Rhiniinae	Rhiniinae	41	Rhyncomya_forcipata	41	Rhyncomya_forcipata	Rhyncomya_forcipata	NA	Rhyncomya_forcipata
KMPIO163_19_Rhiniinae	Rhiniinae	41	Rhyncomya_forcipata	41	Rhyncomya_forcipata	Rhyncomya_forcipata	NA	Rhyncomya_forcipata
KMPIO164_19_Rhiniinae	Rhiniinae	41	Rhyncomya_forcipata	41	Rhyncomya_forcipata	Rhyncomya_forcipata	NA	Rhyncomya_forcipata
KMPIO165_19_Rhiniinae	Rhiniinae	41	Rhyncomya_forcipata	41	Rhyncomya_forcipata	Rhyncomya_forcipata	NA	Rhyncomya_forcipata
KMPIO166_19_Rhiniinae	Rhiniinae	41	Rhyncomya_forcipata	41	Rhyncomya_forcipata	Rhyncomya_forcipata	NA	Rhyncomya_forcipata
KMPIO167_19_Rhiniinae	Rhiniinae	41	Rhyncomya_forcipata	41	Rhyncomya_forcipata	Rhyncomya_forcipata	NA	Rhyncomya_forcipata
KMPIO170_19_Rhiniinae	Rhiniinae	41	Rhyncomya_forcipata	41	Rhyncomya_forcipata	Rhyncomya_forcipata	NA	Rhyncomya_forcipata
KMPIO171_19_Rhiniinae	Rhiniinae	41	Rhyncomya_forcipata	41	Rhyncomya_forcipata	Rhyncomya_forcipata	NA	Rhyncomya_forcipata
KMPIO172_19_Rhiniinae	Rhiniinae	41	Rhyncomya_forcipata	41	Rhyncomya_forcipata	Rhyncomya_forcipata	NA	Rhyncomya_forcipata
KMPIO174_19_Rhiniinae	Rhiniinae	41	Rhyncomya_forcipata	41	Rhyncomya_forcipata	Rhyncomya_forcipata	NA	Rhyncomya_forcipata
KMPIO176_19_Rhiniinae	Rhiniinae	41	Rhyncomya_forcipata	41	Rhyncomya_forcipata	Rhyncomya_forcipata	NA	Rhyncomya_forcipata
KMPIO177_19_Rhiniinae	Rhiniinae	41	Rhyncomya_forcipata	41	Rhyncomya_forcipata	Rhyncomya_forcipata	NA	Rhyncomya_forcipata
KMPIO178_19_Rhiniinae	Rhiniinae	41	Rhyncomya_forcipata	41	Rhyncomya_forcipata	Rhyncomya_forcipata	NA	Rhyncomya_forcipata
KMPIO179_19_Rhiniinae	Rhiniinae	41	Rhyncomya_forcipata	41	Rhyncomya_forcipata	Rhyncomya_forcipata	NA	Rhyncomya_forcipata
KMPIO180_19_Rhiniinae	Rhiniinae	41	Rhyncomya_forcipata	41	Rhyncomya_forcipata	Rhyncomya_forcipata	NA	Rhyncomya_forcipata
KMPIO181_19_Rhiniinae	Rhiniinae	41	Rhyncomya_forcipata	41	Rhyncomya_forcipata	Rhyncomya_forcipata	NA	Rhyncomya_forcipata
KMPIO182_19_Rhiniinae	Rhiniinae	41	Rhyncomya_forcipata	41	Rhyncomya_forcipata	Rhyncomya_forcipata	NA	Rhyncomya_forcipata
KMPIO183_19_Rhiniinae	Rhiniinae	41	Rhyncomya_forcipata	41	Rhyncomya_forcipata	Rhyncomya_forcipata	NA	Rhyncomya_forcipata
KMPIP216_19_Rhiniinae	Rhiniinae	41	Rhyncomya_forcipata	41	Rhyncomya_forcipata	Rhyncomya_forcipata	NA	Rhyncomya_forcipata
KMPIP217_19_Rhiniinae	Rhiniinae	41	Rhyncomya_forcipata	41	Rhyncomya_forcipata	Rhyncomya_forcipata	NA	Rhyncomya_forcipata
KMPIP222_19_Rhiniinae	Rhiniinae	41	Rhyncomya_forcipata	41	Rhyncomya_forcipata	Rhyncomya_forcipata	NA	Rhyncomya_forcipata
KMPIP225_19_Rhiniinae	Rhiniinae	41	Rhyncomya_forcipata	41	Rhyncomya_forcipata	Rhyncomya_forcipata	NA	Rhyncomya_forcipata
KMPIP226_19_Rhiniinae	Rhiniinae	41	Rhyncomya_forcipata	41	Rhyncomya_forcipata	Rhyncomya_forcipata	NA	Rhyncomya_forcipata
KMPIP228_19_Rhiniinae	Rhiniinae	41	Rhyncomya_forcipata	41	Rhyncomya_forcipata	Rhyncomya_forcipata	NA	Rhyncomya_forcipata
KMPIP230_19_Rhiniinae	Rhiniinae	41	Rhyncomya_forcipata	41	Rhyncomya_forcipata	Rhyncomya_forcipata	NA	Rhyncomya_forcipata
KMPIP232_19_Rhiniinae	Rhiniinae	41	Rhyncomya_forcipata	41	Rhyncomya_forcipata	Rhyncomya_forcipata	NA	Rhyncomya_forcipata
KMPIP235_19_Rhiniinae	Rhiniinae	41	Rhyncomya_forcipata	41	Rhyncomya_forcipata	Rhyncomya_forcipata	NA	Rhyncomya_forcipata
KMPIP236_19_Rhiniinae	Rhiniinae	41	Rhyncomya_forcipata	41	Rhyncomya_forcipata	Rhyncomya_forcipata	NA	Rhyncomya_forcipata
KMPIP237_19_Rhiniinae	Rhiniinae	41	Rhyncomya_forcipata	41	Rhyncomya_forcipata	Rhyncomya_forcipata	NA	Rhyncomya_forcipata
KMPIP240_19_Rhiniinae	Rhiniinae	41	Rhyncomya_forcipata	41	Rhyncomya_forcipata	Rhyncomya_forcipata	NA	Rhyncomya_forcipata
KMPIP247_19_Rhiniinae	Rhiniinae	41	Rhyncomya_forcipata	41	Rhyncomya_forcipata	Rhyncomya_forcipata	NA	Rhyncomya_forcipata
KMPIP248_19_Rhiniinae	Rhiniinae	41	Rhyncomya_forcipata	41	Rhyncomya_forcipata	Rhyncomya_forcipata	NA	Rhyncomya_forcipata
KMPIP249_19_Rhiniinae	Rhiniinae	41	Rhyncomya_forcipata	41	Rhyncomya_forcipata	Rhyncomya_forcipata	NA	Rhyncomya_forcipata
KMPIP251_19_Rhiniinae	Rhiniinae	41	Rhyncomya_forcipata	41	Rhyncomya_forcipata	Rhyncomya_forcipata	NA	Rhyncomya_forcipata
KMPIP252_19_Rhiniinae	Rhiniinae	41	Rhyncomya_forcipata	41	Rhyncomya_forcipata	Rhyncomya_forcipata	NA	Rhyncomya_forcipata
KMPIP254_19_Rhiniinae	Rhiniinae	41	Rhyncomya_forcipata	41	Rhyncomya_forcipata	Rhyncomya_forcipata	NA	Rhyncomya_forcipata
KMPIP262_19_Rhiniinae	Rhiniinae	41	Rhyncomya_forcipata	41	Rhyncomya_forcipata	Rhyncomya_forcipata	NA	Rhyncomya_forcipata
KMPIP273_19_Rhiniinae	Rhiniinae	41	Rhyncomya_forcipata	41	Rhyncomya_forcipata	Rhyncomya_forcipata	NA	Rhyncomya_forcipata
KMPIP278_19_Rhiniinae	Rhiniinae	41	Rhyncomya_forcipata	41	Rhyncomya_forcipata	Rhyncomya_forcipata	NA	Rhyncomya_forcipata
KMPIP287_19_Rhiniinae	Rhiniinae	41	Rhyncomya_forcipata	41	Rhyncomya_forcipata	Rhyncomya_forcipata	NA	Rhyncomya_forcipata
KMPIP288_19_Rhiniinae	Rhiniinae	41	Rhyncomya_forcipata	41	Rhyncomya_forcipata	Rhyncomya_forcipata	NA	Rhyncomya_forcipata
KMPIP289_19_Rhiniinae	Rhiniinae	41	Rhyncomya_forcipata	41	Rhyncomya_forcipata	Rhyncomya_forcipata	NA	Rhyncomya_forcipata
KMPIP290_19_Rhiniinae	Rhiniinae	41	Rhyncomya_forcipata	41	Rhyncomya_forcipata	Rhyncomya_forcipata	NA	Rhyncomya_forcipata
KMPIP291_19_Rhiniinae	Rhiniinae	41	Rhyncomya_forcipata	41	Rhyncomya_forcipata	Rhyncomya_forcipata	NA	Rhyncomya_forcipata
KMPIP292_19_Rhiniinae	Rhiniinae	41	Rhyncomya_forcipata	41	Rhyncomya_forcipata	Rhyncomya_forcipata	NA	Rhyncomya_forcipata
KMPIP293_19_Rhiniinae	Rhiniinae	41	Rhyncomya_forcipata	41	Rhyncomya_forcipata	Rhyncomya_forcipata	NA	Rhyncomya_forcipata
KMPIP296_19_Rhiniinae	Rhiniinae	41	Rhyncomya_forcipata	41	Rhyncomya_forcipata	Rhyncomya_forcipata	NA	Rhyncomya_forcipata
KMPIP299_19_Rhiniinae	Rhiniinae	41	Rhyncomya_forcipata	41	Rhyncomya_forcipata	Rhyncomya_forcipata	NA	Rhyncomya_forcipata
KMPIQ020_19_Rhiniinae	Rhiniinae	41	Rhyncomya_forcipata	41	Rhyncomya_forcipata	Rhyncomya_forcipata	NA	Rhyncomya_forcipata
KMPIQ021_19_Rhiniinae	Rhiniinae	41	Rhyncomya_forcipata	41	Rhyncomya_forcipata	Rhyncomya_forcipata	NA	Rhyncomya_forcipata
KMPIQ022_19_Rhiniinae	Rhiniinae	41	Rhyncomya_forcipata	41	Rhyncomya_forcipata	Rhyncomya_forcipata	NA	Rhyncomya_forcipata
KMPIQ023_19_Rhiniinae	Rhiniinae	41	Rhyncomya_forcipata	41	Rhyncomya_forcipata	Rhyncomya_forcipata	NA	Rhyncomya_forcipata
KMPIQ025_19_Rhiniinae	Rhiniinae	41	Rhyncomya_forcipata	41	Rhyncomya_forcipata	Rhyncomya_forcipata	NA	Rhyncomya_forcipata
KMPIQ030_19_Rhiniinae	Rhiniinae	41	Rhyncomya_forcipata	41	Rhyncomya_forcipata	Rhyncomya_forcipata	NA	Rhyncomya_forcipata
KMPIR011_19_Rhiniinae	Rhiniinae	41	Rhyncomya_forcipata	41	Rhyncomya_forcipata	Rhyncomya_forcipata	NA	Rhyncomya_forcipata
KMPIS671_19_Rhiniinae	Rhiniinae	41	Rhyncomya_forcipata	41	Rhyncomya_forcipata	Rhyncomya_forcipata	NA	Rhyncomya_forcipata
KMPIS673_19_Rhiniinae	Rhiniinae	41	Rhyncomya_forcipata	41	Rhyncomya_forcipata	Rhyncomya_forcipata	NA	Rhyncomya_forcipata
KMPIS680_19_Rhiniinae	Rhiniinae	41	Rhyncomya_forcipata	41	Rhyncomya_forcipata	Rhyncomya_forcipata	NA	Rhyncomya_forcipata
KMPIT131_19_Rhiniinae	Rhiniinae	41	Rhyncomya_forcipata	41	Rhyncomya_forcipata	Rhyncomya_forcipata	NA	Rhyncomya_forcipata
KMPIT136_19_Rhiniinae	Rhiniinae	41	Rhyncomya_forcipata	41	Rhyncomya_forcipata	Rhyncomya_forcipata	NA	Rhyncomya_forcipata
KMPIT138_19_Rhiniinae	Rhiniinae	41	Rhyncomya_forcipata	41	Rhyncomya_forcipata	Rhyncomya_forcipata	NA	Rhyncomya_forcipata
KMPIT142_19_Rhiniinae	Rhiniinae	41	Rhyncomya_forcipata	41	Rhyncomya_forcipata	Rhyncomya_forcipata	NA	Rhyncomya_forcipata
KMPIT144_19_Rhiniinae	Rhiniinae	41	Rhyncomya_forcipata	41	Rhyncomya_forcipata	Rhyncomya_forcipata	NA	Rhyncomya_forcipata
KMPIU594_19_Rhiniinae	Rhiniinae	41	Rhyncomya_forcipata	41	Rhyncomya_forcipata	Rhyncomya_forcipata	NA	Rhyncomya_forcipata
KMPIU597_19_Rhiniinae	Rhiniinae	41	Rhyncomya_forcipata	41	Rhyncomya_forcipata	Rhyncomya_forcipata	NA	Rhyncomya_forcipata
KMPIU610_19_Rhiniinae	Rhiniinae	41	Rhyncomya_forcipata	41	Rhyncomya_forcipata	Rhyncomya_forcipata	NA	Rhyncomya_forcipata
KMPIU611_19_Rhiniinae	Rhiniinae	41	Rhyncomya_forcipata	41	Rhyncomya_forcipata	Rhyncomya_forcipata	NA	Rhyncomya_forcipata
KMPIU620_19_Rhiniinae	Rhiniinae	41	Rhyncomya_forcipata	41	Rhyncomya_forcipata	Rhyncomya_forcipata	NA	Rhyncomya_forcipata
KMPIV022_19_Rhiniinae	Rhiniinae	41	Rhyncomya_forcipata	41	Rhyncomya_forcipata	Rhyncomya_forcipata	NA	Rhyncomya_forcipata
KMPJB015_18_Rhiniinae	Rhiniinae	41	Rhyncomya_forcipata	41	Rhyncomya_forcipata	Rhyncomya_forcipata	NA	Rhyncomya_forcipata
KMPJF263_19_Rhiniinae	Rhiniinae	41	Rhyncomya_forcipata	41	Rhyncomya_forcipata	Rhyncomya_forcipata	NA	Rhyncomya_forcipata
KMPJI050_19_Rhiniinae	Rhiniinae	41	Rhyncomya_forcipata	41	Rhyncomya_forcipata	Rhyncomya_forcipata	NA	Rhyncomya_forcipata
KMPJI051_19_Rhiniinae	Rhiniinae	41	Rhyncomya_forcipata	41	Rhyncomya_forcipata	Rhyncomya_forcipata	NA	Rhyncomya_forcipata
KMPJI058_19_Rhiniinae	Rhiniinae	41	Rhyncomya_forcipata	41	Rhyncomya_forcipata	Rhyncomya_forcipata	NA	Rhyncomya_forcipata
KMPJI064_19_Rhiniinae	Rhiniinae	41	Rhyncomya_forcipata	41	Rhyncomya_forcipata	Rhyncomya_forcipata	NA	Rhyncomya_forcipata
KMPJI067_19_Rhiniinae	Rhiniinae	41	Rhyncomya_forcipata	41	Rhyncomya_forcipata	Rhyncomya_forcipata	NA	Rhyncomya_forcipata
KMPJJ692_19_Rhiniinae	Rhiniinae	41	Rhyncomya_forcipata	41	Rhyncomya_forcipata	Rhyncomya_forcipata	NA	Rhyncomya_forcipata
KMPJK155_19_Rhiniinae	Rhiniinae	41	Rhyncomya_forcipata	41	Rhyncomya_forcipata	Rhyncomya_forcipata	NA	Rhyncomya_forcipata
KMPJK158_19_Rhiniinae	Rhiniinae	41	Rhyncomya_forcipata	41	Rhyncomya_forcipata	Rhyncomya_forcipata	NA	Rhyncomya_forcipata
KMPJK162_19_Rhiniinae	Rhiniinae	41	Rhyncomya_forcipata	41	Rhyncomya_forcipata	Rhyncomya_forcipata	NA	Rhyncomya_forcipata
KMPJL029_19_Rhiniinae	Rhiniinae	41	Rhyncomya_forcipata	41	Rhyncomya_forcipata	Rhyncomya_forcipata	NA	Rhyncomya_forcipata
KMPJL040_19_Rhiniinae	Rhiniinae	41	Rhyncomya_forcipata	41	Rhyncomya_forcipata	Rhyncomya_forcipata	NA	Rhyncomya_forcipata
KMPJM191_19_Rhiniinae	Rhiniinae	41	Rhyncomya_forcipata	41	Rhyncomya_forcipata	Rhyncomya_forcipata	NA	Rhyncomya_forcipata
KMPJM194_19_Rhiniinae	Rhiniinae	41	Rhyncomya_forcipata	41	Rhyncomya_forcipata	Rhyncomya_forcipata	NA	Rhyncomya_forcipata
KMPJN461_19_Rhiniinae	Rhiniinae	41	Rhyncomya_forcipata	41	Rhyncomya_forcipata	Rhyncomya_forcipata	NA	Rhyncomya_forcipata
KMPJO1838_19_Rhiniinae	Rhiniinae	41	Rhyncomya_forcipata	41	Rhyncomya_forcipata	Rhyncomya_forcipata	NA	Rhyncomya_forcipata
KMPJP114_19_Rhiniinae	Rhiniinae	41	Rhyncomya_forcipata	41	Rhyncomya_forcipata	Rhyncomya_forcipata	NA	Rhyncomya_forcipata
KMPJP2434_19_Rhiniinae	Rhiniinae	41	Rhyncomya_forcipata	41	Rhyncomya_forcipata	Rhyncomya_forcipata	NA	Rhyncomya_forcipata
KMPJP2435_19_Rhiniinae	Rhiniinae	41	Rhyncomya_forcipata	41	Rhyncomya_forcipata	Rhyncomya_forcipata	NA	Rhyncomya_forcipata
KMPJP2438_19_Rhiniinae	Rhiniinae	41	Rhyncomya_forcipata	41	Rhyncomya_forcipata	Rhyncomya_forcipata	NA	Rhyncomya_forcipata
KMPJQ046_19_Rhiniinae	Rhiniinae	41	Rhyncomya_forcipata	41	Rhyncomya_forcipata	Rhyncomya_forcipata	NA	Rhyncomya_forcipata
KMPJT032_19_Rhiniinae	Rhiniinae	41	Rhyncomya_forcipata	41	Rhyncomya_forcipata	Rhyncomya_forcipata	NA	Rhyncomya_forcipata
KMPJV094_19_Rhiniinae	Rhiniinae	41	Rhyncomya_forcipata	41	Rhyncomya_forcipata	Rhyncomya_forcipata	NA	Rhyncomya_forcipata
KMPKK055_19_Rhiniinae	Rhiniinae	41	Rhyncomya_forcipata	41	Rhyncomya_forcipata	Rhyncomya_forcipata	NA	Rhyncomya_forcipata
KMPKK057_19_Rhiniinae	Rhiniinae	41	Rhyncomya_forcipata	41	Rhyncomya_forcipata	Rhyncomya_forcipata	NA	Rhyncomya_forcipata
KMPKK058_19_Rhiniinae	Rhiniinae	41	Rhyncomya_forcipata	41	Rhyncomya_forcipata	Rhyncomya_forcipata	NA	Rhyncomya_forcipata
KMPKK062_19_Rhiniinae	Rhiniinae	41	Rhyncomya_forcipata	41	Rhyncomya_forcipata	Rhyncomya_forcipata	NA	Rhyncomya_forcipata
KMPKK064_19_Rhiniinae	Rhiniinae	41	Rhyncomya_forcipata	41	Rhyncomya_forcipata	Rhyncomya_forcipata	NA	Rhyncomya_forcipata
KMPKL080_19_Rhiniinae	Rhiniinae	41	Rhyncomya_forcipata	41	Rhyncomya_forcipata	Rhyncomya_forcipata	NA	Rhyncomya_forcipata
KMPKL081_19_Rhiniinae	Rhiniinae	41	Rhyncomya_forcipata	41	Rhyncomya_forcipata	Rhyncomya_forcipata	NA	Rhyncomya_forcipata
KMPKL082_19_Rhiniinae	Rhiniinae	41	Rhyncomya_forcipata	41	Rhyncomya_forcipata	Rhyncomya_forcipata	NA	Rhyncomya_forcipata
KMPKL083_19_Rhiniinae	Rhiniinae	41	Rhyncomya_forcipata	41	Rhyncomya_forcipata	Rhyncomya_forcipata	NA	Rhyncomya_forcipata
KMPKL085_19_Rhiniinae	Rhiniinae	41	Rhyncomya_forcipata	41	Rhyncomya_forcipata	Rhyncomya_forcipata	NA	Rhyncomya_forcipata
KMPKM029_19_Rhiniinae	Rhiniinae	41	Rhyncomya_forcipata	41	Rhyncomya_forcipata	Rhyncomya_forcipata	NA	Rhyncomya_forcipata
KMPKM035_19_Rhiniinae	Rhiniinae	41	Rhyncomya_forcipata	41	Rhyncomya_forcipata	Rhyncomya_forcipata	NA	Rhyncomya_forcipata
KMPKN134_19_Rhiniinae	Rhiniinae	41	Rhyncomya_forcipata	41	Rhyncomya_forcipata	Rhyncomya_forcipata	NA	Rhyncomya_forcipata
KMPKN137_19_Rhiniinae	Rhiniinae	41	Rhyncomya_forcipata	41	Rhyncomya_forcipata	Rhyncomya_forcipata	NA	Rhyncomya_forcipata
KMPKN142_19_Rhiniinae	Rhiniinae	41	Rhyncomya_forcipata	41	Rhyncomya_forcipata	Rhyncomya_forcipata	NA	Rhyncomya_forcipata
KMPKN150_19_Rhiniinae	Rhiniinae	41	Rhyncomya_forcipata	41	Rhyncomya_forcipata	Rhyncomya_forcipata	NA	Rhyncomya_forcipata
KMPKO189_19_Rhiniinae	Rhiniinae	41	Rhyncomya_forcipata	41	Rhyncomya_forcipata	Rhyncomya_forcipata	NA	Rhyncomya_forcipata
KMPLQ1635_19_Rhiniinae	Rhiniinae	41	Rhyncomya_forcipata	41	Rhyncomya_forcipata	Rhyncomya_forcipata	NA	Rhyncomya_forcipata
KMPLX033_19_Rhiniinae	Rhiniinae	41	Rhyncomya_forcipata	41	Rhyncomya_forcipata	Rhyncomya_forcipata	NA	Rhyncomya_forcipata
KMPMA184_18_Rhiniinae	Rhiniinae	41	Rhyncomya_forcipata	41	Rhyncomya_forcipata	Rhyncomya_forcipata	NA	Rhyncomya_forcipata
KMPMA186_18_Rhiniinae	Rhiniinae	41	Rhyncomya_forcipata	41	Rhyncomya_forcipata	Rhyncomya_forcipata	NA	Rhyncomya_forcipata
KMPMA187_18_Rhiniinae	Rhiniinae	41	Rhyncomya_forcipata	41	Rhyncomya_forcipata	Rhyncomya_forcipata	NA	Rhyncomya_forcipata
KMPMA196_18_Rhiniinae	Rhiniinae	41	Rhyncomya_forcipata	41	Rhyncomya_forcipata	Rhyncomya_forcipata	NA	Rhyncomya_forcipata
KMPMA223_18_Rhiniinae	Rhiniinae	41	Rhyncomya_forcipata	41	Rhyncomya_forcipata	Rhyncomya_forcipata	NA	Rhyncomya_forcipata
KMPMB382_18_Rhiniinae	Rhiniinae	41	Rhyncomya_forcipata	41	Rhyncomya_forcipata	Rhyncomya_forcipata	NA	Rhyncomya_forcipata
KMPMC259_18_Rhiniinae	Rhiniinae	41	Rhyncomya_forcipata	41	Rhyncomya_forcipata	Rhyncomya_forcipata	NA	Rhyncomya_forcipata
KMPMD012_18_Rhiniinae	Rhiniinae	41	Rhyncomya_forcipata	41	Rhyncomya_forcipata	Rhyncomya_forcipata	NA	Rhyncomya_forcipata
KMPMF080_19_Rhiniinae	Rhiniinae	41	Rhyncomya_forcipata	41	Rhyncomya_forcipata	Rhyncomya_forcipata	NA	Rhyncomya_forcipata
KMPMF081_19_Rhiniinae	Rhiniinae	41	Rhyncomya_forcipata	41	Rhyncomya_forcipata	Rhyncomya_forcipata	NA	Rhyncomya_forcipata
KMPMH070_19_Rhiniinae	Rhiniinae	41	Rhyncomya_forcipata	41	Rhyncomya_forcipata	Rhyncomya_forcipata	NA	Rhyncomya_forcipata
KMPMH072_19_Rhiniinae	Rhiniinae	41	Rhyncomya_forcipata	41	Rhyncomya_forcipata	Rhyncomya_forcipata	NA	Rhyncomya_forcipata
KMPML019_19_Rhiniinae	Rhiniinae	41	Rhyncomya_forcipata	41	Rhyncomya_forcipata	Rhyncomya_forcipata	NA	Rhyncomya_forcipata
KMPMO095_19_Rhiniinae	Rhiniinae	41	Rhyncomya_forcipata	41	Rhyncomya_forcipata	Rhyncomya_forcipata	NA	Rhyncomya_forcipata
KMPMO098_19_Rhiniinae	Rhiniinae	41	Rhyncomya_forcipata	41	Rhyncomya_forcipata	Rhyncomya_forcipata	NA	Rhyncomya_forcipata
KMPMO134_19_Rhiniinae	Rhiniinae	41	Rhyncomya_forcipata	41	Rhyncomya_forcipata	Rhyncomya_forcipata	NA	Rhyncomya_forcipata
KMPMP121_19_Rhiniinae	Rhiniinae	41	Rhyncomya_forcipata	41	Rhyncomya_forcipata	Rhyncomya_forcipata	NA	Rhyncomya_forcipata
KMPMP123_19_Rhiniinae	Rhiniinae	41	Rhyncomya_forcipata	41	Rhyncomya_forcipata	Rhyncomya_forcipata	NA	Rhyncomya_forcipata
KMPMP125_19_Rhiniinae	Rhiniinae	41	Rhyncomya_forcipata	41	Rhyncomya_forcipata	Rhyncomya_forcipata	NA	Rhyncomya_forcipata
KMPMQ320_19_Rhiniinae	Rhiniinae	41	Rhyncomya_forcipata	41	Rhyncomya_forcipata	Rhyncomya_forcipata	NA	Rhyncomya_forcipata
KMPMQ332_19_Rhiniinae	Rhiniinae	41	Rhyncomya_forcipata	41	Rhyncomya_forcipata	Rhyncomya_forcipata	NA	Rhyncomya_forcipata
KMPMQ336_19_Rhiniinae	Rhiniinae	41	Rhyncomya_forcipata	41	Rhyncomya_forcipata	Rhyncomya_forcipata	NA	Rhyncomya_forcipata
KMPMQ338_19_Rhiniinae	Rhiniinae	41	Rhyncomya_forcipata	41	Rhyncomya_forcipata	Rhyncomya_forcipata	NA	Rhyncomya_forcipata
KMPMQ341_19_Rhiniinae	Rhiniinae	41	Rhyncomya_forcipata	41	Rhyncomya_forcipata	Rhyncomya_forcipata	NA	Rhyncomya_forcipata
KMPMQ348_19_Rhiniinae	Rhiniinae	41	Rhyncomya_forcipata	41	Rhyncomya_forcipata	Rhyncomya_forcipata	NA	Rhyncomya_forcipata
KMPMQ350_19_Rhiniinae	Rhiniinae	41	Rhyncomya_forcipata	41	Rhyncomya_forcipata	Rhyncomya_forcipata	NA	Rhyncomya_forcipata
KMPMQ358_19_Rhiniinae	Rhiniinae	41	Rhyncomya_forcipata	41	Rhyncomya_forcipata	Rhyncomya_forcipata	NA	Rhyncomya_forcipata
KMPMQ360_19_Rhiniinae	Rhiniinae	41	Rhyncomya_forcipata	41	Rhyncomya_forcipata	Rhyncomya_forcipata	NA	Rhyncomya_forcipata
KMPMQ363_19_Rhiniinae	Rhiniinae	41	Rhyncomya_forcipata	41	Rhyncomya_forcipata	Rhyncomya_forcipata	NA	Rhyncomya_forcipata
KMPMQ371_19_Rhiniinae	Rhiniinae	41	Rhyncomya_forcipata	41	Rhyncomya_forcipata	Rhyncomya_forcipata	NA	Rhyncomya_forcipata
KMPMQ381_19_Rhiniinae	Rhiniinae	41	Rhyncomya_forcipata	41	Rhyncomya_forcipata	Rhyncomya_forcipata	NA	Rhyncomya_forcipata
KMPMQ385_19_Rhiniinae	Rhiniinae	41	Rhyncomya_forcipata	41	Rhyncomya_forcipata	Rhyncomya_forcipata	NA	Rhyncomya_forcipata
KMPMQ394_19_Rhiniinae	Rhiniinae	41	Rhyncomya_forcipata	41	Rhyncomya_forcipata	Rhyncomya_forcipata	NA	Rhyncomya_forcipata
KMPMQ397_19_Rhiniinae	Rhiniinae	41	Rhyncomya_forcipata	41	Rhyncomya_forcipata	Rhyncomya_forcipata	NA	Rhyncomya_forcipata
KMPMQ398_19_Rhiniinae	Rhiniinae	41	Rhyncomya_forcipata	41	Rhyncomya_forcipata	Rhyncomya_forcipata	NA	Rhyncomya_forcipata
KMPMQ406_19_Rhiniinae	Rhiniinae	41	Rhyncomya_forcipata	41	Rhyncomya_forcipata	Rhyncomya_forcipata	NA	Rhyncomya_forcipata
KMPMQ411_19_Rhiniinae	Rhiniinae	41	Rhyncomya_forcipata	41	Rhyncomya_forcipata	Rhyncomya_forcipata	NA	Rhyncomya_forcipata
KMPMQ412_19_Rhiniinae	Rhiniinae	41	Rhyncomya_forcipata	41	Rhyncomya_forcipata	Rhyncomya_forcipata	NA	Rhyncomya_forcipata
KMPMQ418_19_Rhiniinae	Rhiniinae	41	Rhyncomya_forcipata	41	Rhyncomya_forcipata	Rhyncomya_forcipata	NA	Rhyncomya_forcipata
KMPMQ422_19_Rhiniinae	Rhiniinae	41	Rhyncomya_forcipata	41	Rhyncomya_forcipata	Rhyncomya_forcipata	NA	Rhyncomya_forcipata
KMPMQ423_19_Rhiniinae	Rhiniinae	41	Rhyncomya_forcipata	41	Rhyncomya_forcipata	Rhyncomya_forcipata	NA	Rhyncomya_forcipata
KMPMQ427_19_Rhiniinae	Rhiniinae	41	Rhyncomya_forcipata	41	Rhyncomya_forcipata	Rhyncomya_forcipata	NA	Rhyncomya_forcipata
KMPMQ438_19_Rhiniinae	Rhiniinae	41	Rhyncomya_forcipata	41	Rhyncomya_forcipata	Rhyncomya_forcipata	NA	Rhyncomya_forcipata
KMPMQ451_19_Rhiniinae	Rhiniinae	41	Rhyncomya_forcipata	41	Rhyncomya_forcipata	Rhyncomya_forcipata	NA	Rhyncomya_forcipata
KMPMQ461_19_Rhiniinae	Rhiniinae	41	Rhyncomya_forcipata	41	Rhyncomya_forcipata	Rhyncomya_forcipata	NA	Rhyncomya_forcipata
KMPNA143_18_Rhiniinae	Rhiniinae	41	Rhyncomya_forcipata	41	Rhyncomya_forcipata	Rhyncomya_forcipata	NA	Rhyncomya_forcipata
KMPNA278_18_Rhiniinae	Rhiniinae	41	Rhyncomya_forcipata	41	Rhyncomya_forcipata	Rhyncomya_forcipata	NA	Rhyncomya_forcipata
KMPNA288_18_Rhiniinae	Rhiniinae	41	Rhyncomya_forcipata	41	Rhyncomya_forcipata	Rhyncomya_forcipata	NA	Rhyncomya_forcipata
KMPNB1134_18_Rhiniinae	Rhiniinae	41	Rhyncomya_forcipata	41	Rhyncomya_forcipata	Rhyncomya_forcipata	NA	Rhyncomya_forcipata
KMPNB1200_18_Rhiniinae	Rhiniinae	41	Rhyncomya_forcipata	41	Rhyncomya_forcipata	Rhyncomya_forcipata	NA	Rhyncomya_forcipata
KMPND461_18_Rhiniinae	Rhiniinae	41	Rhyncomya_forcipata	41	Rhyncomya_forcipata	Rhyncomya_forcipata	NA	Rhyncomya_forcipata
KMPNG022_19_Rhiniinae	Rhiniinae	41	Rhyncomya_forcipata	41	Rhyncomya_forcipata	Rhyncomya_forcipata	NA	Rhyncomya_forcipata
KMPNH1260_19_Rhiniinae	Rhiniinae	41	Rhyncomya_forcipata	41	Rhyncomya_forcipata	Rhyncomya_forcipata	NA	Rhyncomya_forcipata
KMPNH1261_19_Rhiniinae	Rhiniinae	41	Rhyncomya_forcipata	41	Rhyncomya_forcipata	Rhyncomya_forcipata	NA	Rhyncomya_forcipata
KMPNH1262_19_Rhiniinae	Rhiniinae	41	Rhyncomya_forcipata	41	Rhyncomya_forcipata	Rhyncomya_forcipata	NA	Rhyncomya_forcipata
KMPNH1268_19_Rhiniinae	Rhiniinae	41	Rhyncomya_forcipata	41	Rhyncomya_forcipata	Rhyncomya_forcipata	NA	Rhyncomya_forcipata
KMPNH1272_19_Rhiniinae	Rhiniinae	41	Rhyncomya_forcipata	41	Rhyncomya_forcipata	Rhyncomya_forcipata	NA	Rhyncomya_forcipata
KMPNI1426_19_Rhiniinae	Rhiniinae	41	Rhyncomya_forcipata	41	Rhyncomya_forcipata	Rhyncomya_forcipata	NA	Rhyncomya_forcipata
KMPNI325_19_Rhiniinae	Rhiniinae	41	Rhyncomya_forcipata	41	Rhyncomya_forcipata	Rhyncomya_forcipata	NA	Rhyncomya_forcipata
KMPNI328_19_Rhiniinae	Rhiniinae	41	Rhyncomya_forcipata	41	Rhyncomya_forcipata	Rhyncomya_forcipata	NA	Rhyncomya_forcipata
KMPNI331_19_Rhiniinae	Rhiniinae	41	Rhyncomya_forcipata	41	Rhyncomya_forcipata	Rhyncomya_forcipata	NA	Rhyncomya_forcipata
KMPNJ046_19_Rhiniinae	Rhiniinae	41	Rhyncomya_forcipata	41	Rhyncomya_forcipata	Rhyncomya_forcipata	NA	Rhyncomya_forcipata
KMPNJ1382_19_Rhiniinae	Rhiniinae	41	Rhyncomya_forcipata	41	Rhyncomya_forcipata	Rhyncomya_forcipata	NA	Rhyncomya_forcipata
KMPNK046_19_Rhiniinae	Rhiniinae	41	Rhyncomya_forcipata	41	Rhyncomya_forcipata	Rhyncomya_forcipata	NA	Rhyncomya_forcipata
KMPNK052_19_Rhiniinae	Rhiniinae	41	Rhyncomya_forcipata	41	Rhyncomya_forcipata	Rhyncomya_forcipata	NA	Rhyncomya_forcipata
KMPNK053_19_Rhiniinae	Rhiniinae	41	Rhyncomya_forcipata	41	Rhyncomya_forcipata	Rhyncomya_forcipata	NA	Rhyncomya_forcipata
KMPNL715_19_Rhiniinae	Rhiniinae	41	Rhyncomya_forcipata	41	Rhyncomya_forcipata	Rhyncomya_forcipata	NA	Rhyncomya_forcipata
KMPNL716_19_Rhiniinae	Rhiniinae	41	Rhyncomya_forcipata	41	Rhyncomya_forcipata	Rhyncomya_forcipata	NA	Rhyncomya_forcipata
KMPNL729_19_Rhiniinae	Rhiniinae	41	Rhyncomya_forcipata	41	Rhyncomya_forcipata	Rhyncomya_forcipata	NA	Rhyncomya_forcipata
KMPNL732_19_Rhiniinae	Rhiniinae	41	Rhyncomya_forcipata	41	Rhyncomya_forcipata	Rhyncomya_forcipata	NA	Rhyncomya_forcipata
KMPNL734_19_Rhiniinae	Rhiniinae	41	Rhyncomya_forcipata	41	Rhyncomya_forcipata	Rhyncomya_forcipata	NA	Rhyncomya_forcipata
KMPNL738_19_Rhiniinae	Rhiniinae	41	Rhyncomya_forcipata	41	Rhyncomya_forcipata	Rhyncomya_forcipata	NA	Rhyncomya_forcipata
KMPNM1244_19_Rhiniinae	Rhiniinae	41	Rhyncomya_forcipata	41	Rhyncomya_forcipata	Rhyncomya_forcipata	NA	Rhyncomya_forcipata
KMPNM1249_19_Rhiniinae	Rhiniinae	41	Rhyncomya_forcipata	41	Rhyncomya_forcipata	Rhyncomya_forcipata	NA	Rhyncomya_forcipata
KMPNM1250_19_Rhiniinae	Rhiniinae	41	Rhyncomya_forcipata	41	Rhyncomya_forcipata	Rhyncomya_forcipata	NA	Rhyncomya_forcipata
KMPNM1254_19_Rhiniinae	Rhiniinae	41	Rhyncomya_forcipata	41	Rhyncomya_forcipata	Rhyncomya_forcipata	NA	Rhyncomya_forcipata
KMPNM1255_19_Rhiniinae	Rhiniinae	41	Rhyncomya_forcipata	41	Rhyncomya_forcipata	Rhyncomya_forcipata	NA	Rhyncomya_forcipata
KMPNM1256_19_Rhiniinae	Rhiniinae	41	Rhyncomya_forcipata	41	Rhyncomya_forcipata	Rhyncomya_forcipata	NA	Rhyncomya_forcipata
KMPNM1261_19_Rhiniinae	Rhiniinae	41	Rhyncomya_forcipata	41	Rhyncomya_forcipata	Rhyncomya_forcipata	NA	Rhyncomya_forcipata
KMPNO1398_19_Rhiniinae	Rhiniinae	41	Rhyncomya_forcipata	41	Rhyncomya_forcipata	Rhyncomya_forcipata	NA	Rhyncomya_forcipata
KMPNP1562_19_Rhiniinae	Rhiniinae	41	Rhyncomya_forcipata	41	Rhyncomya_forcipata	Rhyncomya_forcipata	NA	Rhyncomya_forcipata
KMPNP1566_19_Rhiniinae	Rhiniinae	41	Rhyncomya_forcipata	41	Rhyncomya_forcipata	Rhyncomya_forcipata	NA	Rhyncomya_forcipata
KMPNP1568_19_Rhiniinae	Rhiniinae	41	Rhyncomya_forcipata	41	Rhyncomya_forcipata	Rhyncomya_forcipata	NA	Rhyncomya_forcipata
KMPNQ2515_19_Rhiniinae	Rhiniinae	41	Rhyncomya_forcipata	41	Rhyncomya_forcipata	Rhyncomya_forcipata	NA	Rhyncomya_forcipata
KMPNQ2523_19_Rhiniinae	Rhiniinae	41	Rhyncomya_forcipata	41	Rhyncomya_forcipata	Rhyncomya_forcipata	NA	Rhyncomya_forcipata
KMPNQ2561_19_Rhiniinae	Rhiniinae	41	Rhyncomya_forcipata	41	Rhyncomya_forcipata	Rhyncomya_forcipata	NA	Rhyncomya_forcipata
KMPNR091_19_Rhiniinae	Rhiniinae	41	Rhyncomya_forcipata	41	Rhyncomya_forcipata	Rhyncomya_forcipata	NA	Rhyncomya_forcipata
KMPNR097_19_Rhiniinae	Rhiniinae	41	Rhyncomya_forcipata	41	Rhyncomya_forcipata	Rhyncomya_forcipata	NA	Rhyncomya_forcipata
KMPNR103_19_Rhiniinae	Rhiniinae	41	Rhyncomya_forcipata	41	Rhyncomya_forcipata	Rhyncomya_forcipata	NA	Rhyncomya_forcipata
KMPNS1504_19_Rhiniinae	Rhiniinae	41	Rhyncomya_forcipata	41	Rhyncomya_forcipata	Rhyncomya_forcipata	NA	Rhyncomya_forcipata
KMPNS1511_19_Rhiniinae	Rhiniinae	41	Rhyncomya_forcipata	41	Rhyncomya_forcipata	Rhyncomya_forcipata	NA	Rhyncomya_forcipata
KMPOI052_19_Rhiniinae	Rhiniinae	41	Rhyncomya_forcipata	41	Rhyncomya_forcipata	Rhyncomya_forcipata	NA	Rhyncomya_forcipata
KMPOK239_19_Rhiniinae	Rhiniinae	41	Rhyncomya_forcipata	41	Rhyncomya_forcipata	Rhyncomya_forcipata	NA	Rhyncomya_forcipata
KMPOK240_19_Rhiniinae	Rhiniinae	41	Rhyncomya_forcipata	41	Rhyncomya_forcipata	Rhyncomya_forcipata	NA	Rhyncomya_forcipata
KMPOL089_19_Rhiniinae	Rhiniinae	41	Rhyncomya_forcipata	41	Rhyncomya_forcipata	Rhyncomya_forcipata	NA	Rhyncomya_forcipata
KMPOM226_19_Rhiniinae	Rhiniinae	41	Rhyncomya_forcipata	41	Rhyncomya_forcipata	Rhyncomya_forcipata	NA	Rhyncomya_forcipata
KMPOP045_19_Rhiniinae	Rhiniinae	41	Rhyncomya_forcipata	41	Rhyncomya_forcipata	Rhyncomya_forcipata	NA	Rhyncomya_forcipata
KMPOR020_19_Rhiniinae	Rhiniinae	41	Rhyncomya_forcipata	41	Rhyncomya_forcipata	Rhyncomya_forcipata	NA	Rhyncomya_forcipata
KMPOS021_19_Rhiniinae	Rhiniinae	41	Rhyncomya_forcipata	41	Rhyncomya_forcipata	Rhyncomya_forcipata	NA	Rhyncomya_forcipata
KMPOS024_19_Rhiniinae	Rhiniinae	41	Rhyncomya_forcipata	41	Rhyncomya_forcipata	Rhyncomya_forcipata	NA	Rhyncomya_forcipata
KMPOS025_19_Rhiniinae	Rhiniinae	41	Rhyncomya_forcipata	41	Rhyncomya_forcipata	Rhyncomya_forcipata	NA	Rhyncomya_forcipata
KMPOT063_19_Rhiniinae	Rhiniinae	41	Rhyncomya_forcipata	41	Rhyncomya_forcipata	Rhyncomya_forcipata	NA	Rhyncomya_forcipata
KMPOT072_19_Rhiniinae	Rhiniinae	41	Rhyncomya_forcipata	41	Rhyncomya_forcipata	Rhyncomya_forcipata	NA	Rhyncomya_forcipata
KMPOX007_19_Rhiniinae	Rhiniinae	41	Rhyncomya_forcipata	41	Rhyncomya_forcipata	Rhyncomya_forcipata	NA	Rhyncomya_forcipata
KMPOX009_19_Rhiniinae	Rhiniinae	41	Rhyncomya_forcipata	41	Rhyncomya_forcipata	Rhyncomya_forcipata	NA	Rhyncomya_forcipata
KMPPI1145_19_Rhiniinae	Rhiniinae	41	Rhyncomya_forcipata	41	Rhyncomya_forcipata	Rhyncomya_forcipata	NA	Rhyncomya_forcipata
KMPQ1073_19_Rhiniinae	Rhiniinae	41	Rhyncomya_forcipata	41	Rhyncomya_forcipata	Rhyncomya_forcipata	NA	Rhyncomya_forcipata
KMPRI160_19_Rhiniinae	Rhiniinae	41	Rhyncomya_forcipata	41	Rhyncomya_forcipata	Rhyncomya_forcipata	NA	Rhyncomya_forcipata
KMPRL036_19_Rhiniinae	Rhiniinae	41	Rhyncomya_forcipata	41	Rhyncomya_forcipata	Rhyncomya_forcipata	NA	Rhyncomya_forcipata
KMPRO1095_19_Rhiniinae	Rhiniinae	41	Rhyncomya_forcipata	41	Rhyncomya_forcipata	Rhyncomya_forcipata	NA	Rhyncomya_forcipata
KMPRO1099_19_Rhiniinae	Rhiniinae	41	Rhyncomya_forcipata	41	Rhyncomya_forcipata	Rhyncomya_forcipata	NA	Rhyncomya_forcipata
KMPRO1100_19_Rhiniinae	Rhiniinae	41	Rhyncomya_forcipata	41	Rhyncomya_forcipata	Rhyncomya_forcipata	NA	Rhyncomya_forcipata
KMPRO1101_19_Rhiniinae	Rhiniinae	41	Rhyncomya_forcipata	41	Rhyncomya_forcipata	Rhyncomya_forcipata	NA	Rhyncomya_forcipata
KMPRO1102_19_Rhiniinae	Rhiniinae	41	Rhyncomya_forcipata	41	Rhyncomya_forcipata	Rhyncomya_forcipata	NA	Rhyncomya_forcipata
KMPRO1114_19_Rhiniinae	Rhiniinae	41	Rhyncomya_forcipata	41	Rhyncomya_forcipata	Rhyncomya_forcipata	NA	Rhyncomya_forcipata
KMPRO1126_19_Rhiniinae	Rhiniinae	41	Rhyncomya_forcipata	41	Rhyncomya_forcipata	Rhyncomya_forcipata	NA	Rhyncomya_forcipata
KMPRO1130_19_Rhiniinae	Rhiniinae	41	Rhyncomya_forcipata	41	Rhyncomya_forcipata	Rhyncomya_forcipata	NA	Rhyncomya_forcipata
KMPRO1131_19_Rhiniinae	Rhiniinae	41	Rhyncomya_forcipata	41	Rhyncomya_forcipata	Rhyncomya_forcipata	NA	Rhyncomya_forcipata
KMPRO1140_19_Rhiniinae	Rhiniinae	41	Rhyncomya_forcipata	41	Rhyncomya_forcipata	Rhyncomya_forcipata	NA	Rhyncomya_forcipata
KMPRO1142_19_Rhiniinae	Rhiniinae	41	Rhyncomya_forcipata	41	Rhyncomya_forcipata	Rhyncomya_forcipata	NA	Rhyncomya_forcipata
KMPRO1169_19_Rhiniinae	Rhiniinae	41	Rhyncomya_forcipata	41	Rhyncomya_forcipata	Rhyncomya_forcipata	NA	Rhyncomya_forcipata
KMPRO1178_19_Rhiniinae	Rhiniinae	41	Rhyncomya_forcipata	41	Rhyncomya_forcipata	Rhyncomya_forcipata	NA	Rhyncomya_forcipata
KMPRO1191_19_Rhiniinae	Rhiniinae	41	Rhyncomya_forcipata	41	Rhyncomya_forcipata	Rhyncomya_forcipata	NA	Rhyncomya_forcipata
KMPRO1192_19_Rhiniinae	Rhiniinae	41	Rhyncomya_forcipata	41	Rhyncomya_forcipata	Rhyncomya_forcipata	NA	Rhyncomya_forcipata
KMPRO1200_19_Rhiniinae	Rhiniinae	41	Rhyncomya_forcipata	41	Rhyncomya_forcipata	Rhyncomya_forcipata	NA	Rhyncomya_forcipata
KMPRO1208_19_Rhiniinae	Rhiniinae	41	Rhyncomya_forcipata	41	Rhyncomya_forcipata	Rhyncomya_forcipata	NA	Rhyncomya_forcipata
KMPRO1209_19_Rhiniinae	Rhiniinae	41	Rhyncomya_forcipata	41	Rhyncomya_forcipata	Rhyncomya_forcipata	NA	Rhyncomya_forcipata
KMPRO1210_19_Rhiniinae	Rhiniinae	41	Rhyncomya_forcipata	41	Rhyncomya_forcipata	Rhyncomya_forcipata	NA	Rhyncomya_forcipata
KMPRU005_19_Rhiniinae	Rhiniinae	41	Rhyncomya_forcipata	41	Rhyncomya_forcipata	Rhyncomya_forcipata	NA	Rhyncomya_forcipata
KMPRV076_19_Rhiniinae	Rhiniinae	41	Rhyncomya_forcipata	41	Rhyncomya_forcipata	Rhyncomya_forcipata	NA	Rhyncomya_forcipata
KMPRV083_19_Rhiniinae	Rhiniinae	41	Rhyncomya_forcipata	41	Rhyncomya_forcipata	Rhyncomya_forcipata	NA	Rhyncomya_forcipata
KMPRV089_19_Rhiniinae	Rhiniinae	41	Rhyncomya_forcipata	41	Rhyncomya_forcipata	Rhyncomya_forcipata	NA	Rhyncomya_forcipata
KMPSO042_19_Rhiniinae	Rhiniinae	41	Rhyncomya_forcipata	41	Rhyncomya_forcipata	Rhyncomya_forcipata	NA	Rhyncomya_forcipata
KMPSO515_19_Rhiniinae	Rhiniinae	41	Rhyncomya_forcipata	41	Rhyncomya_forcipata	Rhyncomya_forcipata	NA	Rhyncomya_forcipata
KMPSP2607_19_Rhiniinae	Rhiniinae	41	Rhyncomya_forcipata	41	Rhyncomya_forcipata	Rhyncomya_forcipata	NA	Rhyncomya_forcipata
KMPUC1622_18_Rhiniinae	Rhiniinae	41	Rhyncomya_forcipata	41	Rhyncomya_forcipata	Rhyncomya_forcipata	NA	Rhyncomya_forcipata
KMPUC2832_18_Rhiniinae	Rhiniinae	41	Rhyncomya_forcipata	41	Rhyncomya_forcipata	Rhyncomya_forcipata	NA	Rhyncomya_forcipata
KMPUD232_19_Rhiniinae	Rhiniinae	41	Rhyncomya_forcipata	41	Rhyncomya_forcipata	Rhyncomya_forcipata	NA	Rhyncomya_forcipata
KMPUD260_19_Rhiniinae	Rhiniinae	41	Rhyncomya_forcipata	41	Rhyncomya_forcipata	Rhyncomya_forcipata	NA	Rhyncomya_forcipata
KMPUE627_19_Rhiniinae	Rhiniinae	41	Rhyncomya_forcipata	41	Rhyncomya_forcipata	Rhyncomya_forcipata	NA	Rhyncomya_forcipata
KMPUH204_19_Rhiniinae	Rhiniinae	41	Rhyncomya_forcipata	41	Rhyncomya_forcipata	Rhyncomya_forcipata	NA	Rhyncomya_forcipata
KMPUI119_19_Rhiniinae	Rhiniinae	41	Rhyncomya_forcipata	41	Rhyncomya_forcipata	Rhyncomya_forcipata	NA	Rhyncomya_forcipata
KMPUJ014_19_Rhiniinae	Rhiniinae	41	Rhyncomya_forcipata	41	Rhyncomya_forcipata	Rhyncomya_forcipata	NA	Rhyncomya_forcipata
KMPUJ016_19_Rhiniinae	Rhiniinae	41	Rhyncomya_forcipata	41	Rhyncomya_forcipata	Rhyncomya_forcipata	NA	Rhyncomya_forcipata
KMPUJ129_19_Rhiniinae	Rhiniinae	41	Rhyncomya_forcipata	41	Rhyncomya_forcipata	Rhyncomya_forcipata	NA	Rhyncomya_forcipata
KMPUJ478_19_Rhiniinae	Rhiniinae	41	Rhyncomya_forcipata	41	Rhyncomya_forcipata	Rhyncomya_forcipata	NA	Rhyncomya_forcipata
KMPUJ486_19_Rhiniinae	Rhiniinae	41	Rhyncomya_forcipata	41	Rhyncomya_forcipata	Rhyncomya_forcipata	NA	Rhyncomya_forcipata
KMPUJ557_19_Rhiniinae	Rhiniinae	41	Rhyncomya_forcipata	41	Rhyncomya_forcipata	Rhyncomya_forcipata	NA	Rhyncomya_forcipata
KMPVA152_18_Rhiniinae	Rhiniinae	41	Rhyncomya_forcipata	41	Rhyncomya_forcipata	Rhyncomya_forcipata	NA	Rhyncomya_forcipata
KMPVV002_19_Rhiniinae	Rhiniinae	41	Rhyncomya_forcipata	41	Rhyncomya_forcipata	Rhyncomya_forcipata	NA	Rhyncomya_forcipata
KMPWL304_18_Rhiniinae	Rhiniinae	41	Rhyncomya_forcipata	41	Rhyncomya_forcipata	Rhyncomya_forcipata	NA	Rhyncomya_forcipata
KMPWN154_19_Rhiniinae	Rhiniinae	41	Rhyncomya_forcipata	41	Rhyncomya_forcipata	Rhyncomya_forcipata	NA	Rhyncomya_forcipata
KMPWO022_19_Rhiniinae	Rhiniinae	41	Rhyncomya_forcipata	41	Rhyncomya_forcipata	Rhyncomya_forcipata	NA	Rhyncomya_forcipata
KMPWO026_19_Rhiniinae	Rhiniinae	41	Rhyncomya_forcipata	41	Rhyncomya_forcipata	Rhyncomya_forcipata	NA	Rhyncomya_forcipata
KMPWO028_19_Rhiniinae	Rhiniinae	41	Rhyncomya_forcipata	41	Rhyncomya_forcipata	Rhyncomya_forcipata	NA	Rhyncomya_forcipata
KMPWR110_19_Rhiniinae	Rhiniinae	41	Rhyncomya_forcipata	41	Rhyncomya_forcipata	Rhyncomya_forcipata	NA	Rhyncomya_forcipata
KMPWR112_19_Rhiniinae	Rhiniinae	41	Rhyncomya_forcipata	41	Rhyncomya_forcipata	Rhyncomya_forcipata	NA	Rhyncomya_forcipata
KMPXO359_19_Rhiniinae	Rhiniinae	41	Rhyncomya_forcipata	41	Rhyncomya_forcipata	Rhyncomya_forcipata	NA	Rhyncomya_forcipata
KMPXO361_19_Rhiniinae	Rhiniinae	41	Rhyncomya_forcipata	41	Rhyncomya_forcipata	Rhyncomya_forcipata	NA	Rhyncomya_forcipata
KMPZC050_19_Rhiniinae	Rhiniinae	41	Rhyncomya_forcipata	41	Rhyncomya_forcipata	Rhyncomya_forcipata	NA	Rhyncomya_forcipata
KMPZC052_19_Rhiniinae	Rhiniinae	41	Rhyncomya_forcipata	41	Rhyncomya_forcipata	Rhyncomya_forcipata	NA	Rhyncomya_forcipata
KMTTB423_18_Rhiniinae	Rhiniinae	41	Rhyncomya_forcipata	41	Rhyncomya_forcipata	Rhyncomya_forcipata	NA	Rhyncomya_forcipata
KMTTF027_19_Rhiniinae	Rhiniinae	41	Rhyncomya_forcipata	41	Rhyncomya_forcipata	Rhyncomya_forcipata	NA	Rhyncomya_forcipata
KMTTG130_19_Rhiniinae	Rhiniinae	41	Rhyncomya_forcipata	41	Rhyncomya_forcipata	Rhyncomya_forcipata	NA	Rhyncomya_forcipata
KMTTH809_19_Rhiniinae	Rhiniinae	41	Rhyncomya_forcipata	41	Rhyncomya_forcipata	Rhyncomya_forcipata	NA	Rhyncomya_forcipata
KMTTH817_19_Rhiniinae	Rhiniinae	41	Rhyncomya_forcipata	41	Rhyncomya_forcipata	Rhyncomya_forcipata	NA	Rhyncomya_forcipata
KMTTI015_19_Rhiniinae	Rhiniinae	41	Rhyncomya_forcipata	41	Rhyncomya_forcipata	Rhyncomya_forcipata	NA	Rhyncomya_forcipata
KMTTL904_19_Rhiniinae	Rhiniinae	41	Rhyncomya_forcipata	41	Rhyncomya_forcipata	Rhyncomya_forcipata	NA	Rhyncomya_forcipata
SAFRA3350_18_Rhiniinae	Rhiniinae	41	Rhyncomya_forcipata	41	Rhyncomya_forcipata	Rhyncomya_forcipata	NA	Rhyncomya_forcipata
Y15_Rhyncomya_forcipata_F_SouthAfrica	Rhyncomya_forcipata	41	Rhyncomya_forcipata	41	Rhyncomya_forcipata	Rhyncomya_forcipata	NA	Rhyncomya_forcipata
Y27_Rhyncomya_forcipata_F_SouthAfrica	Rhyncomya_forcipata	41	Rhyncomya_forcipata	41	Rhyncomya_forcipata	Rhyncomya_forcipata	NA	Rhyncomya_forcipata
Y28_Rhyncomya_forcipata_F_SouthAfrica	Rhyncomya_forcipata	41	Rhyncomya_forcipata	41	Rhyncomya_forcipata	Rhyncomya_forcipata	NA	Rhyncomya_forcipata
Y29_Rhyncomya_forcipata_M_Namibia	Rhyncomya_forcipata	41	Rhyncomya_forcipata	41	Rhyncomya_forcipata	Rhyncomya_forcipata	NA	Rhyncomya_forcipata
A9_Rhyncomya_interclusa_M_SouthAfrica	Rhyncomya_interclusa	16	Rhyncomya_interclusa	16	Rhyncomya_interclusa	Rhyncomya_interclusa	NA	Rhyncomya_interclusa
Y69_Rhyncomya_interclusa_M_SouthAfrica	Rhyncomya_interclusa	16	Rhyncomya_interclusa	16	Rhyncomya_interclusa	Rhyncomya_interclusa	NA	Rhyncomya_interclusa
GQ409356_Rhyncomya_nigripes	Rhyncomya_nigripes	54	Rhyncomya_nigripes	55	Rhyncomya_nigripes	Rhyncomya_nigripes	NA	Rhyncomya_nigripes
Y46_Rhyncomya_paratristis_F_SouthAfrica	Rhyncomya_paratristis	91	Rhyncomya_paratristis	89	Rhyncomya_paratristis	Rhyncomya_paratristis	NA	Rhyncomya_paratristis
GMKMA558_15_Rhiniinae	Rhiniinae	40	Rhyncomya_pruinosa	40	Rhyncomya_pruinosa	Rhyncomya_pruinosa	NA	Rhyncomya_pruinosa
GMKMT188_15_Rhiniinae	Rhiniinae	40	Rhyncomya_pruinosa	40	Rhyncomya_pruinosa	Rhyncomya_pruinosa	NA	Rhyncomya_pruinosa
KMPAL3499_19_Rhiniinae	Rhiniinae	40	Rhyncomya_pruinosa	40	Rhyncomya_pruinosa	Rhyncomya_pruinosa	NA	Rhyncomya_pruinosa
KMPDF1858_19_Rhiniinae	Rhiniinae	40	Rhyncomya_pruinosa	40	Rhyncomya_pruinosa	Rhyncomya_pruinosa	NA	Rhyncomya_pruinosa
KMPDG151_19_Rhiniinae	Rhiniinae	40	Rhyncomya_pruinosa	40	Rhyncomya_pruinosa	Rhyncomya_pruinosa	NA	Rhyncomya_pruinosa
KMPDH063_19_Rhiniinae	Rhiniinae	40	Rhyncomya_pruinosa	40	Rhyncomya_pruinosa	Rhyncomya_pruinosa	NA	Rhyncomya_pruinosa
KMPDI181_19_Rhiniinae	Rhiniinae	40	Rhyncomya_pruinosa	40	Rhyncomya_pruinosa	Rhyncomya_pruinosa	NA	Rhyncomya_pruinosa
KMPED013_18_Rhiniinae	Rhiniinae	40	Rhyncomya_pruinosa	40	Rhyncomya_pruinosa	Rhyncomya_pruinosa	NA	Rhyncomya_pruinosa
KMPEH284_19_Rhiniinae	Rhiniinae	40	Rhyncomya_pruinosa	40	Rhyncomya_pruinosa	Rhyncomya_pruinosa	NA	Rhyncomya_pruinosa
KMPEH285_19_Rhiniinae	Rhiniinae	40	Rhyncomya_pruinosa	40	Rhyncomya_pruinosa	Rhyncomya_pruinosa	NA	Rhyncomya_pruinosa
KMPEH286_19_Rhiniinae	Rhiniinae	40	Rhyncomya_pruinosa	40	Rhyncomya_pruinosa	Rhyncomya_pruinosa	NA	Rhyncomya_pruinosa
KMPFN007_19_Rhiniinae	Rhiniinae	40	Rhyncomya_pruinosa	40	Rhyncomya_pruinosa	Rhyncomya_pruinosa	NA	Rhyncomya_pruinosa
KMPHL517_19_Rhiniinae	Rhiniinae	40	Rhyncomya_pruinosa	40	Rhyncomya_pruinosa	Rhyncomya_pruinosa	NA	Rhyncomya_pruinosa
KMPIL231_19_Rhiniinae	Rhiniinae	40	Rhyncomya_pruinosa	40	Rhyncomya_pruinosa	Rhyncomya_pruinosa	NA	Rhyncomya_pruinosa
KMPIL234_19_Rhiniinae	Rhiniinae	40	Rhyncomya_pruinosa	40	Rhyncomya_pruinosa	Rhyncomya_pruinosa	NA	Rhyncomya_pruinosa
KMPJM189_19_Rhiniinae	Rhiniinae	40	Rhyncomya_pruinosa	40	Rhyncomya_pruinosa	Rhyncomya_pruinosa	NA	Rhyncomya_pruinosa
KMPKK056_19_Rhiniinae	Rhiniinae	40	Rhyncomya_pruinosa	40	Rhyncomya_pruinosa	Rhyncomya_pruinosa	NA	Rhyncomya_pruinosa
KMPKK059_19_Rhiniinae	Rhiniinae	40	Rhyncomya_pruinosa	40	Rhyncomya_pruinosa	Rhyncomya_pruinosa	NA	Rhyncomya_pruinosa
KMPKK065_19_Rhiniinae	Rhiniinae	40	Rhyncomya_pruinosa	40	Rhyncomya_pruinosa	Rhyncomya_pruinosa	NA	Rhyncomya_pruinosa
KMPKL086_19_Rhiniinae	Rhiniinae	40	Rhyncomya_pruinosa	40	Rhyncomya_pruinosa	Rhyncomya_pruinosa	NA	Rhyncomya_pruinosa
KMPKM030_19_Rhiniinae	Rhiniinae	40	Rhyncomya_pruinosa	40	Rhyncomya_pruinosa	Rhyncomya_pruinosa	NA	Rhyncomya_pruinosa
KMPMA198_18_Rhiniinae	Rhiniinae	40	Rhyncomya_pruinosa	40	Rhyncomya_pruinosa	Rhyncomya_pruinosa	NA	Rhyncomya_pruinosa
KMPND457_18_Rhiniinae	Rhiniinae	40	Rhyncomya_pruinosa	40	Rhyncomya_pruinosa	Rhyncomya_pruinosa	NA	Rhyncomya_pruinosa
KMPNL731_19_Rhiniinae	Rhiniinae	40	Rhyncomya_pruinosa	40	Rhyncomya_pruinosa	Rhyncomya_pruinosa	NA	Rhyncomya_pruinosa
KMPNM1257_19_Rhiniinae	Rhiniinae	40	Rhyncomya_pruinosa	40	Rhyncomya_pruinosa	Rhyncomya_pruinosa	NA	Rhyncomya_pruinosa
KMPNP1549_19_Rhiniinae	Rhiniinae	40	Rhyncomya_pruinosa	40	Rhyncomya_pruinosa	Rhyncomya_pruinosa	NA	Rhyncomya_pruinosa
KMPUB2740_18_Rhiniinae	Rhiniinae	40	Rhyncomya_pruinosa	40	Rhyncomya_pruinosa	Rhyncomya_pruinosa	NA	Rhyncomya_pruinosa
KMPZB1214_19_Rhiniinae	Rhiniinae	40	Rhyncomya_pruinosa	40	Rhyncomya_pruinosa	Rhyncomya_pruinosa	NA	Rhyncomya_pruinosa
KMPZB1217_19_Rhiniinae	Rhiniinae	40	Rhyncomya_pruinosa	40	Rhyncomya_pruinosa	Rhyncomya_pruinosa	NA	Rhyncomya_pruinosa
KMPZB1232_19_Rhiniinae	Rhiniinae	40	Rhyncomya_pruinosa	40	Rhyncomya_pruinosa	Rhyncomya_pruinosa	NA	Rhyncomya_pruinosa
KMPZB1234_19_Rhiniinae	Rhiniinae	40	Rhyncomya_pruinosa	40	Rhyncomya_pruinosa	Rhyncomya_pruinosa	NA	Rhyncomya_pruinosa
KMPZB1236_19_Rhiniinae	Rhiniinae	40	Rhyncomya_pruinosa	40	Rhyncomya_pruinosa	Rhyncomya_pruinosa	NA	Rhyncomya_pruinosa
KMPZB1261_19_Rhiniinae	Rhiniinae	40	Rhyncomya_pruinosa	40	Rhyncomya_pruinosa	Rhyncomya_pruinosa	NA	Rhyncomya_pruinosa
KMPZB1264_19_Rhiniinae	Rhiniinae	40	Rhyncomya_pruinosa	40	Rhyncomya_pruinosa	Rhyncomya_pruinosa	NA	Rhyncomya_pruinosa
KMPZB1270_19_Rhiniinae	Rhiniinae	40	Rhyncomya_pruinosa	40	Rhyncomya_pruinosa	Rhyncomya_pruinosa	NA	Rhyncomya_pruinosa
KMPZB1283_19_Rhiniinae	Rhiniinae	40	Rhyncomya_pruinosa	40	Rhyncomya_pruinosa	Rhyncomya_pruinosa	NA	Rhyncomya_pruinosa
KMTTL906_19_Rhiniinae	Rhiniinae	40	Rhyncomya_pruinosa	40	Rhyncomya_pruinosa	Rhyncomya_pruinosa	NA	Rhyncomya_pruinosa
Y23_Rhyncomya_pruinosa_M_SouthAfrica	Rhyncomya_pruinosa	40	Rhyncomya_pruinosa	40	Rhyncomya_pruinosa	Rhyncomya_pruinosa	NA	Rhyncomya_pruinosa
Y24_Rhyncomya_pruinosa_M_Malawi	Rhyncomya_pruinosa	40	Rhyncomya_pruinosa	40	Rhyncomya_pruinosa	Rhyncomya_pruinosa	NA	Rhyncomya_pruinosa
Y25_Rhyncomya_pruinosa_F_Kenya	Rhyncomya_pruinosa	40	Rhyncomya_pruinosa	40	Rhyncomya_pruinosa	Rhyncomya_pruinosa	NA	Rhyncomya_pruinosa
Y26_Rhyncomya_pruinosa_F_SouthAfrica	Rhyncomya_pruinosa	40	Rhyncomya_pruinosa	40	Rhyncomya_pruinosa	Rhyncomya_pruinosa	NA	Rhyncomya_pruinosa
GMKMA584_15_Rhyncomya_soyauxi_COI_5P	Rhyncomya_soyauxi	42	Rhyncomya_soyauxi	43	Rhyncomya_soyauxi	Rhyncomya_soyauxi	NA	Rhyncomya_soyauxi
GMKMD027_15_Rhyncomya_soyauxi_COI_5P	Rhyncomya_soyauxi	42	Rhyncomya_soyauxi	43	Rhyncomya_soyauxi	Rhyncomya_soyauxi	NA	Rhyncomya_soyauxi
GMKMD029_15_Rhyncomya_soyauxi_COI_5P	Rhyncomya_soyauxi	42	Rhyncomya_soyauxi	43	Rhyncomya_soyauxi	Rhyncomya_soyauxi	NA	Rhyncomya_soyauxi
GMKME194_15_Rhyncomya_soyauxi_COI_5P	Rhyncomya_soyauxi	42	Rhyncomya_soyauxi	43	Rhyncomya_soyauxi	Rhyncomya_soyauxi	NA	Rhyncomya_soyauxi
GMKMF003_15_Rhyncomya_soyauxi_COI_5P	Rhyncomya_soyauxi	42	Rhyncomya_soyauxi	43	Rhyncomya_soyauxi	Rhyncomya_soyauxi	NA	Rhyncomya_soyauxi
GMKMJ950_15_Rhyncomya_soyauxi_COI_5P	Rhyncomya_soyauxi	42	Rhyncomya_soyauxi	43	Rhyncomya_soyauxi	Rhyncomya_soyauxi	NA	Rhyncomya_soyauxi
GMKML243_15_Rhyncomya_soyauxi_COI_5P	Rhyncomya_soyauxi	42	Rhyncomya_soyauxi	43	Rhyncomya_soyauxi	Rhyncomya_soyauxi	NA	Rhyncomya_soyauxi
GMKMS030_15_Rhyncomya_soyauxi_COI_5P	Rhyncomya_soyauxi	42	Rhyncomya_soyauxi	43	Rhyncomya_soyauxi	Rhyncomya_soyauxi	NA	Rhyncomya_soyauxi
GMKMY231_15_Rhyncomya_soyauxi_COI_5P	Rhyncomya_soyauxi	42	Rhyncomya_soyauxi	43	Rhyncomya_soyauxi	Rhyncomya_soyauxi	NA	Rhyncomya_soyauxi
JQ246693_Rhyncomya_soyauxi	Rhyncomya_soyauxi	42	Rhyncomya_soyauxi	43	Rhyncomya_soyauxi	Rhyncomya_soyauxi	NA	Rhyncomya_soyauxi
KMPAH001_19_Rhyncomya_soyauxi_COI_5P	Rhyncomya_soyauxi	42	Rhyncomya_soyauxi	43	Rhyncomya_soyauxi	Rhyncomya_soyauxi	NA	Rhyncomya_soyauxi
KMPAH007_19_Rhyncomya_soyauxi_COI_5P	Rhyncomya_soyauxi	42	Rhyncomya_soyauxi	43	Rhyncomya_soyauxi	Rhyncomya_soyauxi	NA	Rhyncomya_soyauxi
KMPAH033_19_Rhyncomya_soyauxi_COI_5P	Rhyncomya_soyauxi	42	Rhyncomya_soyauxi	43	Rhyncomya_soyauxi	Rhyncomya_soyauxi	NA	Rhyncomya_soyauxi
KMPAH034_19_Rhyncomya_soyauxi_COI_5P	Rhyncomya_soyauxi	42	Rhyncomya_soyauxi	43	Rhyncomya_soyauxi	Rhyncomya_soyauxi	NA	Rhyncomya_soyauxi
KMPAH035_19_Rhyncomya_soyauxi_COI_5P	Rhyncomya_soyauxi	42	Rhyncomya_soyauxi	43	Rhyncomya_soyauxi	Rhyncomya_soyauxi	NA	Rhyncomya_soyauxi
KMPAH036_19_Rhyncomya_soyauxi_COI_5P	Rhyncomya_soyauxi	42	Rhyncomya_soyauxi	43	Rhyncomya_soyauxi	Rhyncomya_soyauxi	NA	Rhyncomya_soyauxi
KMPAH3840_19_Rhyncomya_soyauxi_COI_5P	Rhyncomya_soyauxi	42	Rhyncomya_soyauxi	43	Rhyncomya_soyauxi	Rhyncomya_soyauxi	NA	Rhyncomya_soyauxi
KMPAH3843_19_Rhyncomya_soyauxi_COI_5P	Rhyncomya_soyauxi	42	Rhyncomya_soyauxi	43	Rhyncomya_soyauxi	Rhyncomya_soyauxi	NA	Rhyncomya_soyauxi
KMPAL1228_19_Rhyncomya_soyauxi_COI_5P	Rhyncomya_soyauxi	42	Rhyncomya_soyauxi	43	Rhyncomya_soyauxi	Rhyncomya_soyauxi	NA	Rhyncomya_soyauxi
KMPAL168_19_Rhyncomya_soyauxi_COI_5P	Rhyncomya_soyauxi	42	Rhyncomya_soyauxi	43	Rhyncomya_soyauxi	Rhyncomya_soyauxi	NA	Rhyncomya_soyauxi
KMPAL3472_19_Rhyncomya_soyauxi_COI_5P	Rhyncomya_soyauxi	42	Rhyncomya_soyauxi	43	Rhyncomya_soyauxi	Rhyncomya_soyauxi	NA	Rhyncomya_soyauxi
KMPAL3474_19_Rhyncomya_soyauxi_COI_5P	Rhyncomya_soyauxi	42	Rhyncomya_soyauxi	43	Rhyncomya_soyauxi	Rhyncomya_soyauxi	NA	Rhyncomya_soyauxi
KMPAL3498_19_Rhyncomya_soyauxi_COI_5P	Rhyncomya_soyauxi	42	Rhyncomya_soyauxi	43	Rhyncomya_soyauxi	Rhyncomya_soyauxi	NA	Rhyncomya_soyauxi
KMPAL3515_19_Rhyncomya_soyauxi_COI_5P	Rhyncomya_soyauxi	42	Rhyncomya_soyauxi	43	Rhyncomya_soyauxi	Rhyncomya_soyauxi	NA	Rhyncomya_soyauxi
KMPAL3516_19_Rhyncomya_soyauxi_COI_5P	Rhyncomya_soyauxi	42	Rhyncomya_soyauxi	43	Rhyncomya_soyauxi	Rhyncomya_soyauxi	NA	Rhyncomya_soyauxi
KMPAL3533_19_Rhyncomya_soyauxi_COI_5P	Rhyncomya_soyauxi	42	Rhyncomya_soyauxi	43	Rhyncomya_soyauxi	Rhyncomya_soyauxi	NA	Rhyncomya_soyauxi
KMPAL3561_19_Rhyncomya_soyauxi_COI_5P	Rhyncomya_soyauxi	42	Rhyncomya_soyauxi	43	Rhyncomya_soyauxi	Rhyncomya_soyauxi	NA	Rhyncomya_soyauxi
KMPAL3568_19_Rhyncomya_soyauxi_COI_5P	Rhyncomya_soyauxi	42	Rhyncomya_soyauxi	43	Rhyncomya_soyauxi	Rhyncomya_soyauxi	NA	Rhyncomya_soyauxi
KMPAN294_19_Rhyncomya_soyauxi_COI_5P	Rhyncomya_soyauxi	42	Rhyncomya_soyauxi	43	Rhyncomya_soyauxi	Rhyncomya_soyauxi	NA	Rhyncomya_soyauxi
KMPAN295_19_Rhyncomya_soyauxi_COI_5P	Rhyncomya_soyauxi	42	Rhyncomya_soyauxi	43	Rhyncomya_soyauxi	Rhyncomya_soyauxi	NA	Rhyncomya_soyauxi
KMPAN305_19_Rhyncomya_soyauxi_COI_5P	Rhyncomya_soyauxi	42	Rhyncomya_soyauxi	43	Rhyncomya_soyauxi	Rhyncomya_soyauxi	NA	Rhyncomya_soyauxi
KMPAN323_19_Rhyncomya_soyauxi_COI_5P	Rhyncomya_soyauxi	42	Rhyncomya_soyauxi	43	Rhyncomya_soyauxi	Rhyncomya_soyauxi	NA	Rhyncomya_soyauxi
KMPAN359_19_Rhyncomya_soyauxi_COI_5P	Rhyncomya_soyauxi	42	Rhyncomya_soyauxi	43	Rhyncomya_soyauxi	Rhyncomya_soyauxi	NA	Rhyncomya_soyauxi
KMPBB317_18_Rhyncomya_soyauxi_COI_5P	Rhyncomya_soyauxi	42	Rhyncomya_soyauxi	43	Rhyncomya_soyauxi	Rhyncomya_soyauxi	NA	Rhyncomya_soyauxi
KMPCN343_19_Rhyncomya_soyauxi_COI_5P	Rhyncomya_soyauxi	42	Rhyncomya_soyauxi	43	Rhyncomya_soyauxi	Rhyncomya_soyauxi	NA	Rhyncomya_soyauxi
KMPCP592_19_Rhyncomya_soyauxi_COI_5P	Rhyncomya_soyauxi	42	Rhyncomya_soyauxi	43	Rhyncomya_soyauxi	Rhyncomya_soyauxi	NA	Rhyncomya_soyauxi
KMPCP597_19_Rhyncomya_soyauxi_COI_5P	Rhyncomya_soyauxi	42	Rhyncomya_soyauxi	43	Rhyncomya_soyauxi	Rhyncomya_soyauxi	NA	Rhyncomya_soyauxi
KMPCP600_19_Rhyncomya_soyauxi_COI_5P	Rhyncomya_soyauxi	42	Rhyncomya_soyauxi	43	Rhyncomya_soyauxi	Rhyncomya_soyauxi	NA	Rhyncomya_soyauxi
KMPCP602_19_Rhyncomya_soyauxi_COI_5P	Rhyncomya_soyauxi	42	Rhyncomya_soyauxi	43	Rhyncomya_soyauxi	Rhyncomya_soyauxi	NA	Rhyncomya_soyauxi
KMPDA136_19_Rhyncomya_soyauxi_COI_5P	Rhyncomya_soyauxi	42	Rhyncomya_soyauxi	43	Rhyncomya_soyauxi	Rhyncomya_soyauxi	NA	Rhyncomya_soyauxi
KMPDB058_19_Rhyncomya_soyauxi_COI_5P	Rhyncomya_soyauxi	42	Rhyncomya_soyauxi	43	Rhyncomya_soyauxi	Rhyncomya_soyauxi	NA	Rhyncomya_soyauxi
KMPDB060_19_Rhyncomya_soyauxi_COI_5P	Rhyncomya_soyauxi	42	Rhyncomya_soyauxi	43	Rhyncomya_soyauxi	Rhyncomya_soyauxi	NA	Rhyncomya_soyauxi
KMPDC024_19_Rhyncomya_soyauxi_COI_5P	Rhyncomya_soyauxi	42	Rhyncomya_soyauxi	43	Rhyncomya_soyauxi	Rhyncomya_soyauxi	NA	Rhyncomya_soyauxi
KMPDC038_19_Rhyncomya_soyauxi_COI_5P	Rhyncomya_soyauxi	42	Rhyncomya_soyauxi	43	Rhyncomya_soyauxi	Rhyncomya_soyauxi	NA	Rhyncomya_soyauxi
KMPDD073_19_Rhyncomya_soyauxi_COI_5P	Rhyncomya_soyauxi	42	Rhyncomya_soyauxi	43	Rhyncomya_soyauxi	Rhyncomya_soyauxi	NA	Rhyncomya_soyauxi
KMPDD207_19_Rhyncomya_soyauxi_COI_5P	Rhyncomya_soyauxi	42	Rhyncomya_soyauxi	43	Rhyncomya_soyauxi	Rhyncomya_soyauxi	NA	Rhyncomya_soyauxi
KMPDE103_19_Rhyncomya_soyauxi_COI_5P	Rhyncomya_soyauxi	42	Rhyncomya_soyauxi	43	Rhyncomya_soyauxi	Rhyncomya_soyauxi	NA	Rhyncomya_soyauxi
KMPDE117_19_Rhyncomya_soyauxi_COI_5P	Rhyncomya_soyauxi	42	Rhyncomya_soyauxi	43	Rhyncomya_soyauxi	Rhyncomya_soyauxi	NA	Rhyncomya_soyauxi
KMPDE167_19_Rhyncomya_soyauxi_COI_5P	Rhyncomya_soyauxi	42	Rhyncomya_soyauxi	43	Rhyncomya_soyauxi	Rhyncomya_soyauxi	NA	Rhyncomya_soyauxi
KMPDE178_19_Rhyncomya_soyauxi_COI_5P	Rhyncomya_soyauxi	42	Rhyncomya_soyauxi	43	Rhyncomya_soyauxi	Rhyncomya_soyauxi	NA	Rhyncomya_soyauxi
KMPDF1899_19_Rhyncomya_soyauxi_COI_5P	Rhyncomya_soyauxi	42	Rhyncomya_soyauxi	43	Rhyncomya_soyauxi	Rhyncomya_soyauxi	NA	Rhyncomya_soyauxi
KMPDG148_19_Rhyncomya_soyauxi_COI_5P	Rhyncomya_soyauxi	42	Rhyncomya_soyauxi	43	Rhyncomya_soyauxi	Rhyncomya_soyauxi	NA	Rhyncomya_soyauxi
KMPDH061_19_Rhyncomya_soyauxi_COI_5P	Rhyncomya_soyauxi	42	Rhyncomya_soyauxi	43	Rhyncomya_soyauxi	Rhyncomya_soyauxi	NA	Rhyncomya_soyauxi
KMPDI202_19_Rhyncomya_soyauxi_COI_5P	Rhyncomya_soyauxi	42	Rhyncomya_soyauxi	43	Rhyncomya_soyauxi	Rhyncomya_soyauxi	NA	Rhyncomya_soyauxi
KMPED003_18_Rhyncomya_soyauxi_COI_5P	Rhyncomya_soyauxi	42	Rhyncomya_soyauxi	43	Rhyncomya_soyauxi	Rhyncomya_soyauxi	NA	Rhyncomya_soyauxi
KMPED012_18_Rhyncomya_soyauxi_COI_5P	Rhyncomya_soyauxi	42	Rhyncomya_soyauxi	43	Rhyncomya_soyauxi	Rhyncomya_soyauxi	NA	Rhyncomya_soyauxi
KMPED049_18_Rhyncomya_soyauxi_COI_5P	Rhyncomya_soyauxi	42	Rhyncomya_soyauxi	43	Rhyncomya_soyauxi	Rhyncomya_soyauxi	NA	Rhyncomya_soyauxi
KMPEG065_19_Rhyncomya_soyauxi_COI_5P	Rhyncomya_soyauxi	42	Rhyncomya_soyauxi	43	Rhyncomya_soyauxi	Rhyncomya_soyauxi	NA	Rhyncomya_soyauxi
KMPEG070_19_Rhyncomya_soyauxi_COI_5P	Rhyncomya_soyauxi	42	Rhyncomya_soyauxi	43	Rhyncomya_soyauxi	Rhyncomya_soyauxi	NA	Rhyncomya_soyauxi
KMPEM1160_19_Rhyncomya_soyauxi_COI_5P	Rhyncomya_soyauxi	42	Rhyncomya_soyauxi	43	Rhyncomya_soyauxi	Rhyncomya_soyauxi	NA	Rhyncomya_soyauxi
KMPGM302_19_Rhyncomya_soyauxi_COI_5P	Rhyncomya_soyauxi	42	Rhyncomya_soyauxi	43	Rhyncomya_soyauxi	Rhyncomya_soyauxi	NA	Rhyncomya_soyauxi
KMPGP111_19_Rhyncomya_soyauxi_COI_5P	Rhyncomya_soyauxi	42	Rhyncomya_soyauxi	43	Rhyncomya_soyauxi	Rhyncomya_soyauxi	NA	Rhyncomya_soyauxi
KMPHI410_19_Rhyncomya_soyauxi_COI_5P	Rhyncomya_soyauxi	42	Rhyncomya_soyauxi	43	Rhyncomya_soyauxi	Rhyncomya_soyauxi	NA	Rhyncomya_soyauxi
KMPHJ080_19_Rhyncomya_soyauxi_COI_5P	Rhyncomya_soyauxi	42	Rhyncomya_soyauxi	43	Rhyncomya_soyauxi	Rhyncomya_soyauxi	NA	Rhyncomya_soyauxi
KMPHN1955_19_Rhyncomya_soyauxi_COI_5P	Rhyncomya_soyauxi	42	Rhyncomya_soyauxi	43	Rhyncomya_soyauxi	Rhyncomya_soyauxi	NA	Rhyncomya_soyauxi
KMPHS132_19_Rhyncomya_soyauxi_COI_5P	Rhyncomya_soyauxi	42	Rhyncomya_soyauxi	43	Rhyncomya_soyauxi	Rhyncomya_soyauxi	NA	Rhyncomya_soyauxi
KMPIA267_18_Rhyncomya_soyauxi_COI_5P	Rhyncomya_soyauxi	42	Rhyncomya_soyauxi	43	Rhyncomya_soyauxi	Rhyncomya_soyauxi	NA	Rhyncomya_soyauxi
KMPII089_19_Rhyncomya_soyauxi_COI_5P	Rhyncomya_soyauxi	42	Rhyncomya_soyauxi	43	Rhyncomya_soyauxi	Rhyncomya_soyauxi	NA	Rhyncomya_soyauxi
KMPIO162_19_Rhyncomya_soyauxi_COI_5P	Rhyncomya_soyauxi	42	Rhyncomya_soyauxi	43	Rhyncomya_soyauxi	Rhyncomya_soyauxi	NA	Rhyncomya_soyauxi
KMPIP260_19_Rhyncomya_soyauxi_COI_5P	Rhyncomya_soyauxi	42	Rhyncomya_soyauxi	43	Rhyncomya_soyauxi	Rhyncomya_soyauxi	NA	Rhyncomya_soyauxi
KMPJK160_19_Rhyncomya_soyauxi_COI_5P	Rhyncomya_soyauxi	42	Rhyncomya_soyauxi	43	Rhyncomya_soyauxi	Rhyncomya_soyauxi	NA	Rhyncomya_soyauxi
KMPJL045_19_Rhyncomya_soyauxi_COI_5P	Rhyncomya_soyauxi	42	Rhyncomya_soyauxi	43	Rhyncomya_soyauxi	Rhyncomya_soyauxi	NA	Rhyncomya_soyauxi
KMPMQ347_19_Rhyncomya_soyauxi_COI_5P	Rhyncomya_soyauxi	42	Rhyncomya_soyauxi	43	Rhyncomya_soyauxi	Rhyncomya_soyauxi	NA	Rhyncomya_soyauxi
KMPMQ390_19_Rhyncomya_soyauxi_COI_5P	Rhyncomya_soyauxi	42	Rhyncomya_soyauxi	43	Rhyncomya_soyauxi	Rhyncomya_soyauxi	NA	Rhyncomya_soyauxi
KMPNA345_18_Rhyncomya_soyauxi_COI_5P	Rhyncomya_soyauxi	42	Rhyncomya_soyauxi	43	Rhyncomya_soyauxi	Rhyncomya_soyauxi	NA	Rhyncomya_soyauxi
KMPNB1132_18_Rhyncomya_soyauxi_COI_5P	Rhyncomya_soyauxi	42	Rhyncomya_soyauxi	43	Rhyncomya_soyauxi	Rhyncomya_soyauxi	NA	Rhyncomya_soyauxi
KMPNP1547_19_Rhyncomya_soyauxi_COI_5P	Rhyncomya_soyauxi	42	Rhyncomya_soyauxi	43	Rhyncomya_soyauxi	Rhyncomya_soyauxi	NA	Rhyncomya_soyauxi
KMPOE009_18_Rhyncomya_soyauxi_COI_5P	Rhyncomya_soyauxi	42	Rhyncomya_soyauxi	43	Rhyncomya_soyauxi	Rhyncomya_soyauxi	NA	Rhyncomya_soyauxi
KMPOX008_19_Rhyncomya_soyauxi_COI_5P	Rhyncomya_soyauxi	42	Rhyncomya_soyauxi	43	Rhyncomya_soyauxi	Rhyncomya_soyauxi	NA	Rhyncomya_soyauxi
KMPRK054_19_Rhyncomya_soyauxi_COI_5P	Rhyncomya_soyauxi	42	Rhyncomya_soyauxi	43	Rhyncomya_soyauxi	Rhyncomya_soyauxi	NA	Rhyncomya_soyauxi
KMPSF185_19_Rhyncomya_soyauxi_COI_5P	Rhyncomya_soyauxi	42	Rhyncomya_soyauxi	43	Rhyncomya_soyauxi	Rhyncomya_soyauxi	NA	Rhyncomya_soyauxi
KMPSP2616_19_Rhyncomya_soyauxi_COI_5P	Rhyncomya_soyauxi	42	Rhyncomya_soyauxi	43	Rhyncomya_soyauxi	Rhyncomya_soyauxi	NA	Rhyncomya_soyauxi
KMPUA168_18_Rhyncomya_soyauxi_COI_5P	Rhyncomya_soyauxi	42	Rhyncomya_soyauxi	43	Rhyncomya_soyauxi	Rhyncomya_soyauxi	NA	Rhyncomya_soyauxi
KMPUB2732_18_Rhyncomya_soyauxi_COI_5P	Rhyncomya_soyauxi	42	Rhyncomya_soyauxi	43	Rhyncomya_soyauxi	Rhyncomya_soyauxi	NA	Rhyncomya_soyauxi
KMPUD107_19_Rhyncomya_soyauxi_COI_5P	Rhyncomya_soyauxi	42	Rhyncomya_soyauxi	43	Rhyncomya_soyauxi	Rhyncomya_soyauxi	NA	Rhyncomya_soyauxi
KMPUD123_19_Rhyncomya_soyauxi_COI_5P	Rhyncomya_soyauxi	42	Rhyncomya_soyauxi	43	Rhyncomya_soyauxi	Rhyncomya_soyauxi	NA	Rhyncomya_soyauxi
KMPUD130_19_Rhyncomya_soyauxi_COI_5P	Rhyncomya_soyauxi	42	Rhyncomya_soyauxi	43	Rhyncomya_soyauxi	Rhyncomya_soyauxi	NA	Rhyncomya_soyauxi
KMPUD144_19_Rhyncomya_soyauxi_COI_5P	Rhyncomya_soyauxi	42	Rhyncomya_soyauxi	43	Rhyncomya_soyauxi	Rhyncomya_soyauxi	NA	Rhyncomya_soyauxi
KMPUD148_19_Rhyncomya_soyauxi_COI_5P	Rhyncomya_soyauxi	42	Rhyncomya_soyauxi	43	Rhyncomya_soyauxi	Rhyncomya_soyauxi	NA	Rhyncomya_soyauxi
KMPUD168_19_Rhyncomya_soyauxi_COI_5P	Rhyncomya_soyauxi	42	Rhyncomya_soyauxi	43	Rhyncomya_soyauxi	Rhyncomya_soyauxi	NA	Rhyncomya_soyauxi
KMPUD211_19_Rhyncomya_soyauxi_COI_5P	Rhyncomya_soyauxi	42	Rhyncomya_soyauxi	43	Rhyncomya_soyauxi	Rhyncomya_soyauxi	NA	Rhyncomya_soyauxi
KMPUD240_19_Rhyncomya_soyauxi_COI_5P	Rhyncomya_soyauxi	42	Rhyncomya_soyauxi	43	Rhyncomya_soyauxi	Rhyncomya_soyauxi	NA	Rhyncomya_soyauxi
KMPUD266_19_Rhyncomya_soyauxi_COI_5P	Rhyncomya_soyauxi	42	Rhyncomya_soyauxi	43	Rhyncomya_soyauxi	Rhyncomya_soyauxi	NA	Rhyncomya_soyauxi
KMPUD281_19_Rhyncomya_soyauxi_COI_5P	Rhyncomya_soyauxi	42	Rhyncomya_soyauxi	43	Rhyncomya_soyauxi	Rhyncomya_soyauxi	NA	Rhyncomya_soyauxi
KMPUD309_19_Rhyncomya_soyauxi_COI_5P	Rhyncomya_soyauxi	42	Rhyncomya_soyauxi	43	Rhyncomya_soyauxi	Rhyncomya_soyauxi	NA	Rhyncomya_soyauxi
KMPUD329_19_Rhyncomya_soyauxi_COI_5P	Rhyncomya_soyauxi	42	Rhyncomya_soyauxi	43	Rhyncomya_soyauxi	Rhyncomya_soyauxi	NA	Rhyncomya_soyauxi
KMPUD339_19_Rhyncomya_soyauxi_COI_5P	Rhyncomya_soyauxi	42	Rhyncomya_soyauxi	43	Rhyncomya_soyauxi	Rhyncomya_soyauxi	NA	Rhyncomya_soyauxi
KMPUD357_19_Rhyncomya_soyauxi_COI_5P	Rhyncomya_soyauxi	42	Rhyncomya_soyauxi	43	Rhyncomya_soyauxi	Rhyncomya_soyauxi	NA	Rhyncomya_soyauxi
KMPUE617_19_Rhyncomya_soyauxi_COI_5P	Rhyncomya_soyauxi	42	Rhyncomya_soyauxi	43	Rhyncomya_soyauxi	Rhyncomya_soyauxi	NA	Rhyncomya_soyauxi
KMPUH207_19_Rhyncomya_soyauxi_COI_5P	Rhyncomya_soyauxi	42	Rhyncomya_soyauxi	43	Rhyncomya_soyauxi	Rhyncomya_soyauxi	NA	Rhyncomya_soyauxi
KMPUI163_19_Rhyncomya_soyauxi_COI_5P	Rhyncomya_soyauxi	42	Rhyncomya_soyauxi	43	Rhyncomya_soyauxi	Rhyncomya_soyauxi	NA	Rhyncomya_soyauxi
KMPUJ101_19_Rhyncomya_soyauxi_COI_5P	Rhyncomya_soyauxi	42	Rhyncomya_soyauxi	43	Rhyncomya_soyauxi	Rhyncomya_soyauxi	NA	Rhyncomya_soyauxi
KMPUJ131_19_Rhyncomya_soyauxi_COI_5P	Rhyncomya_soyauxi	42	Rhyncomya_soyauxi	43	Rhyncomya_soyauxi	Rhyncomya_soyauxi	NA	Rhyncomya_soyauxi
KMPUJ477_19_Rhyncomya_soyauxi_COI_5P	Rhyncomya_soyauxi	42	Rhyncomya_soyauxi	43	Rhyncomya_soyauxi	Rhyncomya_soyauxi	NA	Rhyncomya_soyauxi
KMPUJ479_19_Rhyncomya_soyauxi_COI_5P	Rhyncomya_soyauxi	42	Rhyncomya_soyauxi	43	Rhyncomya_soyauxi	Rhyncomya_soyauxi	NA	Rhyncomya_soyauxi
KMPUJ490_19_Rhyncomya_soyauxi_COI_5P	Rhyncomya_soyauxi	42	Rhyncomya_soyauxi	43	Rhyncomya_soyauxi	Rhyncomya_soyauxi	NA	Rhyncomya_soyauxi
KMPWB072_18_Rhyncomya_soyauxi_COI_5P	Rhyncomya_soyauxi	42	Rhyncomya_soyauxi	43	Rhyncomya_soyauxi	Rhyncomya_soyauxi	NA	Rhyncomya_soyauxi
KMPWC021_18_Rhyncomya_soyauxi_COI_5P	Rhyncomya_soyauxi	42	Rhyncomya_soyauxi	43	Rhyncomya_soyauxi	Rhyncomya_soyauxi	NA	Rhyncomya_soyauxi
KMPWS186_19_Rhyncomya_soyauxi_COI_5P	Rhyncomya_soyauxi	42	Rhyncomya_soyauxi	43	Rhyncomya_soyauxi	Rhyncomya_soyauxi	NA	Rhyncomya_soyauxi
KMPWT2205_19_Rhyncomya_soyauxi_COI_5P	Rhyncomya_soyauxi	42	Rhyncomya_soyauxi	43	Rhyncomya_soyauxi	Rhyncomya_soyauxi	NA	Rhyncomya_soyauxi
KMPXH076_19_Rhyncomya_soyauxi_COI_5P	Rhyncomya_soyauxi	42	Rhyncomya_soyauxi	43	Rhyncomya_soyauxi	Rhyncomya_soyauxi	NA	Rhyncomya_soyauxi
KMPXP1899_19_Rhyncomya_soyauxi_COI_5P	Rhyncomya_soyauxi	42	Rhyncomya_soyauxi	43	Rhyncomya_soyauxi	Rhyncomya_soyauxi	NA	Rhyncomya_soyauxi
KMPXQ040_19_Rhyncomya_soyauxi_COI_5P	Rhyncomya_soyauxi	42	Rhyncomya_soyauxi	43	Rhyncomya_soyauxi	Rhyncomya_soyauxi	NA	Rhyncomya_soyauxi
KMPXS074_19_Rhyncomya_soyauxi_COI_5P	Rhyncomya_soyauxi	42	Rhyncomya_soyauxi	43	Rhyncomya_soyauxi	Rhyncomya_soyauxi	NA	Rhyncomya_soyauxi
USA13_Rhyncomya_soyauxi_F_Kenya	Rhyncomya_soyauxi	42	Rhyncomya_soyauxi	43	Rhyncomya_soyauxi	Rhyncomya_soyauxi	NA	Rhyncomya_soyauxi
USA14_Rhyncomya_soyauxi_M_Kenya	Rhyncomya_soyauxi	42	Rhyncomya_soyauxi	43	Rhyncomya_soyauxi	Rhyncomya_soyauxi	NA	Rhyncomya_soyauxi
USA15_Rhyncomya_soyauxi_F_Kenya	Rhyncomya_soyauxi	42	Rhyncomya_soyauxi	43	Rhyncomya_soyauxi	Rhyncomya_soyauxi	NA	Rhyncomya_soyauxi
USA16_Rhyncomya_soyauxi_M_Kenya	Rhyncomya_soyauxi	42	Rhyncomya_soyauxi	43	Rhyncomya_soyauxi	Rhyncomya_soyauxi	NA	Rhyncomya_soyauxi
A10_Rhyncomya_sp14_F_Tanzania	Rhyncomya_sp14	12	Rhyncomya_sp14	12	Rhyncomya_sp14	Rhyncomya_sp14	NA	Rhyncomya_sp14
GMKMB601_15_Rhiniinae	Rhiniinae	12	Rhyncomya_sp14	12	Rhyncomya_sp14	Rhyncomya_sp14	Rhyncomya_sp14	Rhyncomya_sp14
GMKMB609_15_Rhiniinae	Rhiniinae	12	Rhyncomya_sp14	12	Rhyncomya_sp14	Rhyncomya_sp14	NA	Rhyncomya_sp14
GMKMH199_15_Rhiniinae	Rhiniinae	12	Rhyncomya_sp14	12	Rhyncomya_sp14	Rhyncomya_sp14	NA	Rhyncomya_sp14
GMKMN026_15_Rhiniinae	Rhiniinae	12	Rhyncomya_sp14	12	Rhyncomya_sp14	Rhyncomya_sp14	NA	Rhyncomya_sp14
GMKMT195_15_Rhiniinae	Rhiniinae	12	Rhyncomya_sp14	12	Rhyncomya_sp14	Rhyncomya_sp14	NA	Rhyncomya_sp14
GMKMY1974_15_Rhiniinae	Rhiniinae	12	Rhyncomya_sp14	12	Rhyncomya_sp14	Rhyncomya_sp14	NA	Rhyncomya_sp14
Y6_Rhyncomya_sp15_F_SouthAfrica	Rhyncomya_sp15	93	Rhyncomya_sp15	91	Rhyncomya_sp15	Rhyncomya_sp15	NA	Rhyncomya_sp15
Y40_Rhyncomya_sp3_F_SouthAfrica	Rhyncomya_sp3	89	Rhyncomya_sp3	87	Rhyncomya_sp3	Rhyncomya_sp3	NA	Rhyncomya_sp3
Y57_Rhyncomya_sp3_F_SouthAfrica	Rhyncomya_sp3	89	Rhyncomya_sp3	87	Rhyncomya_sp3	Rhyncomya_sp3	NA	Rhyncomya_sp3
Y64_Rhyncomya_sp6_M_Togo	Rhyncomya_sp6	94	Rhyncomya_sp6	92	Rhyncomya_sp6	Rhyncomya_sp6	NA	Rhyncomya_sp6
Y65_Rhyncomya_sp6_F_Togo	Rhyncomya_sp6	94	Rhyncomya_sp6	92	Rhyncomya_sp6	Rhyncomya_sp6	NA	Rhyncomya_sp6
Y44_Rhyncomya_sp8_F_Namibia	Rhyncomya_sp8	90	Rhyncomya_sp8	88	Rhyncomya_sp8	Rhyncomya_sp8	NA	Rhyncomya_sp8
KMPED043_18_Rhiniinae	Rhiniinae	66	Rhiniinae_sp17	66	Rhiniinae_sp17	Rhiniinae_sp17	Rhyncomya_spB	Rhyncomya_spB
KMPEH241_19_Rhiniinae	Rhiniinae	66	Rhiniinae_sp17	66	Rhiniinae_sp17	Rhiniinae_sp17	Rhyncomya_spB	Rhyncomya_spB
KMPGU116_19_Rhiniinae	Rhiniinae	66	Rhiniinae_sp17	66	Rhiniinae_sp17	Rhiniinae_sp17	Rhyncomya_spB	Rhyncomya_spB
KMPIA255_18_Rhiniinae	Rhiniinae	66	Rhiniinae_sp17	66	Rhiniinae_sp17	Rhiniinae_sp17	Rhyncomya_spB	Rhyncomya_spB
KMPIT148_19_Rhiniinae	Rhiniinae	66	Rhiniinae_sp17	66	Rhiniinae_sp17	Rhiniinae_sp17	Rhyncomya_spB	Rhyncomya_spB
KMPIT154_19_Rhiniinae	Rhiniinae	66	Rhiniinae_sp17	66	Rhiniinae_sp17	Rhiniinae_sp17	Rhyncomya_spB	Rhyncomya_spB
KMPIT156_19_Rhiniinae	Rhiniinae	66	Rhiniinae_sp17	66	Rhiniinae_sp17	Rhiniinae_sp17	Rhyncomya_spB	Rhyncomya_spB
KMPIT428_19_Rhiniinae	Rhiniinae	66	Rhiniinae_sp17	66	Rhiniinae_sp17	Rhiniinae_sp17	Rhyncomya_spB	Rhyncomya_spB
KMPIU181_19_Rhiniinae	Rhiniinae	66	Rhiniinae_sp17	66	Rhiniinae_sp17	Rhiniinae_sp17	Rhyncomya_spB	Rhyncomya_spB
KMPIU603_19_Rhiniinae	Rhiniinae	66	Rhiniinae_sp17	66	Rhiniinae_sp17	Rhiniinae_sp17	Rhyncomya_spB	Rhyncomya_spB
KMPIU614_19_Rhiniinae	Rhiniinae	66	Rhiniinae_sp17	66	Rhiniinae_sp17	Rhiniinae_sp17	Rhyncomya_spB	Rhyncomya_spB
KMPIU626_19_Rhiniinae	Rhiniinae	66	Rhiniinae_sp17	66	Rhiniinae_sp17	Rhiniinae_sp17	Rhyncomya_spB	Rhyncomya_spB
KMPIU629_19_Rhiniinae	Rhiniinae	66	Rhiniinae_sp17	66	Rhiniinae_sp17	Rhiniinae_sp17	Rhyncomya_spB	Rhyncomya_spB
KMPIV025_19_Rhiniinae	Rhiniinae	66	Rhiniinae_sp17	66	Rhiniinae_sp17	Rhiniinae_sp17	Rhyncomya_spB	Rhyncomya_spB
KMPIV029_19_Rhiniinae	Rhiniinae	66	Rhiniinae_sp17	66	Rhiniinae_sp17	Rhiniinae_sp17	Rhyncomya_spB	Rhyncomya_spB
KMPJF267_19_Rhiniinae	Rhiniinae	66	Rhiniinae_sp17	66	Rhiniinae_sp17	Rhiniinae_sp17	Rhyncomya_spB	Rhyncomya_spB
KMPJT030_19_Rhiniinae	Rhiniinae	66	Rhiniinae_sp17	66	Rhiniinae_sp17	Rhiniinae_sp17	Rhyncomya_spB	Rhyncomya_spB
KMPJT034_19_Rhiniinae	Rhiniinae	66	Rhiniinae_sp17	66	Rhiniinae_sp17	Rhiniinae_sp17	Rhyncomya_spB	Rhyncomya_spB
KMPJU057_19_Rhiniinae	Rhiniinae	66	Rhiniinae_sp17	66	Rhiniinae_sp17	Rhiniinae_sp17	Rhyncomya_spB	Rhyncomya_spB
KMPJV093_19_Rhiniinae	Rhiniinae	66	Rhiniinae_sp17	66	Rhiniinae_sp17	Rhiniinae_sp17	Rhyncomya_spB	Rhyncomya_spB
KMPJV193_19_Rhiniinae	Rhiniinae	66	Rhiniinae_sp17	66	Rhiniinae_sp17	Rhiniinae_sp17	Rhyncomya_spB	Rhyncomya_spB
KMPJV296_19_Rhiniinae	Rhiniinae	66	Rhiniinae_sp17	66	Rhiniinae_sp17	Rhiniinae_sp17	Rhyncomya_spB	Rhyncomya_spB
KMPJV556_19_Rhiniinae	Rhiniinae	66	Rhiniinae_sp17	66	Rhiniinae_sp17	Rhiniinae_sp17	Rhyncomya_spB	Rhyncomya_spB
KMPNI1440_19_Rhiniinae	Rhiniinae	66	Rhiniinae_sp17	66	Rhiniinae_sp17	Rhiniinae_sp17	Rhyncomya_spB	Rhyncomya_spB
KMPQJ089_19_Rhiniinae	Rhiniinae	66	Rhiniinae_sp17	66	Rhiniinae_sp17	Rhiniinae_sp17	Rhyncomya_spB	Rhyncomya_spB
KMPRL038_19_Rhiniinae	Rhiniinae	66	Rhiniinae_sp17	66	Rhiniinae_sp17	Rhiniinae_sp17	Rhyncomya_spB	Rhyncomya_spB
KMPSF186_19_Rhiniinae	Rhiniinae	66	Rhiniinae_sp17	66	Rhiniinae_sp17	Rhiniinae_sp17	Rhyncomya_spB	Rhyncomya_spB
KMPSV847_19_Rhiniinae	Rhiniinae	66	Rhiniinae_sp17	66	Rhiniinae_sp17	Rhiniinae_sp17	Rhyncomya_spB	Rhyncomya_spB
KMTTH825_19_Rhiniinae	Rhiniinae	66	Rhiniinae_sp17	66	Rhiniinae_sp17	Rhiniinae_sp17	Rhyncomya_spB	Rhyncomya_spB
KMPJL030_19_Rhiniinae	Rhiniinae	69	Rhiniinae_sp20	69	Rhiniinae_sp20	Rhiniinae_sp20	Rhyncomya_spC	Rhyncomya_spC
KMPGQ433_19_Rhiniinae	Rhiniinae	67	Rhiniinae_sp18	67	Rhiniinae_sp18	Rhiniinae_sp18	Rhyncomya_spD	Rhyncomya_spD
KMPQT025_19_Rhiniinae	Rhiniinae	67	Rhiniinae_sp18	67	Rhiniinae_sp18	Rhiniinae_sp18	Rhyncomya_spD	Rhyncomya_spD
KMPZB1230_19_Rhiniinae	Rhiniinae	67	Rhiniinae_sp18	67	Rhiniinae_sp18	Rhiniinae_sp18	Rhyncomya_spD	Rhyncomya_spD
KMPZB214_19_Rhiniinae	Rhiniinae	67	Rhiniinae_sp18	67	Rhiniinae_sp18	Rhiniinae_sp18	Rhyncomya_spD	Rhyncomya_spD
GMKME204_15_Rhiniinae	Rhiniinae	43	Rhyncomya_trispina	44	Rhyncomya_trispina	Rhyncomya_trispina	NA	Rhyncomya_trispina
GMKMI691_15_Rhiniinae	Rhiniinae	43	Rhyncomya_trispina	44	Rhyncomya_trispina	Rhyncomya_trispina	NA	Rhyncomya_trispina
GMKMN028_15_Rhiniinae	Rhiniinae	43	Rhyncomya_trispina	44	Rhyncomya_trispina	Rhyncomya_trispina	NA	Rhyncomya_trispina
GMKMU108_15_Rhiniinae	Rhiniinae	43	Rhyncomya_trispina	44	Rhyncomya_trispina	Rhyncomya_trispina	NA	Rhyncomya_trispina
KMPAB4671_18_Rhiniinae	Rhiniinae	43	Rhyncomya_trispina	44	Rhyncomya_trispina	Rhyncomya_trispina	NA	Rhyncomya_trispina
KMPAD2407_19_Rhiniinae	Rhiniinae	43	Rhyncomya_trispina	44	Rhyncomya_trispina	Rhyncomya_trispina	NA	Rhyncomya_trispina
KMPAJ1372_19_Rhiniinae	Rhiniinae	43	Rhyncomya_trispina	44	Rhyncomya_trispina	Rhyncomya_trispina	NA	Rhyncomya_trispina
KMPAJ193_19_Rhiniinae	Rhiniinae	43	Rhyncomya_trispina	44	Rhyncomya_trispina	Rhyncomya_trispina	NA	Rhyncomya_trispina
KMPAJ212_19_Rhiniinae	Rhiniinae	43	Rhyncomya_trispina	44	Rhyncomya_trispina	Rhyncomya_trispina	NA	Rhyncomya_trispina
KMPAL1251_19_Rhiniinae	Rhiniinae	43	Rhyncomya_trispina	44	Rhyncomya_trispina	Rhyncomya_trispina	NA	Rhyncomya_trispina
KMPAL1255_19_Rhiniinae	Rhiniinae	43	Rhyncomya_trispina	44	Rhyncomya_trispina	Rhyncomya_trispina	NA	Rhyncomya_trispina
KMPAL172_19_Rhiniinae	Rhiniinae	43	Rhyncomya_trispina	44	Rhyncomya_trispina	Rhyncomya_trispina	NA	Rhyncomya_trispina
KMPAL3523_19_Rhiniinae	Rhiniinae	43	Rhyncomya_trispina	44	Rhyncomya_trispina	Rhyncomya_trispina	NA	Rhyncomya_trispina
KMPAL3552_19_Rhiniinae	Rhiniinae	43	Rhyncomya_trispina	44	Rhyncomya_trispina	Rhyncomya_trispina	NA	Rhyncomya_trispina
KMPAN1048_19_Rhiniinae	Rhiniinae	43	Rhyncomya_trispina	44	Rhyncomya_trispina	Rhyncomya_trispina	NA	Rhyncomya_trispina
KMPCA008_18_Rhiniinae	Rhiniinae	43	Rhyncomya_trispina	44	Rhyncomya_trispina	Rhyncomya_trispina	NA	Rhyncomya_trispina
KMPCL053_19_Rhiniinae	Rhiniinae	43	Rhyncomya_trispina	44	Rhyncomya_trispina	Rhyncomya_trispina	NA	Rhyncomya_trispina
KMPCN128_19_Rhiniinae	Rhiniinae	43	Rhyncomya_trispina	44	Rhyncomya_trispina	Rhyncomya_trispina	NA	Rhyncomya_trispina
KMPCP048_19_Rhiniinae	Rhiniinae	43	Rhyncomya_trispina	44	Rhyncomya_trispina	Rhyncomya_trispina	NA	Rhyncomya_trispina
KMPCP049_19_Rhiniinae	Rhiniinae	43	Rhyncomya_trispina	44	Rhyncomya_trispina	Rhyncomya_trispina	NA	Rhyncomya_trispina
KMPDA143_19_Rhiniinae	Rhiniinae	43	Rhyncomya_trispina	44	Rhyncomya_trispina	Rhyncomya_trispina	NA	Rhyncomya_trispina
KMPDA343_19_Rhiniinae	Rhiniinae	43	Rhyncomya_trispina	44	Rhyncomya_trispina	Rhyncomya_trispina	NA	Rhyncomya_trispina
KMPDE961_19_Rhiniinae	Rhiniinae	43	Rhyncomya_trispina	44	Rhyncomya_trispina	Rhyncomya_trispina	NA	Rhyncomya_trispina
KMPDF1861_19_Rhiniinae	Rhiniinae	43	Rhyncomya_trispina	44	Rhyncomya_trispina	Rhyncomya_trispina	NA	Rhyncomya_trispina
KMPDG167_19_Rhiniinae	Rhiniinae	43	Rhyncomya_trispina	44	Rhyncomya_trispina	Rhyncomya_trispina	NA	Rhyncomya_trispina
KMPDG703_19_Rhiniinae	Rhiniinae	43	Rhyncomya_trispina	44	Rhyncomya_trispina	Rhyncomya_trispina	NA	Rhyncomya_trispina
KMPDI162_19_Rhiniinae	Rhiniinae	43	Rhyncomya_trispina	44	Rhyncomya_trispina	Rhyncomya_trispina	NA	Rhyncomya_trispina
KMPDJ1000_19_Rhiniinae	Rhiniinae	43	Rhyncomya_trispina	44	Rhyncomya_trispina	Rhyncomya_trispina	NA	Rhyncomya_trispina
KMPDJ1460_19_Rhiniinae	Rhiniinae	43	Rhyncomya_trispina	44	Rhyncomya_trispina	Rhyncomya_trispina	NA	Rhyncomya_trispina
KMPDJ456_19_Rhiniinae	Rhiniinae	43	Rhyncomya_trispina	44	Rhyncomya_trispina	Rhyncomya_trispina	NA	Rhyncomya_trispina
KMPEC632_18_Rhiniinae	Rhiniinae	43	Rhyncomya_trispina	44	Rhyncomya_trispina	Rhyncomya_trispina	NA	Rhyncomya_trispina
KMPED088_18_Rhiniinae	Rhiniinae	43	Rhyncomya_trispina	44	Rhyncomya_trispina	Rhyncomya_trispina	NA	Rhyncomya_trispina
KMPEE056_18_Rhiniinae	Rhiniinae	43	Rhyncomya_trispina	44	Rhyncomya_trispina	Rhyncomya_trispina	NA	Rhyncomya_trispina
KMPEF308_19_Rhiniinae	Rhiniinae	43	Rhyncomya_trispina	44	Rhyncomya_trispina	Rhyncomya_trispina	NA	Rhyncomya_trispina
KMPEK756_19_Rhiniinae	Rhiniinae	43	Rhyncomya_trispina	44	Rhyncomya_trispina	Rhyncomya_trispina	NA	Rhyncomya_trispina
KMPFB141_18_Rhiniinae	Rhiniinae	43	Rhyncomya_trispina	44	Rhyncomya_trispina	Rhyncomya_trispina	NA	Rhyncomya_trispina
KMPFE375_18_Rhiniinae	Rhiniinae	43	Rhyncomya_trispina	44	Rhyncomya_trispina	Rhyncomya_trispina	NA	Rhyncomya_trispina
KMPFH092_19_Rhiniinae	Rhiniinae	43	Rhyncomya_trispina	44	Rhyncomya_trispina	Rhyncomya_trispina	NA	Rhyncomya_trispina
KMPFH216_19_Rhiniinae	Rhiniinae	43	Rhyncomya_trispina	44	Rhyncomya_trispina	Rhyncomya_trispina	NA	Rhyncomya_trispina
KMPFI125_19_Rhiniinae	Rhiniinae	43	Rhyncomya_trispina	44	Rhyncomya_trispina	Rhyncomya_trispina	NA	Rhyncomya_trispina
KMPFI133_19_Rhiniinae	Rhiniinae	43	Rhyncomya_trispina	44	Rhyncomya_trispina	Rhyncomya_trispina	NA	Rhyncomya_trispina
KMPGA139_18_Rhiniinae	Rhiniinae	43	Rhyncomya_trispina	44	Rhyncomya_trispina	Rhyncomya_trispina	NA	Rhyncomya_trispina
KMPGB135_18_Rhiniinae	Rhiniinae	43	Rhyncomya_trispina	44	Rhyncomya_trispina	Rhyncomya_trispina	NA	Rhyncomya_trispina
KMPGO035_19_Rhiniinae	Rhiniinae	43	Rhyncomya_trispina	44	Rhyncomya_trispina	Rhyncomya_trispina	NA	Rhyncomya_trispina
KMPHC268_18_Rhiniinae	Rhiniinae	43	Rhyncomya_trispina	44	Rhyncomya_trispina	Rhyncomya_trispina	NA	Rhyncomya_trispina
KMPHF300_19_Rhiniinae	Rhiniinae	43	Rhyncomya_trispina	44	Rhyncomya_trispina	Rhyncomya_trispina	NA	Rhyncomya_trispina
KMPHG026_19_Rhiniinae	Rhiniinae	43	Rhyncomya_trispina	44	Rhyncomya_trispina	Rhyncomya_trispina	NA	Rhyncomya_trispina
KMPHJ075_19_Rhiniinae	Rhiniinae	43	Rhyncomya_trispina	44	Rhyncomya_trispina	Rhyncomya_trispina	NA	Rhyncomya_trispina
KMPHJ078_19_Rhiniinae	Rhiniinae	43	Rhyncomya_trispina	44	Rhyncomya_trispina	Rhyncomya_trispina	NA	Rhyncomya_trispina
KMPHL515_19_Rhiniinae	Rhiniinae	43	Rhyncomya_trispina	44	Rhyncomya_trispina	Rhyncomya_trispina	NA	Rhyncomya_trispina
KMPHM050_19_Rhiniinae	Rhiniinae	43	Rhyncomya_trispina	44	Rhyncomya_trispina	Rhyncomya_trispina	NA	Rhyncomya_trispina
KMPHM360_19_Rhiniinae	Rhiniinae	43	Rhyncomya_trispina	44	Rhyncomya_trispina	Rhyncomya_trispina	NA	Rhyncomya_trispina
KMPHN1951_19_Rhiniinae	Rhiniinae	43	Rhyncomya_trispina	44	Rhyncomya_trispina	Rhyncomya_trispina	NA	Rhyncomya_trispina
KMPHN1979_19_Rhiniinae	Rhiniinae	43	Rhyncomya_trispina	44	Rhyncomya_trispina	Rhyncomya_trispina	NA	Rhyncomya_trispina
KMPHO047_19_Rhiniinae	Rhiniinae	43	Rhyncomya_trispina	44	Rhyncomya_trispina	Rhyncomya_trispina	NA	Rhyncomya_trispina
KMPHO057_19_Rhiniinae	Rhiniinae	43	Rhyncomya_trispina	44	Rhyncomya_trispina	Rhyncomya_trispina	NA	Rhyncomya_trispina
KMPHS149_19_Rhiniinae	Rhiniinae	43	Rhyncomya_trispina	44	Rhyncomya_trispina	Rhyncomya_trispina	NA	Rhyncomya_trispina
KMPHY042_19_Rhiniinae	Rhiniinae	43	Rhyncomya_trispina	44	Rhyncomya_trispina	Rhyncomya_trispina	NA	Rhyncomya_trispina
KMPIA262_18_Rhiniinae	Rhiniinae	43	Rhyncomya_trispina	44	Rhyncomya_trispina	Rhyncomya_trispina	NA	Rhyncomya_trispina
KMPIC004_18_Rhiniinae	Rhiniinae	43	Rhyncomya_trispina	44	Rhyncomya_trispina	Rhyncomya_trispina	NA	Rhyncomya_trispina
KMPIC013_18_Rhiniinae	Rhiniinae	43	Rhyncomya_trispina	44	Rhyncomya_trispina	Rhyncomya_trispina	NA	Rhyncomya_trispina
KMPII095_19_Rhiniinae	Rhiniinae	43	Rhyncomya_trispina	44	Rhyncomya_trispina	Rhyncomya_trispina	NA	Rhyncomya_trispina
KMPIK142_19_Rhiniinae	Rhiniinae	43	Rhyncomya_trispina	44	Rhyncomya_trispina	Rhyncomya_trispina	NA	Rhyncomya_trispina
KMPIM028_19_Rhiniinae	Rhiniinae	43	Rhyncomya_trispina	44	Rhyncomya_trispina	Rhyncomya_trispina	NA	Rhyncomya_trispina
KMPIN003_19_Rhiniinae	Rhiniinae	43	Rhyncomya_trispina	44	Rhyncomya_trispina	Rhyncomya_trispina	NA	Rhyncomya_trispina
KMPIN005_19_Rhiniinae	Rhiniinae	43	Rhyncomya_trispina	44	Rhyncomya_trispina	Rhyncomya_trispina	NA	Rhyncomya_trispina
KMPIO168_19_Rhiniinae	Rhiniinae	43	Rhyncomya_trispina	44	Rhyncomya_trispina	Rhyncomya_trispina	NA	Rhyncomya_trispina
KMPIO173_19_Rhiniinae	Rhiniinae	43	Rhyncomya_trispina	44	Rhyncomya_trispina	Rhyncomya_trispina	NA	Rhyncomya_trispina
KMPIO186_19_Rhiniinae	Rhiniinae	43	Rhyncomya_trispina	44	Rhyncomya_trispina	Rhyncomya_trispina	NA	Rhyncomya_trispina
KMPIP256_19_Rhiniinae	Rhiniinae	43	Rhyncomya_trispina	44	Rhyncomya_trispina	Rhyncomya_trispina	NA	Rhyncomya_trispina
KMPIP297_19_Rhiniinae	Rhiniinae	43	Rhyncomya_trispina	44	Rhyncomya_trispina	Rhyncomya_trispina	NA	Rhyncomya_trispina
KMPIQ024_19_Rhiniinae	Rhiniinae	43	Rhyncomya_trispina	44	Rhyncomya_trispina	Rhyncomya_trispina	NA	Rhyncomya_trispina
KMPIS675_19_Rhiniinae	Rhiniinae	43	Rhyncomya_trispina	44	Rhyncomya_trispina	Rhyncomya_trispina	NA	Rhyncomya_trispina
KMPIS678_19_Rhiniinae	Rhiniinae	43	Rhyncomya_trispina	44	Rhyncomya_trispina	Rhyncomya_trispina	NA	Rhyncomya_trispina
KMPIS679_19_Rhiniinae	Rhiniinae	43	Rhyncomya_trispina	44	Rhyncomya_trispina	Rhyncomya_trispina	NA	Rhyncomya_trispina
KMPIS684_19_Rhiniinae	Rhiniinae	43	Rhyncomya_trispina	44	Rhyncomya_trispina	Rhyncomya_trispina	NA	Rhyncomya_trispina
KMPIS686_19_Rhiniinae	Rhiniinae	43	Rhyncomya_trispina	44	Rhyncomya_trispina	Rhyncomya_trispina	NA	Rhyncomya_trispina
KMPIT161_19_Rhiniinae	Rhiniinae	43	Rhyncomya_trispina	44	Rhyncomya_trispina	Rhyncomya_trispina	NA	Rhyncomya_trispina
KMPIV030_19_Rhiniinae	Rhiniinae	43	Rhyncomya_trispina	44	Rhyncomya_trispina	Rhyncomya_trispina	NA	Rhyncomya_trispina
KMPJI052_19_Rhiniinae	Rhiniinae	43	Rhyncomya_trispina	44	Rhyncomya_trispina	Rhyncomya_trispina	NA	Rhyncomya_trispina
KMPJI063_19_Rhiniinae	Rhiniinae	43	Rhyncomya_trispina	44	Rhyncomya_trispina	Rhyncomya_trispina	NA	Rhyncomya_trispina
KMPJJ480_19_Rhiniinae	Rhiniinae	43	Rhyncomya_trispina	44	Rhyncomya_trispina	Rhyncomya_trispina	NA	Rhyncomya_trispina
KMPJK103_19_Rhiniinae	Rhiniinae	43	Rhyncomya_trispina	44	Rhyncomya_trispina	Rhyncomya_trispina	NA	Rhyncomya_trispina
KMPJK227_19_Rhiniinae	Rhiniinae	43	Rhyncomya_trispina	44	Rhyncomya_trispina	Rhyncomya_trispina	NA	Rhyncomya_trispina
KMPJK229_19_Rhiniinae	Rhiniinae	43	Rhyncomya_trispina	44	Rhyncomya_trispina	Rhyncomya_trispina	NA	Rhyncomya_trispina
KMPJL584_19_Rhiniinae	Rhiniinae	43	Rhyncomya_trispina	44	Rhyncomya_trispina	Rhyncomya_trispina	NA	Rhyncomya_trispina
KMPJM193_19_Rhiniinae	Rhiniinae	43	Rhyncomya_trispina	44	Rhyncomya_trispina	Rhyncomya_trispina	NA	Rhyncomya_trispina
KMPJN525_19_Rhiniinae	Rhiniinae	43	Rhyncomya_trispina	44	Rhyncomya_trispina	Rhyncomya_trispina	NA	Rhyncomya_trispina
KMPJR294_19_Rhiniinae	Rhiniinae	43	Rhyncomya_trispina	44	Rhyncomya_trispina	Rhyncomya_trispina	NA	Rhyncomya_trispina
KMPJV096_19_Rhiniinae	Rhiniinae	43	Rhyncomya_trispina	44	Rhyncomya_trispina	Rhyncomya_trispina	NA	Rhyncomya_trispina
KMPJV137_19_Rhiniinae	Rhiniinae	43	Rhyncomya_trispina	44	Rhyncomya_trispina	Rhyncomya_trispina	NA	Rhyncomya_trispina
KMPJV590_19_Rhiniinae	Rhiniinae	43	Rhyncomya_trispina	44	Rhyncomya_trispina	Rhyncomya_trispina	NA	Rhyncomya_trispina
KMPKI026_19_Rhiniinae	Rhiniinae	43	Rhyncomya_trispina	44	Rhyncomya_trispina	Rhyncomya_trispina	NA	Rhyncomya_trispina
KMPKJ001_19_Rhiniinae	Rhiniinae	43	Rhyncomya_trispina	44	Rhyncomya_trispina	Rhyncomya_trispina	NA	Rhyncomya_trispina
KMPKK061_19_Rhiniinae	Rhiniinae	43	Rhyncomya_trispina	44	Rhyncomya_trispina	Rhyncomya_trispina	NA	Rhyncomya_trispina
KMPKK063_19_Rhiniinae	Rhiniinae	43	Rhyncomya_trispina	44	Rhyncomya_trispina	Rhyncomya_trispina	NA	Rhyncomya_trispina
KMPKK066_19_Rhiniinae	Rhiniinae	43	Rhyncomya_trispina	44	Rhyncomya_trispina	Rhyncomya_trispina	NA	Rhyncomya_trispina
KMPKL079_19_Rhiniinae	Rhiniinae	43	Rhyncomya_trispina	44	Rhyncomya_trispina	Rhyncomya_trispina	NA	Rhyncomya_trispina
KMPKL084_19_Rhiniinae	Rhiniinae	43	Rhyncomya_trispina	44	Rhyncomya_trispina	Rhyncomya_trispina	NA	Rhyncomya_trispina
KMPKL087_19_Rhiniinae	Rhiniinae	43	Rhyncomya_trispina	44	Rhyncomya_trispina	Rhyncomya_trispina	NA	Rhyncomya_trispina
KMPKM033_19_Rhiniinae	Rhiniinae	43	Rhyncomya_trispina	44	Rhyncomya_trispina	Rhyncomya_trispina	NA	Rhyncomya_trispina
KMPKN147_19_Rhiniinae	Rhiniinae	43	Rhyncomya_trispina	44	Rhyncomya_trispina	Rhyncomya_trispina	NA	Rhyncomya_trispina
KMPKP665_19_Rhiniinae	Rhiniinae	43	Rhyncomya_trispina	44	Rhyncomya_trispina	Rhyncomya_trispina	NA	Rhyncomya_trispina
KMPLC105_18_Rhiniinae	Rhiniinae	43	Rhyncomya_trispina	44	Rhyncomya_trispina	Rhyncomya_trispina	NA	Rhyncomya_trispina
KMPLC317_18_Rhiniinae	Rhiniinae	43	Rhyncomya_trispina	44	Rhyncomya_trispina	Rhyncomya_trispina	NA	Rhyncomya_trispina
KMPLJ136_19_Rhiniinae	Rhiniinae	43	Rhyncomya_trispina	44	Rhyncomya_trispina	Rhyncomya_trispina	NA	Rhyncomya_trispina
KMPLK071_19_Rhiniinae	Rhiniinae	43	Rhyncomya_trispina	44	Rhyncomya_trispina	Rhyncomya_trispina	NA	Rhyncomya_trispina
KMPMA102_18_Rhiniinae	Rhiniinae	43	Rhyncomya_trispina	44	Rhyncomya_trispina	Rhyncomya_trispina	NA	Rhyncomya_trispina
KMPMA115_18_Rhiniinae	Rhiniinae	43	Rhyncomya_trispina	44	Rhyncomya_trispina	Rhyncomya_trispina	NA	Rhyncomya_trispina
KMPMC036_18_Rhiniinae	Rhiniinae	43	Rhyncomya_trispina	44	Rhyncomya_trispina	Rhyncomya_trispina	NA	Rhyncomya_trispina
KMPMC251_18_Rhiniinae	Rhiniinae	43	Rhyncomya_trispina	44	Rhyncomya_trispina	Rhyncomya_trispina	NA	Rhyncomya_trispina
KMPMD071_18_Rhiniinae	Rhiniinae	43	Rhyncomya_trispina	44	Rhyncomya_trispina	Rhyncomya_trispina	NA	Rhyncomya_trispina
KMPMD159_18_Rhiniinae	Rhiniinae	43	Rhyncomya_trispina	44	Rhyncomya_trispina	Rhyncomya_trispina	NA	Rhyncomya_trispina
KMPML024_19_Rhiniinae	Rhiniinae	43	Rhyncomya_trispina	44	Rhyncomya_trispina	Rhyncomya_trispina	NA	Rhyncomya_trispina
KMPMN584_19_Rhiniinae	Rhiniinae	43	Rhyncomya_trispina	44	Rhyncomya_trispina	Rhyncomya_trispina	NA	Rhyncomya_trispina
KMPMO119_19_Rhiniinae	Rhiniinae	43	Rhyncomya_trispina	44	Rhyncomya_trispina	Rhyncomya_trispina	NA	Rhyncomya_trispina
KMPMO129_19_Rhiniinae	Rhiniinae	43	Rhyncomya_trispina	44	Rhyncomya_trispina	Rhyncomya_trispina	NA	Rhyncomya_trispina
KMPMO135_19_Rhiniinae	Rhiniinae	43	Rhyncomya_trispina	44	Rhyncomya_trispina	Rhyncomya_trispina	NA	Rhyncomya_trispina
KMPMO227_19_Rhiniinae	Rhiniinae	43	Rhyncomya_trispina	44	Rhyncomya_trispina	Rhyncomya_trispina	NA	Rhyncomya_trispina
KMPMQ1717_19_Rhiniinae	Rhiniinae	43	Rhyncomya_trispina	44	Rhyncomya_trispina	Rhyncomya_trispina	NA	Rhyncomya_trispina
KMPMQ326_19_Rhiniinae	Rhiniinae	43	Rhyncomya_trispina	44	Rhyncomya_trispina	Rhyncomya_trispina	NA	Rhyncomya_trispina
KMPMQ372_19_Rhiniinae	Rhiniinae	43	Rhyncomya_trispina	44	Rhyncomya_trispina	Rhyncomya_trispina	NA	Rhyncomya_trispina
KMPMQ388_19_Rhiniinae	Rhiniinae	43	Rhyncomya_trispina	44	Rhyncomya_trispina	Rhyncomya_trispina	NA	Rhyncomya_trispina
KMPMQ466_19_Rhiniinae	Rhiniinae	43	Rhyncomya_trispina	44	Rhyncomya_trispina	Rhyncomya_trispina	NA	Rhyncomya_trispina
KMPMQ475_19_Rhiniinae	Rhiniinae	43	Rhyncomya_trispina	44	Rhyncomya_trispina	Rhyncomya_trispina	NA	Rhyncomya_trispina
KMPMQ481_19_Rhiniinae	Rhiniinae	43	Rhyncomya_trispina	44	Rhyncomya_trispina	Rhyncomya_trispina	NA	Rhyncomya_trispina
KMPMQ496_19_Rhiniinae	Rhiniinae	43	Rhyncomya_trispina	44	Rhyncomya_trispina	Rhyncomya_trispina	NA	Rhyncomya_trispina
KMPMS056_19_Rhiniinae	Rhiniinae	43	Rhyncomya_trispina	44	Rhyncomya_trispina	Rhyncomya_trispina	NA	Rhyncomya_trispina
KMPNA1081_18_Rhiniinae	Rhiniinae	43	Rhyncomya_trispina	44	Rhyncomya_trispina	Rhyncomya_trispina	NA	Rhyncomya_trispina
KMPNB1275_18_Rhiniinae	Rhiniinae	43	Rhyncomya_trispina	44	Rhyncomya_trispina	Rhyncomya_trispina	NA	Rhyncomya_trispina
KMPNH1275_19_Rhiniinae	Rhiniinae	43	Rhyncomya_trispina	44	Rhyncomya_trispina	Rhyncomya_trispina	NA	Rhyncomya_trispina
KMPNJ036_19_Rhiniinae	Rhiniinae	43	Rhyncomya_trispina	44	Rhyncomya_trispina	Rhyncomya_trispina	NA	Rhyncomya_trispina
KMPNJ042_19_Rhiniinae	Rhiniinae	43	Rhyncomya_trispina	44	Rhyncomya_trispina	Rhyncomya_trispina	NA	Rhyncomya_trispina
KMPNJ049_19_Rhiniinae	Rhiniinae	43	Rhyncomya_trispina	44	Rhyncomya_trispina	Rhyncomya_trispina	NA	Rhyncomya_trispina
KMPNJ059_19_Rhiniinae	Rhiniinae	43	Rhyncomya_trispina	44	Rhyncomya_trispina	Rhyncomya_trispina	NA	Rhyncomya_trispina
KMPNK215_19_Rhiniinae	Rhiniinae	43	Rhyncomya_trispina	44	Rhyncomya_trispina	Rhyncomya_trispina	NA	Rhyncomya_trispina
KMPNK245_19_Rhiniinae	Rhiniinae	43	Rhyncomya_trispina	44	Rhyncomya_trispina	Rhyncomya_trispina	NA	Rhyncomya_trispina
KMPNK344_19_Rhiniinae	Rhiniinae	43	Rhyncomya_trispina	44	Rhyncomya_trispina	Rhyncomya_trispina	NA	Rhyncomya_trispina
KMPNL724_19_Rhiniinae	Rhiniinae	43	Rhyncomya_trispina	44	Rhyncomya_trispina	Rhyncomya_trispina	NA	Rhyncomya_trispina
KMPNM007_19_Rhiniinae	Rhiniinae	43	Rhyncomya_trispina	44	Rhyncomya_trispina	Rhyncomya_trispina	NA	Rhyncomya_trispina
KMPNM112_19_Rhiniinae	Rhiniinae	43	Rhyncomya_trispina	44	Rhyncomya_trispina	Rhyncomya_trispina	NA	Rhyncomya_trispina
KMPNM1253_19_Rhiniinae	Rhiniinae	43	Rhyncomya_trispina	44	Rhyncomya_trispina	Rhyncomya_trispina	NA	Rhyncomya_trispina
KMPNM170_19_Rhiniinae	Rhiniinae	43	Rhyncomya_trispina	44	Rhyncomya_trispina	Rhyncomya_trispina	NA	Rhyncomya_trispina
KMPNM177_19_Rhiniinae	Rhiniinae	43	Rhyncomya_trispina	44	Rhyncomya_trispina	Rhyncomya_trispina	NA	Rhyncomya_trispina
KMPNO1136_19_Rhiniinae	Rhiniinae	43	Rhyncomya_trispina	44	Rhyncomya_trispina	Rhyncomya_trispina	NA	Rhyncomya_trispina
KMPNO257_19_Rhiniinae	Rhiniinae	43	Rhyncomya_trispina	44	Rhyncomya_trispina	Rhyncomya_trispina	NA	Rhyncomya_trispina
KMPNO831_19_Rhiniinae	Rhiniinae	43	Rhyncomya_trispina	44	Rhyncomya_trispina	Rhyncomya_trispina	NA	Rhyncomya_trispina
KMPNQ2547_19_Rhiniinae	Rhiniinae	43	Rhyncomya_trispina	44	Rhyncomya_trispina	Rhyncomya_trispina	NA	Rhyncomya_trispina
KMPNQ2565_19_Rhiniinae	Rhiniinae	43	Rhyncomya_trispina	44	Rhyncomya_trispina	Rhyncomya_trispina	NA	Rhyncomya_trispina
KMPNQ2577_19_Rhiniinae	Rhiniinae	43	Rhyncomya_trispina	44	Rhyncomya_trispina	Rhyncomya_trispina	NA	Rhyncomya_trispina
KMPNQ455_19_Rhiniinae	Rhiniinae	43	Rhyncomya_trispina	44	Rhyncomya_trispina	Rhyncomya_trispina	NA	Rhyncomya_trispina
KMPNR659_19_Rhiniinae	Rhiniinae	43	Rhyncomya_trispina	44	Rhyncomya_trispina	Rhyncomya_trispina	NA	Rhyncomya_trispina
KMPOG215_19_Rhiniinae	Rhiniinae	43	Rhyncomya_trispina	44	Rhyncomya_trispina	Rhyncomya_trispina	NA	Rhyncomya_trispina
KMPOL085_19_Rhiniinae	Rhiniinae	43	Rhyncomya_trispina	44	Rhyncomya_trispina	Rhyncomya_trispina	NA	Rhyncomya_trispina
KMPOO174_19_Rhiniinae	Rhiniinae	43	Rhyncomya_trispina	44	Rhyncomya_trispina	Rhyncomya_trispina	NA	Rhyncomya_trispina
KMPOP042_19_Rhiniinae	Rhiniinae	43	Rhyncomya_trispina	44	Rhyncomya_trispina	Rhyncomya_trispina	NA	Rhyncomya_trispina
KMPOR021_19_Rhiniinae	Rhiniinae	43	Rhyncomya_trispina	44	Rhyncomya_trispina	Rhyncomya_trispina	NA	Rhyncomya_trispina
KMPOS030_19_Rhiniinae	Rhiniinae	43	Rhyncomya_trispina	44	Rhyncomya_trispina	Rhyncomya_trispina	NA	Rhyncomya_trispina
KMPOS078_19_Rhiniinae	Rhiniinae	43	Rhyncomya_trispina	44	Rhyncomya_trispina	Rhyncomya_trispina	NA	Rhyncomya_trispina
KMPOT218_19_Rhiniinae	Rhiniinae	43	Rhyncomya_trispina	44	Rhyncomya_trispina	Rhyncomya_trispina	NA	Rhyncomya_trispina
KMPOX015_19_Rhiniinae	Rhiniinae	43	Rhyncomya_trispina	44	Rhyncomya_trispina	Rhyncomya_trispina	NA	Rhyncomya_trispina
KMPRF129_19_Rhiniinae	Rhiniinae	43	Rhyncomya_trispina	44	Rhyncomya_trispina	Rhyncomya_trispina	NA	Rhyncomya_trispina
KMPRH082_19_Rhiniinae	Rhiniinae	43	Rhyncomya_trispina	44	Rhyncomya_trispina	Rhyncomya_trispina	NA	Rhyncomya_trispina
KMPRL034_19_Rhiniinae	Rhiniinae	43	Rhyncomya_trispina	44	Rhyncomya_trispina	Rhyncomya_trispina	NA	Rhyncomya_trispina
KMPRM088_19_Rhiniinae	Rhiniinae	43	Rhyncomya_trispina	44	Rhyncomya_trispina	Rhyncomya_trispina	NA	Rhyncomya_trispina
KMPRM325_19_Rhiniinae	Rhiniinae	43	Rhyncomya_trispina	44	Rhyncomya_trispina	Rhyncomya_trispina	NA	Rhyncomya_trispina
KMPRT093_19_Rhiniinae	Rhiniinae	43	Rhyncomya_trispina	44	Rhyncomya_trispina	Rhyncomya_trispina	NA	Rhyncomya_trispina
KMPRV464_19_Rhiniinae	Rhiniinae	43	Rhyncomya_trispina	44	Rhyncomya_trispina	Rhyncomya_trispina	NA	Rhyncomya_trispina
KMPSD032_18_Rhiniinae	Rhiniinae	43	Rhyncomya_trispina	44	Rhyncomya_trispina	Rhyncomya_trispina	NA	Rhyncomya_trispina
KMPSH308_19_Rhiniinae	Rhiniinae	43	Rhyncomya_trispina	44	Rhyncomya_trispina	Rhyncomya_trispina	NA	Rhyncomya_trispina
KMPSI076_19_Rhiniinae	Rhiniinae	43	Rhyncomya_trispina	44	Rhyncomya_trispina	Rhyncomya_trispina	NA	Rhyncomya_trispina
KMPSI193_19_Rhiniinae	Rhiniinae	43	Rhyncomya_trispina	44	Rhyncomya_trispina	Rhyncomya_trispina	NA	Rhyncomya_trispina
KMPSO562_19_Rhiniinae	Rhiniinae	43	Rhyncomya_trispina	44	Rhyncomya_trispina	Rhyncomya_trispina	NA	Rhyncomya_trispina
KMPSP2639_19_Rhiniinae	Rhiniinae	43	Rhyncomya_trispina	44	Rhyncomya_trispina	Rhyncomya_trispina	NA	Rhyncomya_trispina
KMPSP762_19_Rhiniinae	Rhiniinae	43	Rhyncomya_trispina	44	Rhyncomya_trispina	Rhyncomya_trispina	NA	Rhyncomya_trispina
KMPSP775_19_Rhiniinae	Rhiniinae	43	Rhyncomya_trispina	44	Rhyncomya_trispina	Rhyncomya_trispina	NA	Rhyncomya_trispina
KMPST066_19_Rhiniinae	Rhiniinae	43	Rhyncomya_trispina	44	Rhyncomya_trispina	Rhyncomya_trispina	NA	Rhyncomya_trispina
KMPSU033_19_Rhiniinae	Rhiniinae	43	Rhyncomya_trispina	44	Rhyncomya_trispina	Rhyncomya_trispina	NA	Rhyncomya_trispina
KMPSU034_19_Rhiniinae	Rhiniinae	43	Rhyncomya_trispina	44	Rhyncomya_trispina	Rhyncomya_trispina	NA	Rhyncomya_trispina
KMPUD1639_19_Rhiniinae	Rhiniinae	43	Rhyncomya_trispina	44	Rhyncomya_trispina	Rhyncomya_trispina	NA	Rhyncomya_trispina
KMPUD2126_19_Rhiniinae	Rhiniinae	43	Rhyncomya_trispina	44	Rhyncomya_trispina	Rhyncomya_trispina	NA	Rhyncomya_trispina
KMPUD236_19_Rhiniinae	Rhiniinae	43	Rhyncomya_trispina	44	Rhyncomya_trispina	Rhyncomya_trispina	NA	Rhyncomya_trispina
KMPUD261_19_Rhiniinae	Rhiniinae	43	Rhyncomya_trispina	44	Rhyncomya_trispina	Rhyncomya_trispina	NA	Rhyncomya_trispina
KMPUD2740_19_Rhiniinae	Rhiniinae	43	Rhyncomya_trispina	44	Rhyncomya_trispina	Rhyncomya_trispina	NA	Rhyncomya_trispina
KMPUD349_19_Rhiniinae	Rhiniinae	43	Rhyncomya_trispina	44	Rhyncomya_trispina	Rhyncomya_trispina	NA	Rhyncomya_trispina
KMPUD4446_19_Rhiniinae	Rhiniinae	43	Rhyncomya_trispina	44	Rhyncomya_trispina	Rhyncomya_trispina	NA	Rhyncomya_trispina
KMPUD4497_19_Rhiniinae	Rhiniinae	43	Rhyncomya_trispina	44	Rhyncomya_trispina	Rhyncomya_trispina	NA	Rhyncomya_trispina
KMPUD4516_19_Rhiniinae	Rhiniinae	43	Rhyncomya_trispina	44	Rhyncomya_trispina	Rhyncomya_trispina	NA	Rhyncomya_trispina
KMPUH069_19_Rhiniinae	Rhiniinae	43	Rhyncomya_trispina	44	Rhyncomya_trispina	Rhyncomya_trispina	NA	Rhyncomya_trispina
KMPUH274_19_Rhiniinae	Rhiniinae	43	Rhyncomya_trispina	44	Rhyncomya_trispina	Rhyncomya_trispina	NA	Rhyncomya_trispina
KMPUH341_19_Rhiniinae	Rhiniinae	43	Rhyncomya_trispina	44	Rhyncomya_trispina	Rhyncomya_trispina	NA	Rhyncomya_trispina
KMPUI198_19_Rhiniinae	Rhiniinae	43	Rhyncomya_trispina	44	Rhyncomya_trispina	Rhyncomya_trispina	NA	Rhyncomya_trispina
KMPUJ046_19_Rhiniinae	Rhiniinae	43	Rhyncomya_trispina	44	Rhyncomya_trispina	Rhyncomya_trispina	NA	Rhyncomya_trispina
KMPUJ1366_19_Rhiniinae	Rhiniinae	43	Rhyncomya_trispina	44	Rhyncomya_trispina	Rhyncomya_trispina	NA	Rhyncomya_trispina
KMPUJ1413_19_Rhiniinae	Rhiniinae	43	Rhyncomya_trispina	44	Rhyncomya_trispina	Rhyncomya_trispina	NA	Rhyncomya_trispina
KMPUJ3505_19_Rhiniinae	Rhiniinae	43	Rhyncomya_trispina	44	Rhyncomya_trispina	Rhyncomya_trispina	NA	Rhyncomya_trispina
KMPUJ578_19_Rhiniinae	Rhiniinae	43	Rhyncomya_trispina	44	Rhyncomya_trispina	Rhyncomya_trispina	NA	Rhyncomya_trispina
KMPUJ612_19_Rhiniinae	Rhiniinae	43	Rhyncomya_trispina	44	Rhyncomya_trispina	Rhyncomya_trispina	NA	Rhyncomya_trispina
KMPUJ6280_19_Rhiniinae	Rhiniinae	43	Rhyncomya_trispina	44	Rhyncomya_trispina	Rhyncomya_trispina	NA	Rhyncomya_trispina
KMPUJ831_19_Rhiniinae	Rhiniinae	43	Rhyncomya_trispina	44	Rhyncomya_trispina	Rhyncomya_trispina	NA	Rhyncomya_trispina
KMPVA007_18_Rhiniinae	Rhiniinae	43	Rhyncomya_trispina	44	Rhyncomya_trispina	Rhyncomya_trispina	NA	Rhyncomya_trispina
KMPVH036_19_Rhiniinae	Rhiniinae	43	Rhyncomya_trispina	44	Rhyncomya_trispina	Rhyncomya_trispina	NA	Rhyncomya_trispina
KMPWA512_18_Rhiniinae	Rhiniinae	43	Rhyncomya_trispina	44	Rhyncomya_trispina	Rhyncomya_trispina	NA	Rhyncomya_trispina
KMPWG638_18_Rhiniinae	Rhiniinae	43	Rhyncomya_trispina	44	Rhyncomya_trispina	Rhyncomya_trispina	NA	Rhyncomya_trispina
KMPWL309_18_Rhiniinae	Rhiniinae	43	Rhyncomya_trispina	44	Rhyncomya_trispina	Rhyncomya_trispina	NA	Rhyncomya_trispina
KMPWL312_18_Rhiniinae	Rhiniinae	43	Rhyncomya_trispina	44	Rhyncomya_trispina	Rhyncomya_trispina	NA	Rhyncomya_trispina
KMPWM031_18_Rhiniinae	Rhiniinae	43	Rhyncomya_trispina	44	Rhyncomya_trispina	Rhyncomya_trispina	NA	Rhyncomya_trispina
KMPWN152_19_Rhiniinae	Rhiniinae	43	Rhyncomya_trispina	44	Rhyncomya_trispina	Rhyncomya_trispina	NA	Rhyncomya_trispina
KMPWO030_19_Rhiniinae	Rhiniinae	43	Rhyncomya_trispina	44	Rhyncomya_trispina	Rhyncomya_trispina	NA	Rhyncomya_trispina
KMPWO035_19_Rhiniinae	Rhiniinae	43	Rhyncomya_trispina	44	Rhyncomya_trispina	Rhyncomya_trispina	NA	Rhyncomya_trispina
KMPWO1317_19_Rhiniinae	Rhiniinae	43	Rhyncomya_trispina	44	Rhyncomya_trispina	Rhyncomya_trispina	NA	Rhyncomya_trispina
KMPWO1556_19_Rhiniinae	Rhiniinae	43	Rhyncomya_trispina	44	Rhyncomya_trispina	Rhyncomya_trispina	NA	Rhyncomya_trispina
KMPWR197_19_Rhiniinae	Rhiniinae	43	Rhyncomya_trispina	44	Rhyncomya_trispina	Rhyncomya_trispina	NA	Rhyncomya_trispina
KMPWS172_19_Rhiniinae	Rhiniinae	43	Rhyncomya_trispina	44	Rhyncomya_trispina	Rhyncomya_trispina	NA	Rhyncomya_trispina
KMPWT2208_19_Rhiniinae	Rhiniinae	43	Rhyncomya_trispina	44	Rhyncomya_trispina	Rhyncomya_trispina	NA	Rhyncomya_trispina
KMPWT2210_19_Rhiniinae	Rhiniinae	43	Rhyncomya_trispina	44	Rhyncomya_trispina	Rhyncomya_trispina	NA	Rhyncomya_trispina
KMPWT411_19_Rhiniinae	Rhiniinae	43	Rhyncomya_trispina	44	Rhyncomya_trispina	Rhyncomya_trispina	NA	Rhyncomya_trispina
KMPWU088_19_Rhiniinae	Rhiniinae	43	Rhyncomya_trispina	44	Rhyncomya_trispina	Rhyncomya_trispina	NA	Rhyncomya_trispina
KMPWU295_19_Rhiniinae	Rhiniinae	43	Rhyncomya_trispina	44	Rhyncomya_trispina	Rhyncomya_trispina	NA	Rhyncomya_trispina
KMPXN1418_19_Rhiniinae	Rhiniinae	43	Rhyncomya_trispina	44	Rhyncomya_trispina	Rhyncomya_trispina	NA	Rhyncomya_trispina
KMPXN208_19_Rhiniinae	Rhiniinae	43	Rhyncomya_trispina	44	Rhyncomya_trispina	Rhyncomya_trispina	NA	Rhyncomya_trispina
KMPXO372_19_Rhiniinae	Rhiniinae	43	Rhyncomya_trispina	44	Rhyncomya_trispina	Rhyncomya_trispina	NA	Rhyncomya_trispina
KMPXO373_19_Rhiniinae	Rhiniinae	43	Rhyncomya_trispina	44	Rhyncomya_trispina	Rhyncomya_trispina	NA	Rhyncomya_trispina
KMPXP1890_19_Rhiniinae	Rhiniinae	43	Rhyncomya_trispina	44	Rhyncomya_trispina	Rhyncomya_trispina	NA	Rhyncomya_trispina
KMPXQ043_19_Rhiniinae	Rhiniinae	43	Rhyncomya_trispina	44	Rhyncomya_trispina	Rhyncomya_trispina	NA	Rhyncomya_trispina
KMPXR029_19_Rhiniinae	Rhiniinae	43	Rhyncomya_trispina	44	Rhyncomya_trispina	Rhyncomya_trispina	NA	Rhyncomya_trispina
KMPXR061_19_Rhiniinae	Rhiniinae	43	Rhyncomya_trispina	44	Rhyncomya_trispina	Rhyncomya_trispina	NA	Rhyncomya_trispina
KMPXS075_19_Rhiniinae	Rhiniinae	43	Rhyncomya_trispina	44	Rhyncomya_trispina	Rhyncomya_trispina	NA	Rhyncomya_trispina
KMPYI012_19_Rhiniinae	Rhiniinae	43	Rhyncomya_trispina	44	Rhyncomya_trispina	Rhyncomya_trispina	NA	Rhyncomya_trispina
KMPZB1226_19_Rhiniinae	Rhiniinae	43	Rhyncomya_trispina	44	Rhyncomya_trispina	Rhyncomya_trispina	NA	Rhyncomya_trispina
KMPZC060_19_Rhiniinae	Rhiniinae	43	Rhyncomya_trispina	44	Rhyncomya_trispina	Rhyncomya_trispina	NA	Rhyncomya_trispina
KMPZE543_19_Rhiniinae	Rhiniinae	43	Rhyncomya_trispina	44	Rhyncomya_trispina	Rhyncomya_trispina	NA	Rhyncomya_trispina
KMPZE549_19_Rhiniinae	Rhiniinae	43	Rhyncomya_trispina	44	Rhyncomya_trispina	Rhyncomya_trispina	NA	Rhyncomya_trispina
KMPZE551_19_Rhiniinae	Rhiniinae	43	Rhyncomya_trispina	44	Rhyncomya_trispina	Rhyncomya_trispina	NA	Rhyncomya_trispina
KMPZE553_19_Rhiniinae	Rhiniinae	43	Rhyncomya_trispina	44	Rhyncomya_trispina	Rhyncomya_trispina	NA	Rhyncomya_trispina
KMTTC030_18_Rhiniinae	Rhiniinae	43	Rhyncomya_trispina	44	Rhyncomya_trispina	Rhyncomya_trispina	NA	Rhyncomya_trispina
Y58_Rhyncomya_trispina_M_Namibia	Rhyncomya_trispina	43	Rhyncomya_trispina	44	Rhyncomya_trispina	Rhyncomya_trispina	NA	Rhyncomya_trispina
Y59_Rhyncomya_trispina_F_SouthAfrica	Rhyncomya_trispina	43	Rhyncomya_trispina	44	Rhyncomya_trispina	Rhyncomya_trispina	NA	Rhyncomya_trispina
G1_Stegosoma_bowdeni_M_Togo	Stegosoma_bowdeni	32	Stegosoma_bowden	32	Stegosoma_bowdeni	Stegosoma_bowdeni	NA	Stegosoma_bowdeni
G3_Stegosoma_bowdeni_F_Togo	Stegosoma_bowdeni	32	Stegosoma_bowden	32	Stegosoma_bowden	Stegosoma_bowdeni	NA	Stegosoma_bowdeni
G8_Stegosoma_sp1_F_DRCongo	Stegosoma_sp1	33	Stegosoma_sp1	33	Stegosoma_sp1	Stegosoma_sp1	NA	Stegosoma_sp1
1279E07_Stegosoma_vinculatum_M_Ghana	Stegosoma_vinculatum	5	Stegosoma_vinculatum	5	Stegosoma_vinculatum	Stegosoma_vinculatum	NA	Stegosoma_vinculatum
1279F01_Stegosoma_vinculatum_F_Ghana	Stegosoma_vinculatum	5	Stegosoma_vinculatum	5	Stegosoma_vinculatum	Stegosoma_vinculatum	NA	Stegosoma_vinculatum
G5_Stegosoma_vinculatum_F_SouthAfrica	Stegosoma_vinculatum	5	Stegosoma_vinculatum	5	Stegosoma_vinculatum	Stegosoma_vinculatum	NA	Stegosoma_vinculatum
G7_Stegosoma_vinculatum_M_SouthAfrica	Stegosoma_vinculatum	5	Stegosoma_vinculatum	5	Stegosoma_vinculatum	Stegosoma_vinculatum	NA	Stegosoma_vinculatum
KMPMQ343_Stegosoma_vinculatum	Stegosoma_vinculatum	5	Stegosoma_vinculatum	5	Stegosoma_vinculatum	Stegosoma_vinculatum	NA	Stegosoma_vinculatum
MG968160_Stegosoma_vinculatum	Stegosoma_vinculatum	5	Stegosoma_vinculatum	5	Stegosoma_vinculatum	Stegosoma_vinculatum	NA	Stegosoma_vinculatum
1279C01_Stegosoma_wellmani_M_Togo	Stegosoma_wellmani	4	Stegosoma_wellmani	4	Stegosoma_wellmani	Stegosoma_wellmani	NA	Stegosoma_wellmani
S19_Stomorhina_apta_F_Burundi	Stomorhina_apta	85	Stomorhina_apta/malobana	83	Stomorhina_apta/malobana	Stomorhina_apta	NA	Stomorhina_apta
S20_Stomorhina_apta_F_Burundi	Stomorhina_apta	85	Stomorhina_apta/malobana	83	Stomorhina_apta/malobana	Stomorhina_apta	NA	Stomorhina_apta
S5_Stomorhina_sp1_cf_armatipes_F_SouthAfrica	Stomorhina_sp1_cf_armatipes	6	Stomorhina_lunata/armatipes	6	Stomorhina_lunata/armatipes	Stomorhina_armatipes	NA	Stomorhina_armatipes
S8_Stomorhina_sp1_cf_armatipes_F_SouthAfrica	Stomorhina_sp1_cf_armatipes	6	Stomorhina_lunata/armatipes	6	Stomorhina_lunata/armatipes	Stomorhina_armatipes	NA	Stomorhina_armatipes
S9_Stomorhina_armatipes_M_SouthAfrica	Stomorhina_armatipes	6	Stomorhina_lunata/armatipes	6	Stomorhina_lunata/armatipes	Stomorhina_armatipes	NA	Stomorhina_armatipes
1279A07_Stomorhina_chapini_F_Togo	Stomorhina_chapini	3	Stomorhina_chapini	3	Stomorhina_chapini	Stomorhina_chapini	NA	Stomorhina_chapini
S2_Stomorhina_chapini_F_DRCongo	Stomorhina_chapini	3	Stomorhina_chapini	3	Stomorhina_chapini	Stomorhina_chapini	NA	Stomorhina_chapini
S3_Stomorhina_chapini_F_SouthAfrica	Stomorhina_chapini	3	Stomorhina_chapini	3	Stomorhina_chapini	Stomorhina_chapini	NA	Stomorhina_chapini
S4_Stomorhina_chapini_M_SouthAfrica	Stomorhina_chapini	3	Stomorhina_chapini	3	Stomorhina_chapini	Stomorhina_chapini	NA	Stomorhina_chapini
1279A01_Stomorhina_cribrata_F_Ghana	Stomorhina_cribrata	1	Stomorhina_cribrata/rugosa	1	Stomorhina_cribrata/rugosa	Stomorhina_cribrata	NA	Stomorhina_cribrata
1279C06_Stomorhina_cribrata_M_Togo	Stomorhina_cribrata	1	Stomorhina_cribrata/rugosa	1	Stomorhina_cribrata/rugosa	Stomorhina_cribrata	NA	Stomorhina_cribrata
1279D01_Stomorhina_cribrata_F_Togo	Stomorhina_cribrata	1	Stomorhina_cribrata/rugosa	1	Stomorhina_cribrata/rugosa	Stomorhina_cribrata	NA	Stomorhina_cribrata
1279D02_Stomorhina_cribrata_M_Togo	Stomorhina_cribrata	1	Stomorhina_cribrata/rugosa	1	Stomorhina_cribrata/rugosa	Stomorhina_cribrata	NA	Stomorhina_cribrata
1279E01_Stomorhina_cribrata_F_Togo	Stomorhina_cribrata	1	Stomorhina_cribrata/rugosa	1	Stomorhina_cribrata/rugosa	Stomorhina_cribrata	NA	Stomorhina_cribrata
1282C02_Stomorhina_cribrata_M_SouthAfrica	Stomorhina_cribrata	1	Stomorhina_cribrata/rugosa	1	Stomorhina_cribrata/rugosa	Stomorhina_cribrata	NA	Stomorhina_cribrata
1306B06_Stomorhina_cribrata_F_SouthAfrica	Stomorhina_cribrata	1	Stomorhina_cribrata/rugosa	1	Stomorhina_cribrata/rugosa	Stomorhina_cribrata	NA	Stomorhina_cribrata
1306C03_Stomorhina_cribrata_M_SouthAfrica	Stomorhina_cribrata	1	Stomorhina_cribrata/rugosa	1	Stomorhina_cribrata/rugosa	Stomorhina_cribrata	NA	Stomorhina_cribrata
1306E02_Stomorhina_cribrata_F_SouthAfrica	Stomorhina_cribrata	1	Stomorhina_cribrata/rugosa	1	Stomorhina_cribrata/rugosa	Stomorhina_cribrata	NA	Stomorhina_cribrata
1306F05_Stomorhina_cribrata_F_SouthAfrica	Stomorhina_cribrata	1	Stomorhina_cribrata/rugosa	1	Stomorhina_cribrata/rugosa	Stomorhina_cribrata	NA	Stomorhina_cribrata
1306F06_Stomorhina_cribrata_F_SouthAfrica	Stomorhina_cribrata	1	Stomorhina_cribrata/rugosa	1	Stomorhina_cribrata/rugosa	Stomorhina_cribrata	NA	Stomorhina_cribrata
1306F07_Stomorhina_cribrata_F_SouthAfrica	Stomorhina_cribrata	1	Stomorhina_cribrata/rugosa	1	Stomorhina_cribrata/rugosa	Stomorhina_cribrata	NA	Stomorhina_cribrata
1306F08_Stomorhina_cribrata_F_SouthAfrica	Stomorhina_cribrata	1	Stomorhina_cribrata/rugosa	1	Stomorhina_cribrata/rugosa	Stomorhina_cribrata	NA	Stomorhina_cribrata
KMPDE165_19_Rhiniinae	Rhiniinae	1	Stomorhina_cribrata/rugosa	1	Stomorhina_cribrata/rugosa	Stomorhina_cribrata	Stomorhina_cribrata	Stomorhina_cribrata
S45_Stomorhina_cribrata_M_Tanzania	Stomorhina_cribrata	1	Stomorhina_cribrata/rugosa	1	Stomorhina_cribrata/rugosa	Stomorhina_cribrata	NA	Stomorhina_cribrata
GMEGD012_14_Rhiniinae	Rhiniinae	1	Stomorhina_cribrata/rugosa	1	Stomorhina_cribrata/rugosa	Stomorhina_cribrata/rugosa	NA	Stomorhina_cribrata/rugosa
ASMII12153_22_Stomorhina_discolor_COI_5P	Stomorhina_discolor	19	Stomorhina_discolor	19	Stomorhina_discolor	Stomorhina_discolor	NA	Stomorhina_discolor/obsoleta
ASMII5628_22_Stomorhina_discolor_COI_5P	Stomorhina_discolor	19	Stomorhina_discolor	19	Stomorhina_discolor	Stomorhina_discolor	NA	Stomorhina_discolor/obsoleta
ASMII9570_22_Stomorhina_discolor_COI_5P	Stomorhina_discolor	19	Stomorhina_discolor	19	Stomorhina_discolor	Stomorhina_discolor	NA	Stomorhina_discolor/obsoleta
DIQTB231_11_Stomorhina_discolor_COI_5P	Stomorhina_discolor	19	Stomorhina_discolor	19	Stomorhina_discolor	Stomorhina_discolor	NA	Stomorhina_discolor/obsoleta
DIQTB232_11_Stomorhina_discolor_COI_5P	Stomorhina_discolor	19	Stomorhina_discolor	19	Stomorhina_discolor	Stomorhina_discolor	NA	Stomorhina_discolor/obsoleta
DIQTB251_11_Stomorhina_discolor_COI_5P	Stomorhina_discolor	19	Stomorhina_discolor	19	Stomorhina_discolor	Stomorhina_discolor	NA	Stomorhina_discolor/obsoleta
DIQTB580_12_Stomorhina_discolor_COI_5P	Stomorhina_discolor	19	Stomorhina_discolor	19	Stomorhina_discolor	Stomorhina_discolor	NA	Stomorhina_discolor/obsoleta
GMBCC1944_15_Stomorhina_discolor_COI_5P	Stomorhina_discolor	19	Stomorhina_discolor	19	Stomorhina_discolor	Stomorhina_discolor	NA	Stomorhina_discolor/obsoleta
GMBCC3273_15_Stomorhina_discolor_COI_5P	Stomorhina_discolor	19	Stomorhina_discolor	19	Stomorhina_discolor	Cosmina_spA	NA	Stomorhina_discolor/obsoleta
GMBCD1746_15_Stomorhina_discolor_COI_5P	Stomorhina_discolor	19	Stomorhina_discolor	19	Stomorhina_discolor	Cosmina_spA	NA	Stomorhina_discolor/obsoleta
GMBCI160_15_Stomorhina_discolor_COI_5P	Stomorhina_discolor	19	Stomorhina_discolor	19	Stomorhina_discolor	Stomorhina_discolor	NA	Stomorhina_discolor/obsoleta
GMBCI1616_15_Stomorhina_discolor_COI_5P	Stomorhina_discolor	19	Stomorhina_discolor	19	Stomorhina_discolor	Stomorhina_discolor	NA	Stomorhina_discolor/obsoleta
GMBCI2361_15_Stomorhina_discolor_COI_5P	Stomorhina_discolor	19	Stomorhina_discolor	19	Stomorhina_discolor	Stomorhina_discolor	NA	Stomorhina_discolor/obsoleta
GMBCI2386_15_Stomorhina_discolor_COI_5P	Stomorhina_discolor	19	Stomorhina_discolor	19	Stomorhina_discolor	Stomorhina_discolor	NA	Stomorhina_discolor/obsoleta
GMBCM2533_15_Stomorhina_discolor_COI_5P	Stomorhina_discolor	19	Stomorhina_discolor	19	Stomorhina_discolor	Stomorhina_discolor	NA	Stomorhina_discolor/obsoleta
GMCHB388_14_Stomorhina_discolor_COI_5P	Stomorhina_discolor	19	Stomorhina_discolor	19	Stomorhina_discolor	Stomorhina_discolor	NA	Stomorhina_discolor/obsoleta
GMCHE034_14_Stomorhina_discolor_COI_5P	Stomorhina_discolor	19	Stomorhina_discolor	19	Stomorhina_discolor	Stomorhina_discolor	NA	Stomorhina_discolor/obsoleta
GMIAK389_17_Stomorhina_discolor_COI_5P	Stomorhina_discolor	19	Stomorhina_discolor	19	Stomorhina_discolor	Stomorhina_discolor	NA	Stomorhina_discolor/obsoleta
GMIAK420_17_Stomorhina_discolor_COI_5P	Stomorhina_discolor	19	Stomorhina_discolor	19	Stomorhina_discolor	Stomorhina_discolor	NA	Stomorhina_discolor/obsoleta
GMIBA104_17_Stomorhina_discolor_COI_5P	Stomorhina_discolor	19	Stomorhina_discolor	19	Stomorhina_discolor	Stomorhina_discolor	NA	Stomorhina_discolor/obsoleta
GQ409375_Stomorhina_discolor	Stomorhina_discolor	19	Stomorhina_discolor	19	Stomorhina_discolor	Stomorhina_discolor	NA	Stomorhina_discolor/obsoleta
HQ561046_Stomorhina_discolor	Stomorhina_discolor	19	Stomorhina_discolor	19	Stomorhina_discolor	Stomorhina_discolor	NA	Stomorhina_discolor/obsoleta
HQ561056_Stomorhina_discolor	Stomorhina_discolor	19	Stomorhina_discolor	19	Stomorhina_discolor	Stomorhina_discolor	NA	Stomorhina_discolor/obsoleta
KX054612_Rhiniidae_sp	Rhiniinae	19	Stomorhina_discolor	19	Stomorhina_discolor	Stomorhina_discolor	NA	Stomorhina_discolor/obsoleta
KX054615_Rhiniidae_sp	Rhiniinae	19	Stomorhina_discolor	19	Stomorhina_discolor	Stomorhina_discolor	NA	Stomorhina_discolor/obsoleta
KY031819_1_1_650_Stomorhina_discolor_strain_517A_1_cytochrome_oxidase_subunit_I__COI__gene_partial_cds_mitochondrial	Stomorhina_discolor	19	Stomorhina_discolor	19	Stomorhina_discolor	Stomorhina_discolor	NA	Stomorhina_discolor/obsoleta
KY031820_1_1_650_Stomorhina_discolor_strain_517B_1_cytochrome_oxidase_subunit_I__COI__gene_partial_cds_mitochondrial	Stomorhina_discolor	19	Stomorhina_discolor	19	Stomorhina_discolor	Stomorhina_discolor	NA	Stomorhina_discolor/obsoleta
KY031821_1_1_650_Stomorhina_obsoleta_strain_516A_1_cytochrome_oxidase_subunit_I__COI__gene_partial_cds_mitochondrial	Stomorhina_obsoleta	19	Stomorhina_discolor/obsoleta	19	Stomorhina_discolor/obsoleta	Stomorhina_discolor/obsoleta	NA	Stomorhina_discolor/obsoleta
KY842007_1_1_588_Stomorhina_discolor_voucher_BIOUG17821_E03_cytochrome_oxidase_subunit_1__COI__gene_partial_cds_mitochondrial	Stomorhina_discolor	19	Stomorhina_discolor	19	Stomorhina_discolor	Stomorhina_discolor	NA	Stomorhina_discolor/obsoleta
KY844929_1_1_546_Stomorhina_discolor_voucher_BIOUG21682_C12_cytochrome_oxidase_subunit_1__COI__gene_partial_cds_mitochondrial	Stomorhina_discolor	19	Stomorhina_discolor	19	Stomorhina_discolor	Stomorhina_discolor	NA	Stomorhina_discolor/obsoleta
LC477291_1_1_650_Stomorhina_obsoleta_AK18_175_mitochondrial_CO1_gene_for_cytochrome_oxidase_1_partial_cds	Stomorhina_obsoleta	19	Stomorhina_discolor/obsoleta	19	Stomorhina_discolor/obsoleta	Stomorhina_discolor/obsoleta	NA	Stomorhina_discolor/obsoleta
LC682331_1_1_650_Stomorhina_obsoleta_J19_KU_58_mitochondrial_CO1_gene_for_cytochrome_oxidase_1_partial_cds	Stomorhina_obsoleta	19	Stomorhina_discolor/obsoleta	19	Stomorhina_discolor/obsoleta	Stomorhina_discolor/obsoleta	NA	Stomorhina_discolor/obsoleta
NSWHO3428_18_Stomorhina_discolor_COI_5P	Stomorhina_discolor	19	Stomorhina_discolor	19	Stomorhina_discolor	Stomorhina_discolor	NA	Stomorhina_discolor/obsoleta
NSWHO3438_18_Stomorhina_discolor_COI_5P	Stomorhina_discolor	19	Stomorhina_discolor	19	Stomorhina_discolor	Stomorhina_discolor	NA	Stomorhina_discolor/obsoleta
OL343410_1_1_650_Stomorhina_obsoleta_voucher_NSMK_IN_200100519_cytochrome_c_oxidase_subunit_I__COX1__gene_partial_cds_mitochondrial	Stomorhina_obsoleta	19	Stomorhina_discolor/obsoleta	19	Stomorhina_discolor/obsoleta	Stomorhina_discolor/obsoleta	NA	Stomorhina_discolor/obsoleta
OL343411_1_1_650_Stomorhina_obsoleta_voucher_NSMK_IN_200100520_cytochrome_c_oxidase_subunit_I__COX1__gene_partial_cds_mitochondrial	Stomorhina_obsoleta	19	Stomorhina_discolor/obsoleta	19	Stomorhina_discolor/obsoleta	Stomorhina_discolor/obsoleta	NA	Stomorhina_discolor/obsoleta
OL343412_1_1_650_Stomorhina_obsoleta_voucher_NSMK_IN_200100521_cytochrome_c_oxidase_subunit_I__COX1__gene_partial_cds_mitochondrial	Stomorhina_obsoleta	19	Stomorhina_discolor/obsoleta	19	Stomorhina_discolor/obsoleta	Stomorhina_discolor/obsoleta	NA	Stomorhina_discolor/obsoleta
OP268186_1_1_646_Stomorhina_discolor_voucher_SP6PAU_cytochrome_c_oxidase_subunit_I__COX1__gene_partial_cds_mitochondrial	Stomorhina_discolor	19	Stomorhina_discolor	19	Stomorhina_discolor	Stomorhina_discolor	NA	Stomorhina_discolor/obsoleta
UKMBB045_13_Stomorhina_discolor_COI_5P	Stomorhina_discolor	19	Stomorhina_discolor	19	Stomorhina_discolor	Stomorhina_discolor	NA	Stomorhina_discolor/obsoleta
1306B08_Stomorhina_guttata_F_SouthAfrica	Stomorhina_guttata	11	Stomorhina_guttata	11	Stomorhina_guttata	Stomorhina_guttata	NA	Stomorhina_guttata
S16_Stomorhina_guttata_F_SouthAfrica	Stomorhina_guttata	11	Stomorhina_guttata	11	Stomorhina_guttata	Stomorhina_guttata	NA	Stomorhina_guttata
S17_Stomorhina_guttata_M_SouthAfrica	Stomorhina_guttata	11	Stomorhina_guttata	11	Stomorhina_guttata	Stomorhina_guttata	NA	Stomorhina_guttata
1282A01_Stomorhina_lunata_M_SouthAfrica	Stomorhina_lunata	6	Stomorhina_lunata	6	Stomorhina_lunata	Stomorhina_lunata	NA	Stomorhina_lunata
1282A06_Stomorhina_lunata_F_SouthAfrica	Stomorhina_lunata	6	Stomorhina_lunata	6	Stomorhina_lunata	Stomorhina_lunata	NA	Stomorhina_lunata
1282C01_Stomorhina_lunata_M_SouthAfrica	Stomorhina_lunata	6	Stomorhina_lunata	6	Stomorhina_lunata	Stomorhina_lunata	NA	Stomorhina_lunata
1282C03_Stomorhina_lunata_M_SouthAfrica	Stomorhina_lunata	6	Stomorhina_lunata	6	Stomorhina_lunata	Stomorhina_lunata	NA	Stomorhina_lunata
1282C08_Stomorhina_lunata_F_SouthAfrica	Stomorhina_lunata	6	Stomorhina_lunata	6	Stomorhina_lunata	Stomorhina_lunata	NA	Stomorhina_lunata
1282D02_Stomorhina_lunata_M_SouthAfrica	Stomorhina_lunata	6	Stomorhina_lunata	6	Stomorhina_lunata	Stomorhina_lunata	NA	Stomorhina_lunata
1299A01_Stomorhina_lunata_F_SouthAfrica	Stomorhina_lunata	6	Stomorhina_lunata	6	Stomorhina_lunata	Stomorhina_lunata	NA	Stomorhina_lunata
1299A02_Stomorhina_lunata_F_SouthAfrica	Stomorhina_lunata	6	Stomorhina_lunata	6	Stomorhina_lunata	Stomorhina_lunata	NA	Stomorhina_lunata
1299A03_Stomorhina_lunata_F_SouthAfrica	Stomorhina_lunata	6	Stomorhina_lunata	6	Stomorhina_lunata	Stomorhina_lunata	NA	Stomorhina_lunata
1306A01_Stomorhina_lunata_F_SouthAfrica	Stomorhina_lunata	6	Stomorhina_lunata	6	Stomorhina_lunata	Stomorhina_lunata	NA	Stomorhina_lunata
1306B01_Stomorhina_lunata_F_SouthAfrica	Stomorhina_lunata	6	Stomorhina_lunata	6	Stomorhina_lunata	Stomorhina_lunata	NA	Stomorhina_lunata
1306C01_Stomorhina_lunata_M_SouthAfrica	Stomorhina_lunata	6	Stomorhina_lunata	6	Stomorhina_lunata	Stomorhina_lunata	NA	Stomorhina_lunata
1306D03_Stormohina_lunata_F_SouthAfrica	Stormohina_lunata	6	Stomorhina_lunata	6	Stomorhina_lunata	Stomorhina_lunata	NA	Stomorhina_lunata
1306D05_Stomorhina_lunata_F_SouthAfrica	Stomorhina_lunata	6	Stomorhina_lunata	6	Stomorhina_lunata	Stomorhina_lunata	NA	Stomorhina_lunata
GMGMN1228-14_Stomorhina_lunata	Stomorhina_lunata	6	Stomorhina_lunata	6	Stomorhina_lunata	Stomorhina_lunata	NA	Stomorhina_lunata
KP004766_Stomorhina_lunata	Stomorhina_lunata	6	Stomorhina_lunata	6	Stomorhina_lunata	Stomorhina_lunata	NA	Stomorhina_lunata
KY749786_Stomorhina_lunata	Stomorhina_lunata	6	Stomorhina_lunata	6	Stomorhina_lunata	Stomorhina_lunata	NA	Stomorhina_lunata
MN868811_Stomorhina_lunata	Stomorhina_lunata	6	Stomorhina_lunata	6	Stomorhina_lunata	Stomorhina_lunata	NA	Stomorhina_lunata
S21_Stomorhina_lunata_F_Mauritius	Stomorhina_lunata	6	Stomorhina_lunata	6	Stomorhina_lunata	Stomorhina_lunata	NA	Stomorhina_lunata
S22_Stomorhina_lunata_M_Mauritius	Stomorhina_lunata	6	Stomorhina_lunata	6	Stomorhina_lunata	Stomorhina_lunata	NA	Stomorhina_lunata
S23_Stomorhina_lunata_M_Malawi	Stomorhina_lunata	6	Stomorhina_lunata	6	Stomorhina_lunata	Stomorhina_lunata	NA	Stomorhina_lunata
S24_Stomorhina_lunata_F_Malawi	Stomorhina_lunata	6	Stomorhina_lunata	6	Stomorhina_lunata	Stomorhina_lunata	NA	Stomorhina_lunata
S26_Stomorhina_lunata_M_SouthAfrica	Stomorhina_lunata	6	Stomorhina_lunata	6	Stomorhina_lunata	Stomorhina_lunata	NA	Stomorhina_lunata
S7_Stomorhina_lunata_F_SouthAfrica	Stomorhina_lunata	6	Stomorhina_lunata	6	Stomorhina_lunata	Stomorhina_lunata	NA	Stomorhina_lunata
USA18_Stomorhina_lunata_F_SouthAfrica	Stomorhina_lunata	6	Stomorhina_lunata	6	Stomorhina_lunata	Stomorhina_lunata	NA	Stomorhina_lunata
USA19_Stomorhina_lunata_M_SouthAfrica	Stomorhina_lunata	6	Stomorhina_lunata	6	Stomorhina_lunata	Stomorhina_lunata	NA	Stomorhina_lunata
S28_Stomorhina_cf_malobana_F_Malawi	Stomorhina_cf_malobana	85	Stomorhina_apta/malobana	83	Stomorhina_apta/malobana	Stomorhina_malobana	NA	Stomorhina_malobana
S30_Stomorhina_sp2_cf_malobana_F_Malawi	Stomorhina_sp2_cf_malobana	85	Stomorhina_apta/malobana	83	Stomorhina_apta/malobana	Stomorhina_malobana	NA	Stomorhina_malobana
S31_Stomorhina_malobana_M_Malawi	Stomorhina_malobana	85	Stomorhina_apta/malobana	83	Stomorhina_apta/malobana	Stomorhina_malobana	NA	Stomorhina_malobana
S40_Stomorhina_sp2_cf_malobana_F_Tanzania	Stomorhina_sp2_cf_malobana	85	Stomorhina_apta/malobana	83	Stomorhina_apta/malobana	Stomorhina_malobana	NA	Stomorhina_malobana
S42_Stomorhina_sp2_cf_malobana_F_Tanzania	Stomorhina_sp2_cf_malobana	85	Stomorhina_apta/malobana	83	Stomorhina_apta/malobana	Stomorhina_malobana	NA	Stomorhina_malobana
HM399341_Stomorhina_pollinosa	Stomorhina_pollinosa	17	Stomorhina_pollinosa	17	Stomorhina_pollinosa	Stomorhina_pollinosa	NA	Stomorhina_pollinosa
1279D05_Stomorhina_rugosa_M_Togo	Stomorhina_rugosa	1	Stomorhina_cribrata/rugosa	1	Stomorhina_cribrata/rugosa	Stomorhina_rugosa	NA	Stomorhina_rugosa
1282D01_Stomorhina_rugosa_M_SouthAfrica	Stomorhina_rugosa	1	Stomorhina_cribrata/rugosa	1	Stomorhina_cribrata/rugosa	Stomorhina_rugosa	NA	Stomorhina_rugosa
1282D03_Stomorhina_rugosa_F_SouthAfrica	Stomorhina_rugosa	1	Stomorhina_cribrata/rugosa	1	Stomorhina_cribrata/rugosa	Stomorhina_rugosa	NA	Stomorhina_rugosa
ETKD757_12_Rhiniinae	Rhiniinae	1	Stomorhina_cribrata/rugosa	1	Stomorhina_cribrata/rugosa	Stomorhina_rugosa	Speciemen picture do not correspond with the sequences	Stomorhina_rugosa
ETKD853_13_Rhiniinae	Rhiniinae	1	Stomorhina_cribrata/rugosa	1	Stomorhina_cribrata/rugosa	Stomorhina_rugosa	Stomorhina_rugosa	Stomorhina_rugosa
KMPFJ091_19_Rhiniinae	Rhiniinae	1	Stomorhina_cribrata/rugosa	1	Stomorhina_cribrata/rugosa	Stomorhina_rugosa	NA	Stomorhina_rugosa
KMPKB001_18_Rhiniinae	Rhiniinae	1	Stomorhina_cribrata/rugosa	1	Stomorhina_cribrata/rugosa	Stomorhina_rugosa	NA	Stomorhina_rugosa
KMPKB064_18_Rhiniinae	Rhiniinae	1	Stomorhina_cribrata/rugosa	1	Stomorhina_cribrata/rugosa	Stomorhina_rugosa	NA	Stomorhina_rugosa
KMPNA1090_18_Rhiniinae	Rhiniinae	1	Stomorhina_cribrata/rugosa	1	Stomorhina_cribrata/rugosa	Stomorhina_rugosa	NA	Stomorhina_rugosa
S13_Stomorhina_rugosa_M_Malawi	Stomorhina_rugosa	1	Stomorhina_cribrata/rugosa	1	Stomorhina_cribrata/rugosa	Stomorhina_rugosa	NA	Stomorhina_rugosa
S14_Stomorhina_rugosa_F_Ethiopia	Stomorhina_rugosa	1	Stomorhina_cribrata/rugosa	1	Stomorhina_cribrata/rugosa	Stomorhina_rugosa	NA	Stomorhina_rugosa
GMIAE017_17_Rhiniinae	Rhiniinae	38	Rhiniinae_sp6	38	Rhiniinae_sp6	Stomorhina_spA	Stomorhina_spA	Stomorhina_spA
GMIAJ036_17_Rhiniinae	Rhiniinae	38	Rhiniinae_sp6	38	Rhiniinae_sp6	Stomorhina_spA	Stomorhina_spA	Stomorhina_spA
GMIBA251_17_Rhiniinae	Rhiniinae	38	Rhiniinae_sp6	38	Rhiniinae_sp6	Stomorhina_spA	Stomorhina_spA	Stomorhina_spA
GMMDB131_15_Rhiniinae	Rhiniinae	46	Rhiniinae_sp10	47	Rhiniinae_sp10	Stomorhina_spB	Stomorhina_spB	Stomorhina_spB
GMMDC250_15_Rhiniinae	Rhiniinae	46	Rhiniinae_sp10	47	Rhiniinae_sp10	Stomorhina_spB	Stomorhina_spB	Stomorhina_spB
GMMDD078_15_Rhiniinae	Rhiniinae	46	Rhiniinae_sp10	47	Rhiniinae_sp10	Stomorhina_spB	Stomorhina_spB	Stomorhina_spB
GMMDD083_15_Rhiniinae	Rhiniinae	46	Rhiniinae_sp10	47	Rhiniinae_sp10	Stomorhina_spB	Stomorhina_spB	Stomorhina_spB
GMMDE039_15_Rhiniinae	Rhiniinae	46	Rhiniinae_sp10	47	Rhiniinae_sp10	Stomorhina_spB	Stomorhina_spB	Stomorhina_spB
GMMDE041_15_Rhiniinae	Rhiniinae	46	Rhiniinae_sp10	47	Rhiniinae_sp10	Stomorhina_spB	Stomorhina_spB	Stomorhina_spB
GMMDE044_15_Rhiniinae	Rhiniinae	46	Rhiniinae_sp10	47	Rhiniinae_sp10	Stomorhina_spB	Stomorhina_spB	Stomorhina_spB
GMMDF170_15_Rhiniinae	Rhiniinae	46	Rhiniinae_sp10	47	Rhiniinae_sp10	Stomorhina_spB	Stomorhina_spB	Stomorhina_spB
DIQTB510_12_Rhinia_apicalis_COI_5P	Rhinia_apicalis	28	Rhinia_apicalis	28	Rhinia_apicalis	Stomorhina_spC	Stomorhina_spC	Stomorhina_spC
DIQTB559_12_Rhinia_apicalis_COI_5P	Rhinia_apicalis	28	Rhinia_apicalis	28	Rhinia_apicalis	Stomorhina_spC	Stomorhina_spC	Stomorhina_spC
DIQTB560_12_Rhinia_apicalis_COI_5P	Rhinia_apicalis	28	Rhinia_apicalis	28	Rhinia_apicalis	Stomorhina_spC	Stomorhina_spC	Stomorhina_spC
HM375982_Rhinia_apicalis	Rhinia_apicalis	28	Rhinia_apicalis	28	Rhinia_apicalis	Stomorhina_spC	Stomorhina_spC	Stomorhina_spC
ASMII1048_22_Stomorhina_COI_5P	Stomorhina	17	Stomorhina_pollinosa	17	Stomorhina_pollinosa	Stomorhina_pollinosa	Stomorhina_spD	Stomorhina_spD
ASMII1170_22_Stomorhina_COI_5P	Stomorhina	17	Stomorhina_pollinosa	17	Stomorhina_pollinosa	Stomorhina_pollinosa	Stomorhina_spD	Stomorhina_spD
ASMII1171_22_Stomorhina_COI_5P	Stomorhina	17	Stomorhina_pollinosa	17	Stomorhina_pollinosa	Stomorhina_pollinosa	Stomorhina_spD	Stomorhina_spD
ASMII1195_22_Stomorhina_COI_5P	Stomorhina	17	Stomorhina_pollinosa	17	Stomorhina_pollinosa	Stomorhina_pollinosa	Stomorhina_spD	Stomorhina_spD
ASMII7478_22_Stomorhina_COI_5P	Stomorhina	17	Stomorhina_pollinosa	17	Stomorhina_pollinosa	Stomorhina_pollinosa	Stomorhina_spD	Stomorhina_spD
ASMII8543_22_Stomorhina_COI_5P	Stomorhina	17	Stomorhina_pollinosa	17	Stomorhina_pollinosa	Stomorhina_pollinosa	Stomorhina_spD	Stomorhina_spD
ASMII8544_22_Stomorhina_COI_5P	Stomorhina	17	Stomorhina_pollinosa	17	Stomorhina_pollinosa	Stomorhina_pollinosa	Stomorhina_spD	Stomorhina_spD
DPAS1068_11_Stomorhina_COI_5P	Stomorhina	17	Stomorhina_pollinosa	17	Stomorhina_pollinosa	Stomorhina_pollinosa	Stomorhina_spD	Stomorhina_spD
GMAEA5279_22_Stomorhina_COI_5P	Stomorhina	17	Stomorhina_pollinosa	17	Stomorhina_pollinosa	Stomorhina_pollinosa	Stomorhina_spD	Stomorhina_spD
MG967868_Strongyloneura_prolata	Strongyloneura_prolata	77	Strongyloneura_prolata	76	Strongyloneura_prolata	Strongyloneura_prolata	NA	Strongyloneura_prolata
MG968089_Thoracites_abdominalis	Thoracites_abdominalis	78	Thoracites_abdominalis	77	Thoracites_abdominalis	Thoracites_abdominalis	NA	Thoracites_abdominalis
T6_Thoracites_petersiana_F_SouthAfrica	Thoracites_petersiana	86	Thoracites_petersiana	84	Thoracites_petersiana	Thoracites_petersiana	NA	Thoracites_petersiana
T7_Thoracites_petersiana_M_SouthAfrica	Thoracites_petersiana	86	Thoracites_petersiana	84	Thoracites_petersiana	Thoracites_petersiana	NA	Thoracites_petersiana
JQ246694_Thoracites_sp	Thoracites	64	Thoracites_sp	65	Thoracites_sp1	Thoracites_sp1	NA	Thoracites_sp1
T1_Thoracites_sp1_M_SouthAfrica	Thoracites_sp1	64	Thoracites_sp	65	Thoracites_sp1	Thoracites_sp1	NA	Thoracites_sp1
T3_Thoracites_sp1_F_SouthAfrica	Thoracites_sp1	64	Thoracites_sp	65	Thoracites_sp1	Thoracites_sp1	NA	Thoracites_sp1
ISER004_05_Rhiniinae	Rhiniinae	62	Rhiniinae_sp16	63	Rhiniinae_sp16	Thoracites_spA	NA	Thoracites_spA
B1_Trichoberia_sp1_M_SouthAfrica	Trichoberia_sp1	20	Trichoberia_sp1	20	Trichoberia_sp1	Trichoberia_sp1	NA	Trichoberia_sp1
A12_Vanemdenia_africana_F_Tanzania	Vanemdenia_africana	13	Vanemdenia_africana	13	Vanemdenia_africana	Vanemdenia_africana	NA	Vanemdenia_africana
Y10_Zumba_antennalis_F_SouthAfrica	Zumba_antennalis	88	Zumba_antennalis	86	Zumba_antennalis	Zumba_antennalis	NA	Zumba_antennalis
Z2_Zumba_antennalis_F_SouthAfrica	Zumba_antennalis	88	Zumba_antennalis	86	Zumba_antennalis	Zumba_antennalis	NA	Zumba_antennalis
USA12_Rhyncomya_minutalis_F_SouthAfrica	Rhyncomya_minutalis	87	Rhyncomya_maculata/minutalis	85	Rhyncomya_maculata/minutalis	check specimens	NA	Rhyncomya_minutalis
Y13_Rhyncomya_sp16_cf_minutalis_M_SouthAfrica	Rhyncomya_sp16_cf_minutalis	87	Rhyncomya_maculata/minutalis	85	Rhyncomya_maculata/minutalis	check specimens	NA	Rhyncomya_minutalis
Y20_Rhyncomya_maculata_M_SouthAfrica	Rhyncomya_maculata	87	Rhyncomya_maculata/minutalis	85	Rhyncomya_maculata/minutalis	check specimens	NA	Rhyncomya_maculata
Y32_Rhyncomya_minutalis_F_SouthAfrica	Rhyncomya_minutalis	87	Rhyncomya_maculata/minutalis	85	Rhyncomya_maculata/minutalis	check specimens	NA	Rhyncomya_minutalis
Y67_Rhyncomya_sp7_M_SouthAfrica	Rhyncomya_sp7	87	Rhyncomya_maculata/minutalis	85	Rhyncomya_maculata/minutalis	check specimens	NA	Rhyncomya_sp7

## Sheet: Numbers of BINs assigned
Genus	Species	Number of BINs
Borbororhinia	spB	2
Borbororhinia	spC	1
Cosmina	aenea	1
Cosmina	gracilis	3
Cosmina	spA	15
Cosmina	spB	4
Cosmina	spC	5
Cosmina	spD	5
Cosmina	spE	2
Cosmina	spF	2
Fainia	albitarsis	1
Isomyia	pubera	1
Isomyia	spA	7
Isomyia	spB (cf I. pallens)	1
Isomyia	spC	1
Isomyia	spD	2
Isomyia	spE	1
Isomyia	spF	2
Isomyia	tristis	14	non-Rhiniinae	3
Metallea	spA (M. incisuralis - like)	66
Metallea	spB	7
Rhinia	spp	11
Rhyncomya	spA (close R.soyauxi)	7
Rhyncomya	cassotis	23
Rhyncomya	forcipata	425
Rhyncomya	pruinosa	37
Rhyncomya	sp14	6
Rhyncomya	spB	29
Rhyncomya	spC	1
Rhyncomya	spD	4
Rhyncomya	trispina	236
Stomorhina	cribrata	1
Stomorhina	cribrata/rugosa	1
Stomorhina	rugosa	6
Stomorhina	spA	3
Stomorhina	spB	8
Thoracites	spA	1
		942

## Sheet: Sheet1
Suppl. Material 13 – Grouping of the sequences of Rhiniinae studies (216 newly generated DNA barcode sequences for Afrotropical fauna and 1,172 DNA barcode sequences downloaded from GenBank and the BOLD Systems platforms accessed in November 2023) and final identification of the BINs integrating ML, ABGD, ASAP, and morphological results. When pictures were available in the BOLD Systems repository…
